# Supplementary material for: Shaker/Kv1 potassium channel SHK-1 protects against pathogen infection and oxidative stress in C. elegans
Source: PLoS Genet. 2025 Feb 6;21(2):e1011554. doi: 10.1371/journal.pgen.1011554 (PMC11849984; doi:10.1371/journal.pgen.1011554)
Supplement: S1 Table — Each K+ channel mutant was assayed twice in response to V. cholerae exposure. The mean survival of each mutant was compared to that of WT. The numbers displayed in the table represent the mean survival changes of mutant animals upon V. cholerae exposure. This was calculated as (mean survival of the mutant – mean survival of wild type)/ mean survival of wild type. (XLSX) [file pgen.1011554.s006.xlsx]

## Sheet: Sheet1
Strain	Genotype	Mean survival change		Average
		1st	2nd
CHS5086	shk-1(yum5132); shl-1(yum5133)	-0.561644	-0.508333	-0.534989
CHS5067	exp-2(yum5134); kvs-1(yum5135); kvs-2(yum5136); kvs-3(yum5137); kvs-4(yum5138); kvs-5(yum5139)	0.232877	0.291667	0.262272
CHS5055	shw-1(yum5140); egl-36(yum5141); shw-3(yum5142)	-0.100457	-0.0625	-0.0814783
CHS5047	kqt-1(yum5143); kqt-2(yum5144); kqt-3(yum5145)	-0.16895	-0.120833	-0.144892
CHS5073	egl-2(yum5146); unc-103(yum5147)	0.00456621	0.0291667	0.0168664
CHS5100	slo-1(yum5148); slo-2(yum5149)	-0.150685	0.1875	0.0184075
CHS5057	kcnl-1(yum5150; kcnl-2(yum5151); kcnl-3(yum5152); kcnl-4(yum5153)	0.16895	0.0375	0.103225
CHS5115	egl-23(yum5154); twk-9(yum5155)	0.0410959	0.0916667	0.0663813
CHS5105	sup-9(yum5156); twk-20(yum5157)	0.123288	0.05	0.0866438
CHS5069	unc-58(yum5158); unc-110(yum5159)	0.105023	0.00416667	0.0545947
CHS5100	twk-1(yum5160); twk-2(yum5161)	-0.0913242	0.05	-0.0206621
CHS5121	twk-3(yum5162); twk-10(yum5163)	0	0.0833333	0.0416667
CHS5061	twk-4(yum5164); twk-5(yum5165)	0.0273973	-0.05	-0.0113014
CHS5085	twk-6(yum5198)	0.0684932	-0.0333333	0.0175799
CHS5049	twk-7(yum5166); twk-8(yum5167); twk-40(yum5168)	-0.0913242	-0.0916667	-0.0914954
CHS5053	twk-11(yum5169); twk-12(yum5170); twk-13(yum5171)	0.210046	0.5	0.355023
CHS5014	twk-14(yum5172); twk-16(yum5173); twk-17(yum5174)	-0.305936	-0.316667	-0.311301
CHS5031	twk-21(yum5175); twk-22(yum5176); twk-23(yum5177)	0.0182648	-0.170833	-0.0762842
CHS5006	twk-24(yum5178); twk-26(yum5179); twk-45(yum5180)	-0.0319635	0.0125	-0.00973174
CHS5043	twk-25(yum5181); twk-33(yum5182); twk-34(yum5183); twk-36(yum5184)	-0.0639269	-0.1375	-0.100713
CHS5038	twk-28(yum110); twk-29(yum111); twk-30(yum5185)	-0.187215	0.0875	-0.0498573
CHS5025	twk-31(yum5186); twk-32(yum5187); twk-35(yum5188)	0.0273973	0.0916667	0.059532
CHS5081	twk-37(yum5189); twk-39(yum5190); twk-48(yum5191)	0.173516	-0.120833	0.0263413
CHS5045	twk-42(yum5192); twk-43(yum5193); twk-44(yum5194)	0.0136986	-0.0291667	-0.00773402
CHS5019	twk-46(yum5195); twk-47(yum5196); twk-49(yum5197)	-0.123288	-0.0916667	-0.107477
CHS902	irk-1(yum5199); irk-2 (yum5200); irk-3 (yum5201)	0.273973	0.216667	0.24532
