# Supplementary material for: Shaker/Kv1 potassium channel SHK-1 protects against pathogen infection and oxidative stress in C. elegans
Source: PLoS Genet. 2025 Feb 6;21(2):e1011554. doi: 10.1371/journal.pgen.1011554 (PMC11849984; doi:10.1371/journal.pgen.1011554)
Supplement: S2 Table — (A) The log2 fold change of gene expression in shk-1 mutants relative to that of WT animals without V. cholerae infection (uninf). (B) The log2 fold change of gene expression in WT animals following 8 hours of V. cholerae infection (inf), compared to WT animals without infection (uninf). (C) The log2 fold change of gene expression in shk-1 mutants following 8 hours of V. cholerae infection (inf), compared to shk-1 mutants without infection (uninf). (XLSX) [file pgen.1011554.s007.xlsx]

## Sheet: A. shk-1 uninf vs WT uninf
Gene	log2FoldChange	pvalue	padj
zip-8	2.82840088150118	0.00e+00	0.00e+00
dpy-17	3.12804938928106	9.84084545348507e-284	1.06438584424894e-279
cav-1	2.46534171025042	1.67150418520087e-243	1.20526595114217e-239
clec-266	3.15125327695327	3.73821167503269e-220	2.02162487385768e-216
dao-2	4.37912399522564	6.73914449344498e-220	2.91562347364404e-216
sym-1	2.52247921906178	1.26587110675177e-206	4.56388729687571e-203
T02E9.5	2.82897059184648	4.60135288089154e-200	1.42194950742065e-196
hil-7	5.06712232394749	1.60005207010212e-197	4.32654079755612e-194
fbxc-51	3.34026845054789	2.86136339496892e-189	6.87744588444086e-186
spe-11	-1.50476474334232	5.33139598971258e-187	1.15328758049462e-183
W04A8.4	2.02935241838127	1.13745562520378e-181	2.23685818949165e-178
C10G11.8	-1.39638905845891	1.35040949720369e-168	2.43433818695919e-165
noah-1	2.62889463908611	2.79191117570847e-162	4.64574019637889e-159
acs-18	-1.3894586404625	8.60626562255596e-158	1.32979098533665e-154
Y82E9BR.17	2.91459437557199	9.50810142866812e-150	1.37119500069966e-146
wrt-10	3.86299379287112	3.71010280686187e-149	5.01605899487724e-146
T08B6.4	-1.46831881114948	7.60068185193847e-146	9.67164410712547e-143
gipc-2	-1.35836173274658	6.86130469319479e-145	8.24576350684388e-142
clec-73	-1.46684596359878	7.88090057179432e-145	8.97261269310815e-142
sss-1	-1.30731405100765	1.02391163458856e-142	1.10746282397098e-139
T24B8.3	1.83958598836904	3.23582205206227e-142	3.3332048871529e-139
noah-2	2.3725993292947	1.19080188195156e-140	1.170883014108e-137
T09B4.5	2.30533852840409	9.17454294039654e-140	8.62885708202861e-137
col-81	-1.4703066379171	2.77595510071699e-138	2.50206086411291e-135
F07A5.2	-1.43433143938852	7.93406215023676e-138	6.86518529735687e-135
R09E10.6	-1.3379117505368	1.67295944945102e-135	1.39190226194325e-132
T22B7.7	-1.79951018943044	2.28259768516367e-135	1.82878344909113e-132
Y37D8A.19	1.09220107200948	1.60480299049775e-132	1.23982493894455e-129
T05A7.6	-1.43358308127062	3.32026085533229e-132	2.47668561457062e-129
C08F1.10	3.58685950626126	8.25885822242191e-130	5.95518736891436e-127
ttr-50	1.91833797505869	2.29159911152829e-128	1.59909264453483e-125
T10E9.4	-1.43728787651443	6.0396912821165e-127	4.08283130671075e-124
M28.9	-1.33546228216765	6.89024784215551e-127	4.51666185822752e-124
F53B6.4	-1.27441540477361	3.6224518160776e-126	2.30473169662913e-123
F21H7.5	-1.36060219794538	3.84852541597187e-123	2.37860862280867e-120
ugt-41	-1.13266591816633	2.1166552225724e-122	1.27187460485239e-119
C08F8.6	-1.43439438028245	1.06051049100295e-121	6.20026025442589e-119
Y69A2AR.19	-1.44136725389602	2.93846082887294e-121	1.67275749079419e-118
F47D12.7	-1.42893436012092	4.51849812729836e-121	2.50626029460816e-118
clec-123	-1.32986619486845	2.27449432561883e-120	1.23004653129466e-117
T13F2.9	-1.42637886962899	2.57990674423459e-119	1.36118396808007e-116
fbn-1	2.83248643753893	7.47622444525467e-119	3.85061159999403e-116
F27C1.1	-1.2946134950587	4.86075251183115e-118	2.44529763571934e-115
ZK938.1	-1.38170241554095	7.62906983158466e-118	3.75072814992817e-115
Y65A5A.1	2.65700168972716	2.26418286777831e-117	1.08841786212846e-114
F38H4.4	-1.56691613276959	1.83508953569783e-116	8.62970800787295e-114
gipc-1	-1.28501203840045	2.26649968073328e-116	1.04316853390686e-113
H05L14.1	-1.47637622037327	1.32438569132666e-115	5.96856484891214e-113
ces-2	3.35678555094738	4.83310303176521e-115	2.13366703639071e-112
egl-46	3.76332155188467	1.94960112396776e-114	8.43475430273412e-112
C17H12.12	-1.47393472178167	3.29203624043325e-114	1.39633976378533e-111
C28D4.7	-1.54724164764895	6.10885174913764e-114	2.54128232764126e-111
col-139	-1.50007358670174	1.18400449462138e-113	4.83252551465088e-111
F58E6.5	-1.42763338939196	2.01985872114668e-113	8.09140441774906e-111
C14C10.1	-1.38032306480475	3.78848629376033e-111	1.49004610012043e-108
C17H12.3	-1.35598679583319	6.0701140504307e-111	2.34479834176637e-108
F07H5.13	2.20373303915449	1.84364968262559e-110	6.99681226922047e-108
M70.3	-1.41471270103465	9.51304601798455e-110	3.54803812863865e-107
epg-2	1.99255858474171	2.3874729010916e-109	8.753527762104e-107
C04F12.7	-1.19887751900106	2.65667183271854e-109	9.57818751422792e-107
C30G12.2	-1.68478874261604	1.11801436476957e-108	3.96473553093365e-106
C10C5.4	-0.972165629002446	1.58252076562487e-108	5.52146600032214e-106
F36A2.14	-1.34889464168686	2.10009992367668e-108	7.21100976967839e-106
F37A4.4	-1.53906983376038	4.82327308500688e-108	1.63026630273233e-105
R09E10.5	4.69879565044292	5.15942307521658e-108	1.71705599943208e-105
Y57G11A.2	-1.46603816331658	2.8801861944088e-107	9.44002844809868e-105
F49C12.15	-1.38806717601592	4.51074329442485e-106	1.45636416335818e-103
C35E7.5	1.92910123922522	8.51556400529091e-106	2.70895118474195e-103
B0218.7	-1.45413483789497	1.559100103538e-105	4.88789180285999e-103
C27D6.11	-1.52775583859942	2.61056784008046e-104	8.06740050237435e-102
Y57G7A.6	-1.37300848931484	3.10547070999086e-104	9.46162568993272e-102
R10E9.2	-1.3004738878394	3.90904354570189e-104	1.17445041639754e-101
C15C6.2	-1.41379708057079	4.43248704513838e-104	1.3134734213758e-101
clec-78	2.74934640687112	3.26802117783013e-102	9.55322082686776e-100
F31E8.5	-1.54776612597602	4.68716330355092e-102	1.35190288776551e-99
atz-1	2.19846741392543	7.50253092720775e-102	2.1354572239126e-99
nsph-3.1	-1.34947852520453	1.94586278115831e-101	5.46661086779435e-99
catp-4	-1.35910910822575	3.07560346760725e-101	8.52967361683078e-99
ZK858.2	-1.33968032568385	4.20917074198399e-101	1.15256685431136e-98
C27D6.3	-1.28588753200359	6.66067278017321e-101	1.80104591975884e-98
gska-3	-1.56236859216988	2.85963190377874e-99	7.6369823879681e-97
spe-26	-1.46856394554123	3.46581013222913e-99	9.14297619272934e-97
hil-3	2.41798879664645	5.44271724184803e-99	1.41851637801996e-96
EEED8.15	1.51627608525042	4.32174924014959e-98	1.11295332812995e-95
col-129	-1.28835326046665	7.89360761551882e-98	2.00887670516357e-95
clec-196	3.05291477364279	1.33230235875703e-97	3.35120518891069e-95
W03F11.4	-1.50207394362616	3.23266603351414e-97	8.03781972838826e-95
D1086.17	-1.35408113590615	2.99297566040697e-96	7.35727835067314e-94
F26B1.8	-1.26100254534967	6.78579807647556e-96	1.6493301571946e-93
K06A5.2	-1.31331053272531	1.12479478043728e-95	2.70350674337991e-93
T27A3.5	-1.61052993487096	3.62388047429558e-95	8.61448158461121e-93
msp-142	-1.32909454925084	5.81515211292033e-95	1.36731924463796e-92
K05C4.9	2.11064109782005	8.79863597829508e-95	2.04658165034924e-92
B0261.6	-1.29165876078555	2.24363657221277e-94	5.16322833299007e-92
kel-10	-1.4486687311641	2.43722959774247e-94	5.54970006930158e-92
ZK1053.4	1.49014850695817	2.63113342394657e-94	5.92882064862628e-92
spe-15	-1.12936407755303	3.79084471955885e-93	8.45397453335022e-91
nsph-2	-1.28273169664173	7.80719169316816e-93	1.72331806843483e-90
EEED8.2	2.26331080515252	1.02097967097137e-92	2.23089214570229e-90
ZK688.10	-1.62679943027176	2.14840730406103e-92	4.64743468014483e-90
Y82E9BR.1	1.93196532863589	3.17162195449067e-92	6.7929233781725e-90
F02E9.3	-1.49452134053129	3.70457054844204e-92	7.85659510822532e-90
C33F10.1	-1.3040237568156	4.31933815968929e-92	9.07144884178629e-90
C31H1.5	-1.45150203333262	8.78525103433326e-92	1.82733221514132e-89
F53B3.5	1.75129626695296	1.84651430665656e-91	3.8041711887233e-89
M162.7	-1.49846775107382	1.99828983564902e-91	4.07801940799619e-89
W03D8.9	-1.2844746921796	2.04321426707258e-91	4.13073000236581e-89
dpy-7	3.52032933316198	1.35440435917922e-90	2.71282176831156e-88
lpr-3	3.6442637910643	2.95010056780273e-90	5.85473169566135e-88
ant-1.3	-1.58196452814077	9.13267384560736e-90	1.79598182389253e-87
F44G3.7	-1.41566708872012	2.91282499614201e-89	5.67659732581478e-87
Y69A2AR.8	-1.65558334512282	3.19602946386035e-89	6.17290262162742e-87
nsph-3.2	-1.35435997427397	3.72871648100947e-89	7.13801724930946e-87
gsp-4	-1.26242789606231	4.02433098125349e-89	7.63634454267328e-87
clec-151	-1.45169011423863	9.63714124286388e-89	1.81278816839679e-86
dpy-14	5.03263272849355	9.84058323128763e-89	1.83509910740702e-86
C30G7.3	-1.43494245260424	1.13659621308909e-88	2.10144010953361e-86
ham-1	2.16728216043946	1.77041003197116e-88	3.24555167894916e-86
C03C11.1	-1.41397012387213	1.3032256460357e-87	2.36902329202052e-85
snf-5	-1.29073234603093	2.33657379327523e-87	4.21206369134415e-85
acs-10	-1.29518508301542	8.59137604822762e-87	1.53593922872116e-84
col-149	-1.4204069305731	1.08435538548224e-86	1.92268653268458e-84
F48E3.6	2.65836617437642	1.45466692861868e-86	2.55832154470563e-84
T16A9.5	-1.3308021120496	2.16180551107234e-86	3.77130458189652e-84
F08H9.2	-1.44118452643501	2.70804863043291e-86	4.68644063788199e-84
col-121	4.97832498654749	4.5028708463074e-86	7.73064302756521e-84
C33F10.12	-1.3456538375166	5.75915862285927e-86	9.80961569525131e-84
F44F1.6	1.97201804537729	9.6033171824729e-86	1.62296060383792e-83
hmg-11	1.53777157141061	1.31341494232388e-85	2.2024644986318e-83
F58H1.6	-1.30182212427061	1.9391494305451e-85	3.22674465242705e-83
inx-3	1.10999310880691	2.09926044069744e-85	3.46650395825703e-83
C46A5.1	-1.41759820300928	2.79631272366246e-85	4.58256339683836e-83
C38C3.3	-1.56674941278337	3.28902947010447e-84	5.34949515017293e-82
F32B5.1	-1.35720306426366	6.26233104553446e-84	1.01094585952986e-81
pei-1	-1.45219296128377	1.3535677497016e-83	2.16891685641075e-81
sto-1	1.64729012605406	2.11160989817411e-83	3.35870186156634e-81
D1054.10	1.04525987556206	3.47777222103323e-83	5.49132618141539e-81
Y38H8A.3	-1.31509865718135	3.34112966211936e-82	5.23734180079464e-80
C50E10.1	-1.44680656843567	5.17970721223943e-82	8.06096592914845e-80
F46E10.2	2.5043948408391	6.82969380710978e-82	1.05528526025285e-79
K05F1.9	-1.3786718065444	1.18710532835068e-81	1.82123847254482e-79
clec-79	-1.39048506253752	1.99158502916244e-81	3.03394136273534e-79
rmd-3	-1.18946861249684	4.64985323065254e-81	7.03395979618711e-79
nep-8	-1.41270250370029	1.76478023405076e-80	2.65109208492959e-78
F58G1.3	-1.39462658844182	5.13819977254609e-80	7.66548534342875e-78
Y43F8A.2	-1.43903471994449	6.21605650858662e-80	9.2099818077908e-78
F26A3.5	-1.65082892060396	9.50663135166486e-80	1.39896224081098e-77
smz-2	-1.30228024649984	1.10831016259658e-79	1.61993009711414e-77
F40F12.3	-1.5597460285669	1.42538731548214e-79	2.06939452406105e-77
sex-1	1.20875363336857	1.79554625635469e-79	2.58941710783098e-77
K04G2.4	-1.52824038341554	8.9245914684392e-79	1.27852160692236e-76
K01H12.4	-1.37887373810537	9.52125487531126e-79	1.35502490436009e-76
nkb-2	-1.43150068640299	2.56356258694007e-78	3.62450888109069e-76
Y38C1AA.7	-1.32335180615915	3.94941047194128e-78	5.54763943695025e-76
glna-3	-1.07832179433153	7.69967854793814e-78	1.07457707321934e-75
R08A2.1	-1.40745091032924	9.36008084271549e-78	1.29793121018988e-75
msrp-2	-1.19678403660029	1.05404488907462e-77	1.45229930194026e-75
zeel-1	2.63618889200121	1.09051272644651e-77	1.49303615813233e-75
col-7	-1.59883136983311	1.2865961529398e-77	1.75041811197445e-75
hbl-1	2.03261315968844	1.69812394958323e-77	2.29586357983653e-75
F17E9.5	-1.23470629496333	1.87765027953424e-77	2.52281558055184e-75
F36A2.10	-1.28840879573215	1.92843249231172e-77	2.57505257244982e-75
ttbk-4	-1.43961556487184	2.61246237625046e-77	3.46704209343865e-75
smz-1	-1.30808295541788	3.64321500985943e-77	4.80548945690726e-75
msp-45	-1.25262236316207	6.12535691482365e-77	8.03052853221001e-75
jmjd-3.2	2.69321152267717	1.47561640513216e-76	1.92292373950716e-74
Y46G5A.7	2.02225731186632	3.44987127038639e-76	4.4687194802993e-74
C09F9.2	2.69611749168992	4.72674445641535e-76	6.08624619530815e-74
B0280.11	-1.477853156304	5.18172726617727e-76	6.63261090070691e-74
anp-1	-0.947160829276332	6.42155677690115e-76	8.17124212928974e-74
Y38E10A.17	-1.326536644168	7.07880251369644e-76	8.95489216235564e-74
igcm-1	2.52331517044343	7.80541854743145e-76	9.81667523360681e-74
ztf-11	1.64794117942699	1.0668173040623e-75	1.3339532902587e-73
igcm-4	1.58600749717991	1.25059664614114e-75	1.55476474996121e-73
Y53F4B.19	-1.27212064343211	1.66994279630027e-75	2.06424014683242e-73
F58D2.2	-1.41106334942918	3.67123920935397e-75	4.51228673731506e-73
F58A6.9	-1.27664276414176	3.98925595725966e-75	4.87545677217181e-73
F53H4.2	1.30454577725727	4.86220738444066e-75	5.90894776068653e-73
C15H7.3	-1.46547780190277	5.85011715228803e-75	7.069817555212e-73
alg-3	-1.41493634005925	6.30313521097392e-75	7.57496782687711e-73
F37A4.5	-1.42463621306821	1.18695168378206e-74	1.4185712057223e-72
vap-2	-1.59577524635342	2.04622846545135e-74	2.43208869036504e-72
Y69E1A.1	-1.32666579543956	2.55623627459219e-74	3.02166683562723e-72
Y62H9A.5	1.28614568284956	6.13318185172381e-74	7.21048857698312e-72
clp-6	-1.3902000129713	7.21358835119486e-74	8.43482936286742e-72
T22C1.8	-1.37666709240775	1.03958681993377e-73	1.20905064993588e-71
F42G8.8	-1.44733007789989	2.4637847551191e-73	2.8500851242105e-71
C28A5.6	-1.2569842072955	3.59094964176077e-73	4.1318841835409e-71
F07F6.1	-1.50424892703255	3.61579332266273e-73	4.1384572040127e-71
Y39B6A.30	-1.39095761353903	4.05007988312594e-73	4.61112252798844e-71
E03H12.7	-1.39199525177321	5.89283257365679e-73	6.67401854624836e-71
zip-7	2.62564534018691	1.94864595641789e-72	2.19547444423083e-70
T08G3.4	-1.72868988918025	3.2924495333493e-72	3.69027296919233e-70
C46E10.1	-1.33082188841112	4.09027966343035e-72	4.56087266388275e-70
C34F11.5	-1.33918073659282	4.14367514627996e-72	4.59671696227323e-70
Y54E2A.7	-1.4173366346862	6.38750468615248e-72	7.04971945769645e-70
alg-4	-1.41105027244825	8.48698363070104e-72	9.31931116240228e-70
F36H12.5	-1.48676635099097	1.19884892138682e-71	1.30977272057776e-69
K09C6.7	-1.43459424065377	2.80961585432348e-71	3.05415126435807e-69
W02B12.12	-1.32058685805779	3.7124969056203e-71	4.01543665311891e-69
F54F12.1	-1.723598771844	4.15078956464006e-71	4.46715820210417e-69
K08F4.5	-1.52101609903465	5.6383530049462e-71	6.03806199024734e-69
inx-2	1.33933898731312	6.52518560622681e-71	6.95334064206396e-69
ptp-5.3	-1.43954372387753	7.31599716581342e-71	7.75782601425862e-69
msp-59	-1.16945790181927	9.49753301282264e-71	1.00219821528478e-68
C06A1.3	-1.57929050387753	1.21380528094155e-70	1.27461339016153e-68
F52H3.6	-1.43355172930075	1.43619879004101e-70	1.50086242638489e-68
T27E7.1	-1.20465043551037	1.81518949655619e-70	1.88779707641844e-68
F41H10.1	-1.22389946660089	2.582400916383e-70	2.67284672838264e-68
dpy-10	2.15256340427199	2.67422860517065e-70	2.75471015176436e-68
ssp-35	-1.18305137471602	2.99318079717517e-70	3.06864867319873e-68
ule-5	1.20884793706236	5.68592424885403e-70	5.80178836562313e-68
C35E7.10	-1.22244764528431	7.06313501543066e-70	7.17322707294817e-68
Y37E11B.10	-1.38471752115709	1.02477320866881e-69	1.03588289952915e-67
K02F6.3	-1.29986073898393	1.21700908641637e-69	1.22448095615623e-67
C27D8.1	-1.31345893462521	1.29577280263877e-69	1.29769246605009e-67
B0379.7	-1.30503514059802	1.31780580599595e-69	1.3136762762813e-67
C28D4.5	-1.50259533539064	3.4052222605322e-69	3.37898018072627e-67
cpb-2	-1.39584267064037	3.64852273353685e-69	3.6038741448342e-67
C09D4.3	-1.40724947008765	5.30443857739483e-69	5.21570978664568e-67
skr-21	1.89133503076436	1.36217024382663e-68	1.33332428572207e-66
msp-81	-1.18287144194017	1.67645377831165e-68	1.63356072668638e-66
rnh-1.1	-1.41456061563181	3.13176693073624e-68	3.03795436079311e-66
H27M09.5	-1.41095179996658	5.72053231697421e-68	5.52439978039224e-66
F10G8.1	-1.74920069289284	8.72831605950158e-68	8.39159702218392e-66
cyn-2	-1.13600378073395	1.07116341681766e-67	1.02528349701768e-65
C43E11.5	-1.33731658365774	1.27733099688407e-67	1.21723454293375e-65
K09F6.3	-1.34206691191574	1.76295569646817e-67	1.67264287833331e-65
F44D12.8	-1.56932190637904	2.09383903900107e-67	1.97790070269306e-65
msp-36	-1.19912563229416	2.3243709604797e-67	2.18612141813465e-65
C39H7.1	-1.30151800298362	2.8707217324423e-67	2.68828798771393e-65
F35D2.3	1.70808244176347	4.54130897910424e-67	4.23437913086133e-65
ZK354.6	-1.29955157328669	4.72020702573937e-67	4.38229692621433e-65
cec-8	1.78880044148642	5.29210188671467e-67	4.89225418860734e-65
ZK354.2	-1.24965544131993	8.68585289078465e-67	7.9954199886576e-65
F01G10.5	-1.60478354729691	1.07254333742258e-66	9.83104130301915e-65
nep-6	-1.53396010430442	1.0964300347926e-66	1.00075841825458e-64
mnp-1	1.55520514861	1.33585491191184e-66	1.21416863254104e-64
T05F1.8	-1.42339511704348	2.55848258832738e-66	2.31569436613799e-64
F52F12.5	-1.4202899377317	3.08314007085099e-66	2.77893691719369e-64
moa-1	-1.41215065723629	3.35917134253792e-66	3.01516989550955e-64
nep-20	-1.62662231590536	7.92587115655764e-66	7.0848117710188e-64
spch-1	-1.25450113704801	8.69561753703346e-66	7.74088882967522e-64
C08F1.6	2.66046113392806	9.99875391931249e-66	8.8644690484659e-64
C27D8.2	-1.24176266539777	1.02227505084912e-65	9.0260628163135e-64
C25D7.1	-1.27547666096447	1.16413387132619e-65	1.02368064652554e-63
let-4	2.55718910244819	1.35226892404785e-65	1.18430288927138e-63
T05C12.1	-1.41828995885313	1.5529570020523e-65	1.35457926888691e-63
ssp-34	-1.46241954454942	3.22368379160678e-65	2.80059147710995e-63
C09B9.2	-1.23641026832044	3.79235540986579e-65	3.28144928904867e-63
C33F10.11	-1.27621873558409	5.19313449746151e-65	4.4756129660991e-63
gln-2	-1.3083476708819	8.85426070991719e-65	7.60060982844955e-63
T26C12.3	2.71202232413736	1.26444348714639e-64	1.08112417051189e-62
Y44A6D.5	-1.44684642757336	1.38740647405823e-64	1.18158963963888e-62
fbxc-40	1.82595335883764	2.66367895583431e-64	2.25963541853364e-62
C05B5.2	-1.38892521381736	4.03282858761013e-64	3.40774015653056e-62
ptp-5.2	-1.45026273619458	4.75963335626668e-64	4.00624080788952e-62
M176.9	-1.34324301300086	6.23130340208394e-64	5.22463392224341e-62
gsp-3	-1.28024321418182	6.67146376094706e-64	5.57208896049447e-62
T02E1.6	-1.2950803870558	8.35532139532989e-64	6.95162740091447e-62
msp-78	-1.13915482458367	1.00039548004283e-63	8.29140039244693e-62
F08B4.8	-1.3466156832542	1.05093605037301e-63	8.67704146628587e-62
pqn-73	3.57593001984382	1.12025745123723e-63	9.21422402477711e-62
C08F11.10	-1.29980997345654	1.69621018356168e-63	1.38986434434872e-61
F56F3.4	-1.29427374906335	1.97712097057758e-63	1.6139275786994e-61
ZK813.1	1.12977215396964	2.6470693284706e-63	2.15268435013068e-61
msp-51	-1.15582792531779	2.72019961164794e-63	2.20387108611117e-61
T05D4.2	2.34141960233021	5.78834212244356e-63	4.67214241763803e-61
ZC477.7	-1.33295438889668	8.20023091088049e-63	6.59432695405824e-61
K04H4.5	-1.28431519205395	9.63029210742623e-63	7.71564736547571e-61
ptp-5.1	-1.54916064278615	1.13607851919111e-62	9.06850572957272e-61
Y113G7C.1	-1.37260398366562	1.24850010517118e-62	9.92924789524376e-61
T23G11.1	-1.33184762231971	1.47096865005359e-62	1.16556753985199e-60
hil-2	1.20581842438628	2.00795366258335e-62	1.58525743171544e-60
Y73F8A.20	-1.56370472763241	3.29073095093058e-62	2.58854879747383e-60
msp-38	-1.10820204610274	3.80811860534996e-62	2.98468194459892e-60
dsl-3	2.51053125080563	4.44357431730593e-62	3.47015883147877e-60
ent-3	-1.36475701576466	6.06197277514073e-62	4.71699982272821e-60
efl-3	1.72579311624069	7.46040160043984e-62	5.78435152045572e-60
W09D6.4	-1.36848509909392	9.31287615595661e-62	7.19486203591619e-60
msp-65	-1.27228525600549	9.36550346350229e-62	7.20977120720575e-60
C01G6.3	0.97642759502389	9.49284935787612e-62	7.28189068473674e-60
F36D3.5	-1.38709799524335	1.4256351368697e-61	1.08972930320726e-59
Y22D7AR.12	-1.74780223272962	1.86670748861486e-61	1.4218526899196e-59
F32H2.7	-1.25413291358427	2.67339491472371e-61	2.02915364194046e-59
his-24	2.69019498334825	2.69134758025693e-61	2.0356374425216e-59
R09E10.1	-1.31227964019763	3.45700934886544e-61	2.60564551340269e-59
msp-64	-1.32569626727752	4.12550958749534e-61	3.09871609016317e-59
F20H11.4	-1.25730439269683	4.78664635543022e-61	3.58286276680507e-59
F26A1.3	-1.52074727666561	5.80576812230085e-61	4.33070262143489e-59
F57F4.1	-1.30609311745073	6.2828192430647e-61	4.67044487511944e-59
R07E5.15	-1.45682736229363	7.8344431831101e-61	5.80392722387116e-59
pfk-1.2	-1.48798703376345	1.01595003583346e-60	7.50069323383938e-59
Y110A2AL.4	2.98155680709285	1.04394774309952e-60	7.68118284990775e-59
C06A8.6	-1.45841566270914	1.07514033070183e-60	7.88387648601426e-59
K09C6.2	-1.66317678937129	1.0975336630726e-60	8.02089466202243e-59
msp-19	-1.16350500058754	1.13447737457004e-60	8.26296786757542e-59
ZK813.3	1.04694190117455	1.25472180281573e-60	9.10810135520465e-59
ZK1053.2	-1.32374187970733	2.1409831533508e-60	1.54895476833728e-58
msp-53	-1.22362157881171	2.51116337025015e-60	1.81071620084171e-58
C17F3.1	-1.44609673551246	2.63682101927543e-60	1.89500705278957e-58
C39B5.2	1.37639977479046	3.49518329566143e-60	2.50356970370026e-58
T22B3.3	-1.23792379157039	3.91847980549552e-60	2.79751007103891e-58
Y106G6D.3	-1.3159704149695	4.7251391720054e-60	3.3623095581849e-58
C53D6.10	-1.3087163088849	7.54840449447421e-60	5.35367495162184e-58
R09E10.2	-1.68136420920104	8.49318789236453e-60	6.00407321854998e-58
Y43C5B.3	-1.27531654925806	1.0108993908619e-59	7.1230539489005e-58
scrm-5	-1.47970262923432	1.03491224102045e-59	7.26857844082932e-58
W01B6.6	-1.4401310210041	1.21740154934319e-59	8.52259880757019e-58
F20C5.6	1.22392873246854	1.30842266135343e-59	9.13025774528951e-58
ZK795.2	-1.25200837890383	1.33759016880141e-59	9.30377830595244e-58
bath-10	2.23618096565272	1.36237384156745e-59	9.44579196820099e-58
T05D4.5	-1.2954461575257	1.68496522272647e-59	1.16451015009645e-57
msp-57	-1.18401733115473	1.99376571189039e-59	1.37353948661188e-57
ceh-43	2.11828173300535	2.12216732543002e-59	1.45735630424452e-57
F25H5.7	-1.41425885545639	2.38464438244938e-59	1.63242491396028e-57
nsph-4.2	-1.32529135041881	3.2095317032376e-59	2.19017633452479e-57
ttbk-5	-1.46778980761296	3.32671633976506e-59	2.26300402081125e-57
acs-15	-1.34395121932149	3.45780166183833e-59	2.34480142786479e-57
T21G5.1	-1.4340467446167	3.97198599689157e-59	2.6850625338987e-57
C06E1.1	1.65731529983868	4.3377731412494e-59	2.92319964459523e-57
msp-31	-1.14274752071618	4.53244393976828e-59	3.04490146910147e-57
K01D12.15	-1.42384906071458	5.08008272019492e-59	3.40223991960547e-57
C09B9.7	-1.71544269951501	5.94543846859907e-59	3.96949768372639e-57
C40A11.3	2.61088161000131	6.18700332430211e-59	4.11806941265549e-57
mlt-11	3.40592234844832	8.39308934047065e-59	5.56930394518593e-57
M110.7	-1.60839022904998	9.9492355268638e-59	6.58170834608923e-57
Y71F9AL.2	-1.12598199547874	1.10133799086409e-58	7.26345835925976e-57
C45G9.9	-1.24766339794806	1.24014770975261e-58	8.15406542777156e-57
F53G12.8	-1.24046779972795	1.25562475129927e-58	8.23081049094117e-57
ZK550.5	-1.11745895326517	1.44008744009375e-58	9.41147175350698e-57
R07E5.6	-1.39177797230458	1.98770716691796e-58	1.29512293478221e-56
msp-3	-1.16982740765291	2.46445812561743e-58	1.60093568088157e-56
F40F9.3	-1.31252063719709	4.10569710334745e-58	2.65911496226383e-56
ZK813.7	1.14282940906346	6.6934597085443e-58	4.32217672881285e-56
clec-119	-1.35248207130784	7.43265032831629e-58	4.78521106851601e-56
F21H7.2	-1.46305110467029	1.1628271598393e-57	7.46417718743138e-56
T11F8.4	-1.68878307711635	1.21964199951176e-57	7.80570879687523e-56
ZK945.7	-1.21416774638552	1.37630267311601e-57	8.78235381263881e-56
Y37F4.5	-1.46642825938631	1.8521178509869e-57	1.17838274566319e-55
F13A7.1	-1.24254562374187	3.4950977889927e-57	2.21718344197918e-55
B0205.10	-1.31364596881407	4.28703662425763e-57	2.71161334081699e-55
F54H12.7	-1.38534493134747	5.11685296680879e-57	3.22704849498565e-55
T23B3.5	-1.33880423723603	5.5092686157974e-57	3.46443310165492e-55
msp-152	-1.08267662586128	6.08004758474258e-57	3.81227795226526e-55
nspd-4	-1.26657651247158	6.39129832317485e-57	3.99585448921729e-55
M70.1	-1.35358722466628	7.66757469445613e-57	4.77997048387536e-55
F53C3.1	-1.61789674841952	8.17425305055101e-57	5.0811908617678e-55
F22B3.8	-1.63412696386073	8.45777298833842e-57	5.24236519437641e-55
tag-164	-1.34628300158361	8.69274827938783e-57	5.37261516513479e-55
msp-113	-1.24642454116887	8.93194743221636e-57	5.50472612118816e-55
aqp-2	1.18020512756273	1.01050530507761e-56	6.21001442029515e-55
F32B6.4	-1.42470327457275	1.32972992540599e-56	8.14864525393266e-55
AH6.3	-1.45455154475184	1.73731027424776e-56	1.06162417662507e-54
sta-2	-0.982896167839504	2.0371494147075e-56	1.2413412996888e-54
ZK1307.4	-1.19040373297907	3.76381301235969e-56	2.28704503043159e-54
C27A7.5	-0.665045984184284	4.14618124998239e-56	2.51233033052154e-54
wht-8	-1.45617275947361	4.21229601152634e-56	2.54526221567983e-54
B0252.5	-1.30230535320068	4.55303888025246e-56	2.7434912829421e-54
pck-3	-1.30940202034957	1.00731747509433e-55	6.05285878367793e-54
Y71F9AL.7	2.51556541080913	1.87529181517674e-55	1.12372056913859e-53
igcm-3	1.14199911486458	2.07525017201233e-55	1.24010529615941e-53
F11G11.4	-1.45300108922594	2.12683083134803e-55	1.26742712241654e-53
nhr-25	2.02721617704344	2.40901453967915e-55	1.4316429264379e-53
F25E5.1	0.937533438449393	3.13557563356068e-55	1.85832252342972e-53
mab-20	1.00377063077888	4.1439688182951e-55	2.44924408408086e-53
C18H2.5	-1.40323160356946	4.51520266811528e-55	2.66138594323351e-53
F20D6.6	-1.36857519448208	4.9464449135207e-55	2.90764935786086e-53
C48B6.4	-1.49391014021911	5.02450866934981e-55	2.94553310393971e-53
ZK1225.4	-1.4460706772969	5.30292972585982e-55	3.10035069810269e-53
msrp-5	-1.13778151791369	5.37656265929932e-55	3.13492731660277e-53
C45B2.2	-1.44560531730363	5.65992696041013e-55	3.29127795719333e-53
F55D12.6	-1.40858162380862	5.98573966869459e-55	3.47140805665419e-53
Y71G12B.22	-1.44687023064032	8.32831416134977e-55	4.81706128177322e-53
ZC581.7	-1.42509366686433	9.34054834512345e-55	5.38812644804561e-53
F38B7.2	-1.15455529883617	9.39403481741149e-55	5.40456811622993e-53
Y106G6H.13	-1.14845808140128	9.91805712462301e-55	5.69091277771472e-53
R10E4.7	-0.887302202214319	1.49769868066394e-54	8.57095710585246e-53
C01G10.1	-1.64716263525868	1.99796175550003e-54	1.14036698403633e-52
R06B10.1	-1.55096524201081	2.24378886704188e-54	1.27730633610131e-52
nep-13	-1.51692932276183	2.97087640855314e-54	1.68677161338114e-52
mpst-4	-1.5877325758616	5.42556029119366e-54	3.07240105285605e-52
K07A3.3	-1.31393103802162	6.39943508002572e-54	3.61442766713097e-52
ZK354.8	-1.31555938832421	7.42996747057334e-54	4.18554834175632e-52
F36D3.4	-1.35696625181779	8.20531494409902e-54	4.61032137326623e-52
hdl-2	-1.38221096176606	1.08108215797641e-53	6.05854125423466e-52
klp-17	-1.44274958839984	1.23163946851413e-53	6.88445089997356e-52
Y57G11C.5	-1.39217099768785	1.98825485940758e-53	1.10850332780167e-51
F36H1.3	-1.45174748677355	2.14191604936399e-53	1.19110354703964e-51
F13C5.2	0.867283764968164	2.23316905659635e-53	1.23866443672544e-51
kin-5	-1.41135651613254	2.43766318876945e-53	1.34863248336217e-51
cdh-4	0.861047404784079	2.4972460427698e-53	1.3780721019693e-51
E03H12.5	-1.3502601149632	2.52581787572877e-53	1.39029242462506e-51
F42A9.7	-1.51110326349132	2.98343016818981e-53	1.63800917254523e-51
acs-6	-1.23553365689604	3.04768737143834e-53	1.6690524865558e-51
acdh-5	-1.28878991644255	4.03144482415727e-53	2.20222763727702e-51
C24H12.1	3.15794462781601	4.72698266866711e-53	2.57566975034274e-51
Y119C1B.1	-1.3538366664711	4.92890757931854e-53	2.67894795868891e-51
sdz-30	2.13866815159832	7.19057119183044e-53	3.8984069178365e-51
B0511.11	-1.1606460588186	9.39048403091032e-53	5.0783737639163e-51
msp-50	-1.15542500149917	1.00063373480125e-52	5.39793240678818e-51
F56A11.6	-1.36127496666914	1.01918952393293e-52	5.48435516958137e-51
sup-26	1.09846993484341	1.05578998746893e-52	5.66720819080095e-51
F53B6.7	-1.08072279367501	1.24985338051039e-52	6.69228423940612e-51
T04B2.7	-1.39843669120797	1.33888248036442e-52	7.15128538647977e-51
msrp-6	-1.27128274566805	1.52683611624764e-52	8.1351031691303e-51
F33E2.5	1.41136724473428	1.80092147279401e-52	9.57187550355776e-51
ZK858.8	-1.29680929155395	1.96636765633154e-52	1.04256042014127e-50
abt-1	-1.36595816429228	2.81667314222292e-52	1.48973773624856e-50
cutl-2	3.42651463839857	3.27764023308384e-52	1.72931496395292e-50
F26E4.5	-1.38419234950876	4.43193608851479e-52	2.33264334468983e-50
cutl-28	3.47295485861441	4.942233241783e-52	2.59491236617112e-50
fmo-1	-0.932821399012346	5.31371451286955e-52	2.78320272015482e-50
Y45G5AM.5	2.74036922987051	6.8769288788145e-52	3.59327839387718e-50
flh-3	0.735753706993013	1.08655255337341e-51	5.66368791194545e-50
R08C7.5	-1.48724608698526	1.14740493051041e-51	5.96650563865414e-50
col-62	-1.15884226197788	1.2598522147258e-51	6.53552112924423e-50
T13F3.6	-0.916943375917193	1.27911374924197e-51	6.61956665636416e-50
sams-5	-0.82493771993564	1.70071296676843e-51	8.78038732628515e-50
C15H11.1	-1.3798284284572	2.01443275400542e-51	1.03752879368203e-49
sdz-28	2.18642629899484	2.36956311007715e-51	1.21753893580021e-49
W03D8.8	-1.32349409087362	2.497774356158e-51	1.28037570787701e-49
cyc-2.2	-1.05177282880141	2.71168935493745e-51	1.38674383276612e-49
R11F4.1	-0.789953847446492	2.92164248924687e-51	1.49058892281576e-49
C36H8.1	-1.44456778137199	2.9985552581969e-51	1.52622934930154e-49
T23F11.2	-1.32934797754636	3.3855938968385e-51	1.71918232808475e-49
F26D2.10	-1.44980996175626	3.61076481944205e-51	1.829228678552e-49
Y54F10BM.3	-1.01826294733901	4.15473199968232e-51	2.0998869770357e-49
C47E12.11	-1.36213243758876	4.34052752010876e-51	2.1886781192306e-49
Y7A9D.1	2.28748825353994	5.09297521099641e-51	2.56212185498313e-49
skr-7	1.27563055487563	5.34531656200032e-51	2.68282802480721e-49
dpy-2	2.29272156132122	5.63776077249845e-51	2.82305650533997e-49
ant-1.4	-1.52910588523735	6.93476038908236e-51	3.46449738421777e-49
F47B3.7	-1.47604121274114	8.29089113134175e-51	4.13245522933605e-49
C04G2.3	-1.46318368046458	8.81937456378597e-51	4.3857634612372e-49
cest-1.2	-0.930776811647473	1.20050263091474e-50	5.95625525503388e-49
C09B9.4	-1.32267209079783	1.86026220185337e-50	9.2085107438197e-49
skr-10	1.47863082355401	2.37334258900527e-50	1.17214947226854e-48
F38E1.3	-1.3587004433621	2.56068148613347e-50	1.26179184300773e-48
F40G12.10	-1.4692476181667	2.75622841028288e-50	1.35458586276745e-48
irg-4	-0.838853955151005	2.76152165995029e-50	1.35458586276745e-48
C24D10.2	-1.32247196247129	2.9465725858849e-50	1.4420872890919e-48
F09C12.8	-1.29647317215037	3.40363058612646e-50	1.66201663293652e-48
cfz-2	1.86694924424477	3.56093524308751e-50	1.73491331483038e-48
K07F5.6	-1.49378927245699	4.17769685956626e-50	2.03083007789073e-48
ZK484.7	-1.35860660518058	7.18424081896071e-50	3.48451787882866e-48
C05C12.1	-1.43028056811415	1.06734127906806e-49	5.16526321002245e-48
fbxb-88	2.48003333280282	1.08494741409976e-49	5.23874608522458e-48
kin-24	-1.60554271371459	1.12417241266712e-49	5.41605737880072e-48
F19B2.5	1.47304293692028	1.18868802347288e-49	5.7141554052812e-48
F57C2.4	1.22666348294436	1.45450457007398e-49	6.97646183145018e-48
B0281.5	1.1526217715561	2.32839830444366e-49	1.11433433897622e-47
die-1	0.789344695755178	2.44274408547888e-49	1.16647770545429e-47
T05F1.5	-1.27508646842648	2.57777105152437e-49	1.2282454490435e-47
Y48G1C.5	-1.3597064401327	2.63985780950673e-49	1.25506382714834e-47
Y47G6A.13	-1.45424000169579	2.7307416809986e-49	1.29542552726671e-47
ZK1010.5	-1.37324405288222	2.76146547411075e-49	1.30713394170599e-47
F55F8.7	-1.43977013128398	3.09401258526142e-49	1.45830256001854e-47
Y62H9A.3	1.08958616706465	3.0943087788855e-49	1.45830256001854e-47
F14F7.4	-1.3402214583519	4.20493353085817e-49	1.9774156986853e-47
C17G10.3	-1.32320456890404	4.29943203405987e-49	2.01746884513629e-47
T04B8.2	2.50544743254395	5.09583305849326e-49	2.38599698531009e-47
C23G10.1	-1.37274554518117	5.29252789351536e-49	2.47274218990333e-47
cpg-24	4.37159037987025	5.30531403619089e-49	2.47337399204486e-47
ZK1128.3	-1.28790565058877	5.52344784640804e-49	2.56953169491395e-47
sst-20	-1.34371695918362	5.96501248700304e-49	2.76899463774356e-47
rml-3	2.95990077723395	6.0579871587512e-49	2.80613229589092e-47
ssp-16	-1.39947086122662	8.23398051021585e-49	3.80592876916644e-47
eya-1	1.94729313981188	8.30605726359458e-49	3.83105822443663e-47
cdc-25.2	0.853267200334483	8.86054286075391e-49	4.07811198220912e-47
F42G4.2	-1.35354022773642	9.80412992104592e-49	4.502822472443e-47
fipr-22	-1.63207416274038	9.84565105514139e-49	4.51231194120378e-47
F40E12.2	-1.40287700917631	1.11575154358888e-48	5.10273517778321e-47
ule-3	0.859749184246429	1.18167996775047e-48	5.39284832539624e-47
R03D7.8	-1.55447912949782	1.22227178522585e-48	5.56635437010643e-47
C18G1.9	-1.37901608237962	1.33491688404036e-48	6.06658025957165e-47
cylc-1	-1.30227850071263	1.66947010095591e-48	7.57106440752162e-47
nspd-3	-1.33132952714879	1.84897797777093e-48	8.36759238810475e-47
Y38F1A.1	-1.18815919489165	1.94748361909248e-48	8.79498239002265e-47
msd-2	-1.24844161871686	2.04642475920018e-48	9.22255424812883e-47
ubxn-5	-1.25279782165507	2.1993624719393e-48	9.8911869008297e-47
H06I04.5	-1.65317397262271	2.59874617067288e-48	1.16630865485468e-46
C16A11.7	-1.25487968921053	2.72766230392646e-48	1.22163128278545e-46
cutl-25	2.57758880024505	3.36621792970479e-48	1.50450467469781e-46
F07E5.8	-1.5625136136803	3.41713904078332e-48	1.52411446866443e-46
Y62H9A.4	1.11467012220999	3.6493052734882e-48	1.62314571856413e-46
dsl-2	1.88909879275748	3.65417883201151e-48	1.62314571856413e-46
F59A6.4	-1.44064229630249	4.73865321104636e-48	2.10054398076547e-46
C08F11.13	-1.24166377567951	5.7007392473284e-48	2.52184849485088e-46
Y38H8A.2	-1.58123670664272	6.55213222864348e-48	2.89256580346971e-46
C32E12.1	-1.37136881028533	8.69978104955261e-48	3.83286484040574e-46
T06C10.3	-1.26368965998735	9.10382357371996e-48	4.00272177940468e-46
F58D5.7	-1.20272979280173	9.22899679112183e-48	4.04952654331739e-46
Y38H8A.4	-1.2412659623483	9.56684843144786e-48	4.18927257629717e-46
hdl-1	-1.28953518660909	1.04124278556889e-47	4.55033614897497e-46
C06C6.7	-1.58499043120643	1.25885043217097e-47	5.49021220740372e-46
lpr-6	3.59388835056955	1.29668137406266e-47	5.64382524823409e-46
C01F6.2	-1.2981507675422	1.3792425340655e-47	5.99111937688853e-46
T05A7.13	3.22209764885501	1.67977065810636e-47	7.28192362247632e-46
Y67A10A.3	-1.47493389233863	1.86788921329929e-47	8.08123589241805e-46
bath-9	1.79437685516923	1.94072425058296e-47	8.37959021728755e-46
skpo-3	-0.759366168207425	2.17304309403047e-47	9.36399765140778e-46
Y65B4A.9	-1.31237623953328	2.56517735960526e-47	1.10317925731572e-45
comp-1	-1.42123697919022	3.30660861061965e-47	1.41921741001834e-45
F10C1.3	-1.48099184173876	3.81387507346862e-47	1.63369793246086e-45
F33D11.2	-1.61988211756188	4.14896929395629e-47	1.77372537088661e-45
B0379.2	-1.26281705370537	4.77737610208749e-47	2.03834713689066e-45
C17H12.5	-1.37999221442056	4.92427341569249e-47	2.0968874513437e-45
F34D10.9	-1.31906074386656	5.32653713941246e-47	2.26372596070276e-45
vab-2	1.28018225848338	5.61178789308928e-47	2.38027834712367e-45
ssp-10	-1.18812422613373	6.62173551453908e-47	2.80315817319979e-45
C17E4.20	0.810741338759859	8.2517484997943e-47	3.48636374116309e-45
tbx-34	-1.53922724456394	8.99061517682675e-47	3.79113036072351e-45
T09A12.1	-1.50644039891467	9.48567415955062e-47	3.99210317936574e-45
C18H2.4	-1.92556938149207	1.01717324209281e-46	4.27252263552461e-45
hlh-2	0.955064108268904	1.15208879173695e-46	4.82984200442903e-45
F36H12.4	-1.45538235946091	1.21079378892312e-46	5.06612983403966e-45
Y57G11B.5	1.15472777448078	1.33163540331513e-46	5.56099170743493e-45
C14C11.1	-1.10238707445249	1.35012750519542e-46	5.62735225286846e-45
acdh-8	-1.33637383854854	1.35819421052994e-46	5.65008791580454e-45
T28B8.4	-1.39483675133819	1.54053358541239e-46	6.3963191016585e-45
W09C3.2	-1.4964355119415	1.69481223645255e-46	7.02340580439492e-45
nspd-6	-1.19904856076267	2.00219368066786e-46	8.28134869984842e-45
ZC373.2	0.976352268223127	2.22169808835014e-46	9.17171241358594e-45
catp-3	-1.12936317940913	3.3597931963741e-46	1.3843627890279e-44
F32A11.3	-1.39988362800363	4.25965729340779e-46	1.75180430743341e-44
H29C22.1	1.20260513874208	4.40592269653621e-46	1.8085184017357e-44
F47B3.4	-1.39971374231518	4.56804950164014e-46	1.87151603824772e-44
nspd-2	-1.25567425665217	5.39851081052384e-46	2.20757251140362e-44
cyp-13A2	-0.801204905428191	5.42000752380469e-46	2.21218118405553e-44
sfxn-1.1	-1.35416215641528	5.72699923190999e-46	2.33307810517282e-44
T23F6.3	-1.50621425326308	5.82769371480569e-46	2.36963666238114e-44
ZK512.1	2.13637417712315	5.94017172841573e-46	2.41084042831312e-44
C27B7.6	-1.39983342353029	6.23028070554863e-46	2.52384704536382e-44
C35E7.9	-1.28962014822236	7.25949902030049e-46	2.93528005246991e-44
fbxc-39	2.02143070763371	8.22139772859059e-46	3.31800887434462e-44
ceh-27	1.89190101805041	9.20478984861681e-46	3.70797046564765e-44
tag-344	-1.63934491856194	9.69629208403073e-46	3.89870242308091e-44
Y65B4BM.3	2.92608558067876	1.03736534468251e-45	4.16331857813953e-44
F36H12.3	-1.39318169123933	1.11764271143177e-45	4.4771939136467e-44
abt-5	-1.26742972651467	1.12843922486132e-45	4.5120882277634e-44
C34F11.2	-1.33817730705119	1.13383117411438e-45	4.52528338716647e-44
sdz-29	1.98168151194064	1.14455121905681e-45	4.55965597985945e-44
skr-14	1.41157429316109	1.22632469677875e-45	4.87644408836728e-44
F42C5.5	-1.34309914637327	1.33891612483947e-45	5.31439148853712e-44
clec-190	1.76705611496144	1.54890904380106e-45	6.13663011639278e-44
T15B12.2	-1.41976964827802	1.70338556488414e-45	6.73631380979409e-44
msp-49	-1.1656963839542	2.08466502015671e-45	8.22910104307114e-44
msp-10	-1.14718338623732	2.24778901884663e-45	8.85686194092718e-44
F55A11.11	-1.12990923432898	2.41202643092742e-45	9.48671922796764e-44
C50F7.3	-1.47897631681407	3.08897252024404e-45	1.21271603553392e-43
C24H12.11	2.39620480506014	4.01290752751208e-45	1.57259448614386e-43
Y6G8.2	-1.2051111280888	5.52255277990921e-45	2.16028683065092e-43
R105.1	-1.31244592735148	5.79223182144418e-45	2.26168878630831e-43
T08G11.2	-1.26622016697367	6.18004530584471e-45	2.40877009109969e-43
Y105E8A.27	-1.3382966178037	6.32230459018494e-45	2.45978584343311e-43
F25F2.1	-1.43521889585414	6.47912235008892e-45	2.516272435855e-43
nep-9	-1.50155170152988	6.87269605429576e-45	2.66433980370118e-43
Y43C5A.4	-1.38413122838411	9.41977142863685e-45	3.64523247843063e-43
F56B3.6	-1.16898524583391	1.11960579035682e-44	4.32487722446405e-43
msp-55	-1.1545471536912	1.23838142504741e-44	4.77516345572649e-43
F33D11.7	-1.35174928299264	1.31766602818087e-44	5.07184190775952e-43
C16C8.18	-1.63250104386007	1.3757525205774e-44	5.28601750002314e-43
Y47D3A.31	-1.28409723521965	1.44357604894156e-44	5.53677962601133e-43
ZK616.65	-1.52150447989332	1.57319194069428e-44	6.02323682497321e-43
Y71G12B.30	-1.26781192639371	2.05977973044026e-44	7.87228889202892e-43
mlt-8	2.05918346829595	2.63552014217673e-44	1.00549509198531e-42
fer-1	-1.21167677495981	2.86110844623547e-44	1.08963904769306e-42
Y106G6G.4	-1.14357440261032	3.05521616390714e-44	1.16151908712898e-42
R10D12.10	-1.55749450472985	3.33698336586751e-44	1.26641445913063e-42
ugt-12	-0.620413143987656	3.49271464152514e-44	1.32319445053366e-42
ZK892.5	-1.10934428961618	3.5216824885926e-44	1.33183628659502e-42
Y57G7A.5	-1.31615907129294	7.25404595749138e-44	2.73856059602886e-42
R04D3.3	0.486845592461028	9.39868284812083e-44	3.54202626081097e-42
C01G5.4	-1.40225629956102	1.21447997447928e-43	4.56897927094535e-42
wht-6	-1.2162318881816	1.24242252062964e-43	4.66598679969799e-42
spe-49	-1.6921212411805	1.27165014293928e-43	4.76747589117202e-42
hlh-14	2.90492864075167	1.45938981755539e-43	5.46185476355678e-42
ZK892.3	-1.47433580319903	1.48974354661982e-43	5.56582597590328e-42
F58H1.5	1.36318723075627	1.6427788977254e-43	6.12699881303377e-42
Y53C10A.10	-1.35795091525882	1.65593202757508e-43	6.16542540800416e-42
msp-77	-1.19507852854553	1.66100027408785e-43	6.17366974726262e-42
msp-76	-1.13625940050809	1.67740649318842e-43	6.22395493321646e-42
del-6	-0.609293557001756	1.77035385039172e-43	6.55758467323179e-42
C05C12.5	-1.25908321448086	2.17326443094866e-43	8.03624891799684e-42
C50F2.5	-1.22250656213654	2.40280148181592e-43	8.8698637635908e-42
spe-46	-1.19191505481703	2.62747766232187e-43	9.68272517740149e-42
C54D10.4	-1.58806329318834	2.65079914360933e-43	9.75205562492466e-42
oac-9	-1.3318534022343	2.74254345856482e-43	1.00724448379752e-41
K07A1.5	-1.33001629451548	2.84843340217898e-43	1.04436120942264e-41
cylc-2	-1.3494295845308	2.87531254125259e-43	1.05243250240907e-41
Y106G6A.4	-1.1624161828842	2.96643329254118e-43	1.0839507598691e-41
irld-8	-1.39055956810596	3.72647623783748e-43	1.35937831326982e-41
tni-4	-0.85564969561267	4.32552883838626e-43	1.57524982882107e-41
prdh-1	-0.634450016886075	5.31857291569057e-43	1.93363645902888e-41
grdn-1	1.13027215045902	5.39133658321072e-43	1.95680189543648e-41
C48E7.7	-1.13983228016419	5.70702476506841e-43	2.0679122230814e-41
C14A4.13	-1.49642250869403	8.73642681457831e-43	3.16030743901268e-41
nep-23	-1.66548000250215	1.20784169286971e-42	4.36194181972579e-41
R148.7	-1.33570690916423	1.36068655701294e-42	4.90572860021732e-41
tyr-4	-0.629974461830908	1.44326425899928e-42	5.19479075718345e-41
cpt-5	-0.814054411485378	1.73312380403406e-42	6.22772992173833e-41
C03C10.5	3.62991685739159	1.86222906856269e-42	6.68055376635954e-41
ZK546.3	-1.57241785085559	2.27667875504532e-42	8.15382695846694e-41
F15B10.3	1.68143613147142	2.56586817445173e-42	9.17435708260161e-41
nspd-7	-1.16773330820134	3.03026673194027e-42	1.08169521361934e-40
msp-40	-1.06675225116657	3.08249580405612e-42	1.09852634651305e-40
F54D5.5	0.697759330969352	3.17618694660968e-42	1.13005388205692e-40
Y106G6D.2	1.79149419222977	3.78920757818796e-42	1.34594644222269e-40
F45D11.1	-1.40771660769797	3.88577876562832e-42	1.37798633209954e-40
frk-1	-1.48511829550508	4.37056641808065e-42	1.54736649355026e-40
hmit-1.3	-0.666627193699941	4.92154410796479e-42	1.73958892391331e-40
C25A8.5	-1.38008222300781	5.51923496578674e-42	1.94766869135235e-40
W10C8.5	-0.62949472016478	5.59484473903234e-42	1.97113487613596e-40
F55H12.5	-1.289654509787	1.05223982922891e-41	3.70114666437071e-40
nep-26	-0.801564778108814	1.09860560364336e-41	3.85796045746966e-40
pqn-31	-0.933319839501586	1.13620251071691e-41	3.98352231958317e-40
pgph-3	-0.874178914319463	1.15470797111265e-41	4.04185159079432e-40
B0207.7	-1.6644817070449	1.2598589006424e-41	4.4027896185293e-40
msp-56	-1.1532923065731	1.26617682327649e-41	4.41773178082532e-40
C18H7.4	-1.31640521294931	1.36371368385823e-41	4.7503791319197e-40
R13A1.3	-1.54919691796209	1.60139143145987e-41	5.5693407468392e-40
C17E4.1	-1.37409593681604	1.62324102030875e-41	5.63626801786818e-40
cki-1	1.91140707627288	1.65700798019316e-41	5.7442943313363e-40
ref-2	2.39816621493599	1.70070529530282e-41	5.88634511167848e-40
jmjc-1	1.10090463250493	1.82056135500889e-41	6.29111553219685e-40
C32D5.4	-1.45705427138752	2.24115011632144e-41	7.73214662141395e-40
Y37E11AL.2	-1.16409296341078	2.46016321927719e-41	8.4742437514975e-40
F40G9.20	3.03576744114608	2.5485064138158e-41	8.76459312299894e-40
ceh-36	2.63252811732802	2.95496715350186e-41	1.01463253118337e-39
ZK616.61	-1.63702471391268	3.72323044041597e-41	1.27640128188714e-39
kin-21	-1.46824106255996	3.9686484815593e-41	1.35838297394131e-39
egl-18	0.714469946813815	4.10810818692662e-41	1.40389567613897e-39
cht-1	2.49828495055386	4.35899665680127e-41	1.48728415898936e-39
F55C5.2	-1.4726155548966	5.10602378362949e-41	1.73942529901532e-39
C29F3.7	-0.779145234377822	5.18275415824931e-41	1.76278833256681e-39
glit-1	0.896474661496693	5.45433874852254e-41	1.85224891378398e-39
kin-26	-1.28267289089036	1.00433969779712e-40	3.40530977159047e-39
Y39G10AR.16	-1.24179617962736	1.05985913372039e-40	3.58793001261963e-39
T13F3.8	-1.32524232718298	1.15792006369908e-40	3.91376981530288e-39
Y57G11C.23	-1.35116653024991	1.29971986142419e-40	4.38619969459098e-39
mlt-10	1.25986139779917	1.34641011531361e-40	4.53668903652088e-39
M7.7	-1.38913696818377	1.36875665445582e-40	4.60481243377733e-39
R11E3.1	-1.24950710635324	1.42965980191602e-40	4.80223615451047e-39
C08F1.11	4.79455518915419	1.51085236861627e-40	5.06709433145848e-39
W02D9.7	1.21116848624306	1.62973522050521e-40	5.45734245974748e-39
ced-11	1.08905672634818	1.81862905596089e-40	6.08046116515394e-39
T02G5.15	3.45489145663553	1.90177217100333e-40	6.34863203752222e-39
lido-18	-0.934302519087742	1.91471464755305e-40	6.38198879135092e-39
W10D9.2	3.28476807193728	2.07230892878864e-40	6.89664411500861e-39
R03H10.2	2.68377140266133	2.51568342586196e-40	8.35933392753392e-39
C55C3.4	-1.23569073038296	2.74457589174211e-40	9.10593032057752e-39
F40G9.6	3.44473376728321	3.12721036314307e-40	1.03595428140139e-38
W03D8.5	-1.48169618853283	3.15171031593217e-40	1.04247396871934e-38
mpz-4	-1.45178261376082	3.20702778569277e-40	1.0591515276352e-38
nspd-1	-1.0607825744027	3.22993781001456e-40	1.06509168759504e-38
D2045.5	-1.39247763038529	3.51690403067148e-40	1.15795537277756e-38
fbxc-24	2.99137015631656	3.80588602505064e-40	1.25119949078868e-38
C52E4.7	-1.36952818989461	3.82548218849575e-40	1.25573339456055e-38
C14A6.13	-1.32677664975022	4.21903321099235e-40	1.38282009727555e-38
M117.4	-1.40221641793202	4.44334044932059e-40	1.45413525869445e-38
C50F4.6	0.906210646795544	4.46419472922656e-40	1.45875317798533e-38
T25B9.6	-1.5093734929619	4.64895405316554e-40	1.51683520479754e-38
F53B2.5	-1.4611279484082	4.90706540254916e-40	1.59863913837264e-38
vet-1	1.64389588304419	6.64365353019159e-40	2.16113553631736e-38
fbxb-41	2.140151560792	7.33154711177514e-40	2.38132172855736e-38
B0273.1	-1.24710077409861	8.48328965567913e-40	2.75128218638157e-38
C54G4.2	-1.48285616772503	9.54076886378661e-40	3.08960946199748e-38
Y48B6A.5	-1.35648963657453	1.13264803216967e-39	3.66239794198718e-38
F32B4.2	-1.49889068770914	1.22590316992778e-39	3.95802050326532e-38
fbxb-13	2.84887593948177	1.30754544723169e-39	4.2153238620739e-38
msp-33	-1.08120409041527	1.40071053444829e-39	4.50895391089068e-38
F13D12.9	-1.35905487457728	1.42413403973071e-39	4.57754346916118e-38
C27B7.7	-0.923695694012279	1.62527449757526e-39	5.21631126580831e-38
vang-1	0.926464338709354	2.11131853315538e-39	6.76622851988404e-38
pei-2	-0.974344519380315	2.11596677476521e-39	6.77109367924866e-38
B0218.5	-1.54052995758201	2.49552607668849e-39	7.97388775346019e-38
C46H11.6	-1.62285365849218	2.55833092597233e-39	8.16250952664209e-38
clec-152	-1.58343123634976	2.59349650538946e-39	8.26252082541751e-38
ZC581.2	-1.35684621784693	3.34785836027137e-39	1.06501282425574e-37
cpg-7	-1.04362382831669	3.53316712394677e-39	1.12231235279319e-37
ugt-66	-1.51156511972589	3.65840460846024e-39	1.16039015381543e-37
acp-3	-1.32840093516342	3.96336597199549e-39	1.25527866334124e-37
Y1A5A.1	-1.71560963317696	4.56172421948119e-39	1.44236715045484e-37
spch-3	-1.23939083536689	4.56740707313963e-39	1.44236715045484e-37
Y67A6A.1	-1.20780870904305	4.65660216780194e-39	1.46839093431329e-37
T08B6.9	-1.73351161238115	4.75120604060308e-39	1.49604205342541e-37
T22C1.9	-1.22715031487415	5.68844142685479e-39	1.78855181607155e-37
F54C8.1	-1.24950484854773	6.54043561156374e-39	2.05344997314001e-37
T28H11.7	-1.24930478956048	6.60047500639504e-39	2.06929674403388e-37
C18E9.8	-1.65920135353503	7.17659883896582e-39	2.24665971178739e-37
C02F5.5	-1.13841693332862	7.73975609865243e-39	2.41945670413366e-37
F28E10.4	-1.51950398909737	8.33589453558423e-39	2.60205008071801e-37
spe-4	-1.22888488725209	9.01734288449147e-39	2.81070837575388e-37
ugt-13	-0.853976437878496	1.26842795579663e-38	3.94800482586944e-37
ttr-42	1.41959608698867	1.2842803572247e-38	3.99160239762712e-37
C10C6.3	-1.69624932525988	1.54311223526722e-38	4.78918276517942e-37
T02B11.9	-1.46390815994971	1.56015715632363e-38	4.83514607529983e-37
K02B12.2	1.97332730674152	1.56447414461306e-38	4.8415886546881e-37
dhs-26	-2.22853281578425	1.58550554784395e-38	4.89966514442289e-37
F40G9.15	3.0390425663546	1.75379226959124e-38	5.41198778542049e-37
col-12	-1.36051662396065	2.36374729310656e-38	7.28384351060986e-37
flh-2	0.744716251974066	2.39334694520627e-38	7.36456345927482e-37
C31H1.1	-1.60670502165767	2.89098166545634e-38	8.8831982084022e-37
ZC376.8	-1.41513042903365	2.89882533628394e-38	8.89466520205591e-37
EEED8.4	1.64833866203541	3.6972554450249e-38	1.1328474474048e-36
F54D1.1	-1.24011748274774	5.12523666903934e-38	1.56816293669956e-36
sprp-4	1.65281474163913	5.3306889564018e-38	1.62872123594469e-36
K08C9.2	-1.12245973738638	5.41308878335358e-38	1.65156469057129e-36
W01B6.5	-1.41784921193084	6.47339488631153e-38	1.97228842508015e-36
C34D4.3	-1.08176341799012	6.93554358796795e-38	2.11012206603267e-36
Y51H7C.9	-1.23316152928124	7.02596770354704e-38	2.13463108656081e-36
Y54G2A.13	-1.22305320421671	9.03086355510068e-38	2.73991080538482e-36
his-70	-1.54233672291446	9.18097107851869e-38	2.78155134972712e-36
spe-8	-1.43383115002805	1.04726997631833e-37	3.16846771017036e-36
msrp-1	-1.15803316973347	1.06480781038918e-37	3.21702828971212e-36
Y55B1AR.4	-1.21079006895104	1.36755065453844e-37	4.12592130529646e-36
lin-12	1.04416140280147	1.37641445951561e-37	4.14687988694174e-36
C28C12.11	-1.30978033613232	1.42196997174892e-37	4.27817168690858e-36
nsph-4.1	-1.28383758174707	1.42996460332838e-37	4.29624920822215e-36
F59E11.5	-0.832601493654513	1.44803782812093e-37	4.34451515921109e-36
C24A11.1	-1.19210935479381	1.53010339586138e-37	4.58437626859743e-36
ZK354.7	-1.32251350220518	1.68855420975124e-37	5.05211682784768e-36
Y43F8C.9	-1.2089201629558	1.75134951815536e-37	5.23276143325092e-36
T28F4.3	-1.42371480741952	1.83108706929495e-37	5.46345868730875e-36
C14A6.6	-1.21985916630669	1.89074137232086e-37	5.6336800779676e-36
F35H8.4	-1.4261162994385	1.98804712720535e-37	5.91546567478765e-36
R155.3	-1.44444091897487	2.16037909416699e-37	6.41941216552477e-36
nas-9	-0.862622581482286	2.36038539953848e-37	7.0040956053246e-36
hch-1	5.00447616540858	2.51866800919885e-37	7.46353785958762e-36
T25B9.4	-1.40617049762295	2.53957508509008e-37	7.51519674974946e-36
Y32F6B.1	-0.868680024553014	3.36485899584202e-37	9.94380188498015e-36
B0207.11	-1.48506423559702	3.39296288993803e-37	1.00131750661855e-35
C07D10.5	1.03665078208261	3.46048526354251e-37	1.01985309565329e-35
cyd-1	1.29360561243524	3.62272957957209e-37	1.06621613966399e-35
wht-4	-1.32201356236459	5.05706365607005e-37	1.48633697021885e-35
C39B5.5	-1.39027703001321	5.61848970653675e-37	1.64910677519407e-35
F49E11.7	-1.50239129088103	6.92659639032589e-37	2.0302999067145e-35
skr-9	1.94198147353963	7.49240939368817e-37	2.19317726663413e-35
R07C3.13	-1.69980541691808	8.41948444055375e-37	2.46122010024404e-35
atf-2	2.07721199748638	9.92656925114224e-37	2.89786161998258e-35
F17C8.7	-1.23076136740375	9.99520132586381e-37	2.91396489327609e-35
T04F8.8	-0.573663820295502	1.05138362862094e-36	3.06104046491631e-35
F54H12.8	-1.45614247536078	1.15956616899461e-36	3.37146980748539e-35
ZK856.18	-1.57006663088997	1.16412619161649e-36	3.38018493651648e-35
F10D11.5	-1.30769635957641	1.17404023235472e-36	3.40440191773422e-35
T08B2.12	-1.11437299974982	1.2254081506524e-36	3.54859827508871e-35
arrd-4	1.83697809543747	1.36595839609251e-36	3.95032246313811e-35
htas-1	-1.21685139285691	1.45378908149724e-36	4.19871367302381e-35
clec-153	-1.51905495829913	1.49973006681376e-36	4.32562144070871e-35
ZK418.2	-1.42193980892188	1.61351165438973e-36	4.64760107959501e-35
C47E12.10	-1.46999235606552	1.75422208173784e-36	5.04618777555226e-35
C31C9.2	0.801810588666174	2.01615094032357e-36	5.79194915552184e-35
fbxb-37	2.57246489090733	2.04734180491215e-36	5.87375304029969e-35
vet-2	1.04718004785438	2.13185308186987e-36	6.10811203536543e-35
ZK596.2	-1.34831888801661	2.56677310829295e-36	7.344502100343e-35
nhr-2	0.850914934509079	2.92067402802421e-36	8.3461057561717e-35
T02E1.7	-1.46891143023288	3.18928243594885e-36	9.10165668264452e-35
wht-5	-1.47657535131974	3.44025929204292e-36	9.80496561336924e-35
D1065.3	-1.75225316245637	3.47293734802976e-36	9.88507640954997e-35
cal-5	-0.682327984294882	3.60247396263211e-36	1.02403044362231e-34
kal-1	1.58175348718045	3.6184312423721e-36	1.02721659625976e-34
R11A5.3	1.68107456520913	3.75344748329048e-36	1.06414909513158e-34
C09H10.9	-1.25411419541924	3.9327622290972e-36	1.1135276510449e-34
C38C10.3	-1.44755345410235	3.99060839694329e-36	1.12842929206114e-34
cyp-33C3	-0.774775126492285	4.49454810986328e-36	1.26926977431544e-34
F46A9.2	-1.38594060492232	5.03203902830656e-36	1.41920558357663e-34
D1081.5	-1.53479656025987	5.10610198419695e-36	1.43821872554881e-34
ceh-86	0.976267287132926	5.25840859717464e-36	1.47919238978e-34
C56C10.6	-1.48904771327424	5.78536762697519e-36	1.6253126299575e-34
ttbk-3	-1.37491730088301	5.89900399789706e-36	1.65508760677703e-34
C05D9.7	1.02961971596389	6.50853213306649e-36	1.82373791583542e-34
T07A5.1	-1.13151921511162	6.55717507274231e-36	1.83499108892059e-34
sulp-6	-1.38583817675911	7.36368949949149e-36	2.05802753556848e-34
linc-16	1.7432500224878	7.43726631139858e-36	2.07590896578289e-34
W03A5.1	-1.32446192889869	7.84880235392891e-36	2.18795480051792e-34
K11C4.1	-1.3762463604495	8.17969921253078e-36	2.27726194807549e-34
fbxb-66	2.69256719784045	9.09448075435321e-36	2.52868647401245e-34
F14B6.3	1.70371397828601	1.01439033099444e-35	2.81685386907212e-34
Y92H12A.2	-0.553546001925569	1.05135280299731e-35	2.91575177364588e-34
fbxc-18	2.33338545672836	1.37179415103756e-35	3.79957120041542e-34
cyn-8	0.71780749029363	1.57272266366025e-35	4.35052898469291e-34
C40A11.4	2.78529919155611	1.60508163286309e-35	4.43437112159571e-34
Y37F4.1	-1.72446698019689	1.71689530661031e-35	4.73722949905539e-34
F09B9.4	-0.649647578523059	1.746360563312e-35	4.812391300072e-34
T24C4.2	1.38059680802239	1.92384348421833e-35	5.29473056623548e-34
F59A1.15	-1.57391647746171	2.30285113249813e-35	6.32976819545101e-34
oac-50	-1.6886812059546	2.32573736557039e-35	6.38456227056075e-34
ZK507.3	-1.2291886271208	2.33762851812112e-35	6.40907225652676e-34
lbp-1	0.777911215595213	2.35096195726262e-35	6.43746950120317e-34
ddr-2	1.2170305263594	2.46060763131275e-35	6.72918638186567e-34
spe-9	-1.60222205898694	2.59800975047359e-35	7.09597814674807e-34
F10D11.3	-1.54105011058878	2.74746644937597e-35	7.49472815042886e-34
C08F11.14	-1.85048315931463	2.8815595384269e-35	7.85061661653031e-34
dex-1	1.09097163995484	3.16444072487916e-35	8.61046311453911e-34
ngn-1	3.23721276101015	3.27658256809956e-35	8.90440127049367e-34
ZC477.10	-1.53222096589745	3.4592666362163e-35	9.38906598176047e-34
cutl-9	3.1991559154736	3.90776680371125e-35	1.05930841476042e-33
F14B4.1	1.2999717358664	4.1530030301238e-35	1.12437749120949e-33
K03A11.1	1.12880293698089	4.32872450297857e-35	1.17048710560541e-33
scl-23	-1.4392839996318	4.8310405831338e-35	1.30468252052872e-33
Y6E2A.10	-1.58838251504227	5.55706734715385e-35	1.49888380116748e-33
F57B9.8	-1.07303075055154	5.86982772519654e-35	1.58127164821235e-33
T27C10.8	-1.22321924966338	7.62321274934741e-35	2.05106142032193e-33
F41G3.5	-1.4263492749261	7.90990957451367e-35	2.12555483125316e-33
B0303.11	-0.585206266515284	8.18255532052796e-35	2.19609226667073e-33
dmd-5	3.14694159107652	8.92010658226747e-35	2.39107491434461e-33
rmd-6	-1.34881786887932	9.21343943389168e-35	2.46664754744981e-33
pgp-14	-1.16789830964545	9.71296971966811e-35	2.59716886249519e-33
C34G6.3	-1.23927897903617	1.16466660306609e-34	3.11037876018835e-33
scrm-8	-1.52448192245075	1.19688821866114e-34	3.1924890192451e-33
F21F3.2	-1.36771057445531	1.24117519409386e-34	3.30653963037419e-33
C30B5.17	-1.35141350228534	1.32938646970736e-34	3.53718180968139e-33
F59A3.8	-1.38020439261354	1.47820113722774e-34	3.92831044232315e-33
col-39	-1.30279970970367	1.638715885574e-34	4.34953399223763e-33
Y87G2A.20	-1.38434781522151	1.92460658327986e-34	5.10209431489093e-33
Y69A2AR.23	-1.83578457305339	1.93292094976941e-34	5.11786364570525e-33
ttbk-2	-1.38060784344422	1.9603130565376e-34	5.18404548154296e-33
Y39B6A.18	-1.585344997549	2.15134659573859e-34	5.68228688144289e-33
F27C1.3	-1.33322690682316	2.18738433175909e-34	5.77042656885519e-33
F01D4.3	-1.60166177971912	2.74330222439455e-34	7.22815027017087e-33
C46C11.4	2.73963286027685	2.96895087260799e-34	7.81318069054209e-33
mls-2	3.0340178289451	3.04158635777769e-34	7.99460462836536e-33
cutl-16	1.37869671963561	3.84694973842639e-34	1.00991767890339e-32
Y43F8C.5	-1.28318517628571	3.87988477831108e-34	1.01732930332637e-32
ptr-13	-0.617165760987117	3.95563414258691e-34	1.0359355662523e-32
C16D2.1	-1.456358944902	4.02726464379709e-34	1.05341945313928e-32
F28H1.1	0.879035426621257	4.17139654879404e-34	1.08980253796513e-32
Y73C8C.8	1.25096218699612	4.6564838794346e-34	1.21506706007152e-32
Y39G10AL.1	1.98226302944128	4.87471919636775e-34	1.27048103199792e-32
F44F1.5	1.35490750430808	6.10247662174919e-34	1.58855324045341e-32
ifa-1	-1.0354331949824	6.11082876424858e-34	1.58881547870463e-32
F48F5.2	-1.21112182434763	6.13861364775623e-34	1.59412353455298e-32
C26B2.2	-1.49953615672817	6.24226397180488e-34	1.61909657359812e-32
F41C3.2	-0.863927987707109	6.90458192144041e-34	1.78874151047424e-32
ZC247.1	-0.645726049921177	6.98563068199679e-34	1.80757371905448e-32
C50E10.2	-1.40270399713554	7.15860674853102e-34	1.85011924951282e-32
R02D5.7	-1.31220841820246	7.32198009004311e-34	1.89008440701447e-32
H08M01.1	-1.30472366536777	7.70462800077351e-34	1.98649002279777e-32
kin-14	-0.967094493286175	8.1591814269908e-34	2.10118348367458e-32
Y69A2AR.14	-1.5299823311511	8.17535211882922e-34	2.10284443560658e-32
cnd-1	3.21017862010581	8.58986083429322e-34	2.2068393060265e-32
nspd-10	-1.09511939526484	9.18419959014911e-34	2.35673316173316e-32
Y116A8C.33	-1.11406655927793	9.34023095381582e-34	2.39393218001118e-32
nspd-5	-1.08404299738178	1.09299907454814e-33	2.79807763084323e-32
jmjd-1.1	-1.49837025469654	1.14314067073133e-33	2.92298096799766e-32
M05B5.1	-1.25395759515139	1.17503321731881e-33	3.00098212007561e-32
R102.10	-1.37854098210757	1.21998886107574e-33	3.11212252863096e-32
msp-79	-1.11640139676308	1.27179106158609e-33	3.24044572959133e-32
Y47D3A.1	1.32170694963535	1.53798419986621e-33	3.91407931900068e-32
nex-2	-0.527997838062675	1.61559849430214e-33	4.10677163675017e-32
C42C1.9	-1.11001067963577	1.6640488814781e-33	4.22496542302046e-32
C45G9.4	-1.66625342576479	1.7564632335291e-33	4.45437428695211e-32
T28B8.6	-1.58232799409502	1.85513577523199e-33	4.69909801988507e-32
K10C9.7	-1.24031683134086	1.95013333011349e-33	4.93395136807194e-32
K02E7.5	2.40007928145214	1.95491618393661e-33	4.94027416949961e-32
F40E3.5	-1.2379807072587	2.09656344660908e-33	5.29204906383286e-32
decr-1.2	-1.2745868151689	2.33952280376704e-33	5.89843325070963e-32
K07A12.5	-1.01453022748473	2.35769037344667e-33	5.9373175970196e-32
W03D8.10	-1.49899314318966	2.39390247608414e-33	6.02149980961071e-32
T11B7.1	0.825858538865953	2.67814939423152e-33	6.72865594611106e-32
K08C9.1	-1.16405616114337	3.93035402026937e-33	9.8632735691957e-32
pgp-6	-1.31874385162473	5.08617671312758e-33	1.27490353022452e-31
Y71G12B.27	-1.1517596103802	6.0366975787904e-33	1.51141020861567e-31
C32E8.4	-1.19386588913703	6.56884631517199e-33	1.6427431617318e-31
T10B5.2	-1.38473127216908	8.29537427177329e-33	2.07211935620092e-31
clik-2	-1.07034748993488	9.76768554576242e-33	2.43707697492425e-31
F54H5.5	-1.41410910063133	1.13619972187991e-32	2.83159820088781e-31
K07H8.5	-1.64370006272594	1.19450063271731e-32	2.97346808825556e-31
B0025.5	-1.10251513898931	1.62726887751587e-32	4.04610119062338e-31
T16A1.2	-1.57844078975332	1.64743778869257e-32	4.09154698564842e-31
ugt-57	2.46199812316672	1.92787458551837e-32	4.7825439259098e-31
Y38F2AR.10	-1.31376778711874	2.25887508014585e-32	5.59724922493873e-31
Y106G6D.1	1.24890967289954	2.49653951674499e-32	6.17907812657065e-31
Y116A8C.23	-1.36708604599017	2.55399292615005e-32	6.31405428325461e-31
F59A6.2	-1.41690628405454	2.82024692558829e-32	6.96241301397996e-31
oac-19	-1.3616965848026	2.82268685894065e-32	6.96241301397996e-31
Y49F6B.8	-1.464410836963	2.95559100689341e-32	7.2819299158449e-31
Y53F4B.11	-1.24445071835733	3.09450380337066e-32	7.61550697093448e-31
F35E2.9	-1.25338362144328	3.40858085142439e-32	8.37891147477413e-31
Y66D12A.3	-1.20386193032894	3.71253228108462e-32	9.11572057938961e-31
fbxb-91	2.20668056634505	3.73127237193468e-32	9.15134738658628e-31
T05H10.4	0.641672922376979	4.24664176613611e-32	1.04035509269599e-30
ZK1251.5	-1.71633413460327	4.99878121716943e-32	1.22323116843676e-30
ZK809.1	-1.55688131179663	5.01798216088267e-32	1.22654226106456e-30
pho-4	-0.86869219245825	5.39389723386806e-32	1.31693888220128e-30
dod-22	-1.07636363134732	5.90005373509274e-32	1.43889472826974e-30
C33F10.8	-1.49653667061191	6.91833151277905e-32	1.68533048743735e-30
F53G2.1	2.37186763571107	7.18112719398008e-32	1.74738069134057e-30
ZK1098.6	-1.04055898079104	7.96605949606958e-32	1.93619998897727e-30
B0207.1	-1.54486876394478	8.14177059582521e-32	1.97668666137925e-30
ZK637.12	-1.21565189969759	8.19372584017076e-32	1.98707037415442e-30
gadr-6	0.871964449578703	8.9670945215512e-32	2.17218576360801e-30
F08H9.15	-1.29650338989821	1.03425710093951e-31	2.5025782558751e-30
clp-8	-1.3046652981608	1.06163253007363e-31	2.565948032464e-30
Y47G6A.26	-1.32197387104442	1.33963702989816e-31	3.23426654361128e-30
dod-24	-0.703016500825853	1.49953548167813e-31	3.61627107465566e-30
T08H10.3	-1.3672246993705	1.5677624732407e-31	3.77659663932548e-30
C49C8.1	-1.48675534265095	1.88032893312007e-31	4.52450227822619e-30
C25G4.8	-1.47151792486893	1.92357848188665e-31	4.62342774668578e-30
msd-4	-1.05271855276494	2.05989529891647e-31	4.94557770323653e-30
R13H9.5	-1.34338903781805	2.26943729051438e-31	5.44262388785e-30
F13E9.5	-1.52933544562007	2.78470942225246e-31	6.67096724497954e-30
F56H1.3	-1.8036109851802	3.11973527906342e-31	7.46527804830751e-30
elo-8	-1.32795216464963	3.46296284326147e-31	8.27743781496489e-30
irld-14	-1.52178690991091	3.58968607572651e-31	8.57087077153597e-30
K08A2.2	-1.38032023487911	3.94562736149556e-31	9.41034300814464e-30
best-12	-1.52809252864744	4.64704679732876e-31	1.10710260264114e-29
F44D12.6	-1.43851638761605	4.98276570029624e-31	1.18577764168106e-29
msp-71	-1.60293597464812	5.08106784195403e-31	1.20784241271593e-29
unc-49	-0.728111111747848	5.34114662097972e-31	1.26827314714636e-29
M02B1.4	-1.42226709222652	5.69562525367574e-31	1.35096234087186e-29
Y69E1A.3	-1.51116231082442	5.90736685484293e-31	1.39965125743661e-29
sma-10	-0.650578971418369	6.01587822884737e-31	1.42380172698497e-29
Y47G6A.3	-1.02071722001025	7.5642800418848e-31	1.78831153951969e-29
C50F4.10	-1.09107337817121	8.00768162267855e-31	1.89107171246487e-29
H32C10.1	-1.24883266738243	8.78438251875361e-31	2.07223296233019e-29
snf-9	-0.767468704113611	1.00221156638271e-30	2.36163841002078e-29
basl-1	-1.59522921574315	1.00375367161692e-30	2.3626985227875e-29
F57H12.5	-1.38779190650064	1.01300469693226e-30	2.38188234826507e-29
ZC449.5	-0.91978785123249	1.12259376800101e-30	2.63669363619955e-29
adt-3	-0.903648405606454	1.14974307044312e-30	2.69753168110907e-29
F18A1.1	-1.60192253968318	1.20557958356035e-30	2.82547102400624e-29
fbxa-202	-1.42763507227493	1.27037594591914e-30	2.97410957382283e-29
ost-1	-0.515071782215785	1.3029724114669e-30	3.04712423836237e-29
obr-2	-0.688088350184282	1.31033574751855e-30	3.06103486936515e-29
C53B4.2	-1.63006340772392	1.34647709611838e-30	3.14207039301324e-29
ZC317.6	-1.20157209024571	1.43043342686555e-30	3.33438964331418e-29
dpyd-1	-0.587103315963478	1.73641596793606e-30	4.04328850574736e-29
paf-1	-1.66728078255114	2.00714278509337e-30	4.66865728248814e-29
Y38E10A.14	-0.590980807234538	2.0567281559348e-30	4.77885536725903e-29
sdz-5	2.18192636479764	2.17530669296373e-30	5.04895218693042e-29
hecw-1	-1.02432885225406	2.29738717580359e-30	5.32658943054484e-29
C44H9.7	4.49068682656976	2.79797276783916e-30	6.48027268885403e-29
snf-2	-1.52285263964041	2.90885146599672e-30	6.72986897459263e-29
fbxb-101	3.83663615710882	3.59740931617826e-30	8.31401264183419e-29
ztf-6	0.762567230378598	3.74507513791271e-30	8.64604753290584e-29
ctg-2	-0.779197951963685	3.86749996853972e-30	8.91916410655131e-29
ncr-2	-1.34510925637034	4.18581464860718e-30	9.64297576982646e-29
C47D12.4	2.36403244260632	4.24711596716296e-30	9.77378857464567e-29
ugt-47	-0.551877637115031	4.54464564497415e-30	1.04473724327397e-28
Y39G10AR.15	-1.38694296426959	4.9748069960441e-30	1.14241003119348e-28
Y51B9A.5	-1.19883945694879	5.04274833689075e-30	1.15678400873405e-28
F26C11.1	-1.23921707504506	6.10595731751582e-30	1.39919564292905e-28
F21D12.3	-0.724838599746542	6.19735288605132e-30	1.41863637704828e-28
C47A4.5	-1.54478252058911	6.23828129505933e-30	1.42649578197382e-28
fbxb-40	2.52650990008186	6.5424030535149e-30	1.49445895304788e-28
F34D10.8	-1.32671350167575	7.48708807481877e-30	1.7084460889713e-28
R01H2.2	-1.49066673734436	7.98452616549965e-30	1.82003445745088e-28
R01H2.4	-1.78148348158663	9.38255825141253e-30	2.13645789573217e-28
R03G8.6	1.16893552942826	1.08195170523229e-29	2.46107037724343e-28
acs-17	-0.633521159593701	1.08454361665579e-29	2.4643747390229e-28
C43G2.3	-1.33908182247823	1.11220719922069e-29	2.52458196574418e-28
H04J21.1	-1.45186916087057	1.14480944965368e-29	2.59586142713925e-28
Y49E10.10	-1.3840199183865	1.14965742203593e-29	2.60412453963155e-28
C10C5.3	-0.77467655123247	1.23766111497129e-29	2.80053192877185e-28
K09B11.5	-1.49150743994872	1.30170504807442e-29	2.942370282126e-28
lido-17	-1.19707947787038	1.38456679328885e-29	3.12640384889607e-28
efn-4	0.734411638595403	1.49042823526336e-29	3.36193363766602e-28
T09F5.10	-1.49417067491785	1.54574950646623e-29	3.48308888790391e-28
fkb-7	1.46394370441095	1.55678597863218e-29	3.50430741829047e-28
shk-1	-0.754518020136137	1.57317162216396e-29	3.53751024227139e-28
C15A11.2	-1.4201432870065	1.79035538274392e-29	4.02169965104012e-28
gtl-2	-1.0039671749506	1.88583683461343e-29	4.23178655667611e-28
C17E4.2	1.88574132522449	2.23400337775485e-29	5.00787161322206e-28
F36D3.16	-1.24345515952155	2.30734661068259e-29	5.16692773108549e-28
F36A4.4	-1.2930347606117	2.54269137771328e-29	5.68805583068186e-28
cdh-3	0.990143922968311	2.60733268773898e-29	5.82663436995554e-28
mct-3	-0.583051425455669	2.73452575582523e-29	6.10456771413947e-28
ets-7	1.80453685757973	2.95908534871121e-29	6.59906538797123e-28
F36H12.14	-1.66497231537412	3.29827890621001e-29	7.34792680732595e-28
spe-12	-1.26434663166978	3.48078577086591e-29	7.74653886783657e-28
fmi-1	1.26823734960295	3.55446443022852e-29	7.90238176307332e-28
Y70G10A.3	-0.74611512657318	4.24996435110556e-29	9.43893519949852e-28
pqn-18	-0.664473323204131	4.38234355624206e-29	9.72295957011572e-28
H37A05.4	0.754579713617758	4.4044203213545e-29	9.76192831880539e-28
ssp-11	-1.09134729136403	4.82028162884394e-29	1.06727054447443e-27
C36A4.14	1.05396260589229	5.0002744115297e-29	1.10599116636207e-27
ugt-4	-0.756591212049586	5.20730270579584e-29	1.15060645691293e-27
F26G1.2	-1.16635655015158	5.36159188511522e-29	1.18348934345727e-27
C10H11.7	-1.34242743152886	5.57508896593653e-29	1.22936110612782e-27
T02G6.5	0.77255673612392	7.14903387088415e-29	1.57482587265749e-27
K07A1.4	-1.38036526123102	7.69478648893e-29	1.69332269917125e-27
C36F7.5	-1.30728620296846	7.82184897284674e-29	1.71953492866484e-27
cest-24	-0.814382842427396	8.28154586979855e-29	1.8187451802587e-27
C45B2.1	-0.657456744781665	8.84953916511982e-29	1.94151350121574e-27
F40F12.8	-1.6893621363304	9.55194772392535e-29	2.09349273722344e-27
F33H2.3	0.493629734418	9.62606746587231e-29	2.10760213989625e-27
F36A2.11	-1.46671202631832	9.81917225240235e-29	2.14770813108157e-27
icl-1	-0.770529980947187	9.8795489097506e-29	2.15873133349217e-27
F38A5.6	-1.5833391092014	9.89990025030565e-29	2.16099538057126e-27
F17E9.4	0.741820227691794	9.96781104495316e-29	2.17362589238333e-27
C26G2.2	-0.690154446779165	1.02939166792322e-28	2.24247739783636e-27
nrde-3	0.596333830731775	1.13938655098063e-28	2.47959857855262e-27
col-124	-0.62451599520567	1.27071398411641e-28	2.76262159843279e-27
ZC412.10	-1.00059804166933	1.31198460619175e-28	2.84948303224297e-27
C50C3.2	-1.35306796608077	1.35000326191018e-28	2.92911439936218e-27
clec-170	-1.08104536801127	1.46009877720929e-28	3.16481530547009e-27
F27E5.3	-1.61073224152867	1.48722919914148e-28	3.22039459818104e-27
BE10.1	-1.39914877525835	1.56508506783019e-28	3.38559201873027e-27
T09B9.1	0.744057370704756	1.63002291817435e-28	3.5225430335612e-27
sdz-26	1.69589224742713	1.71050367360308e-28	3.69277599474868e-27
F36A2.12	-1.10978091974414	1.73237790254111e-28	3.73627106558019e-27
lron-11	1.12189972135866	2.46930279826622e-28	5.32031455498952e-27
T08G3.7	-1.51376016464742	2.68279687680041e-28	5.77455343671108e-27
spe-42	-1.69702254720815	2.79331867802563e-28	6.00646815537282e-27
F37C12.18	-1.09124338285297	2.8039155938871e-28	6.02326734130743e-27
F21D5.1	0.407540437012011	2.82323738195639e-28	6.05875704826197e-27
W05F2.3	0.431575674322259	2.90051647811552e-28	6.21843136319079e-27
W04E12.4	-1.60016009232305	2.98252179997623e-28	6.38791203733522e-27
K09G1.2	-1.40532178296593	3.60112013955851e-28	7.70518603945892e-27
Y73F4A.3	-1.27058451687812	3.62239360689785e-28	7.7430453067603e-27
his-72	0.546797753753739	3.63886768604086e-28	7.77058102511707e-27
dsl-6	4.047675676112	3.91822699032605e-28	8.3588842460289e-27
ZK512.8	-1.24271183601447	3.95178844966529e-28	8.42217613233099e-27
K10D2.8	-1.25628527165215	3.96577721156141e-28	8.44367053548193e-27
ZK84.5	-1.31380312210582	4.93802220558631e-28	1.05033723059236e-26
ipla-4	-1.21382037084819	5.32708149865437e-28	1.13197865401661e-26
bet-2	0.589982882308156	5.5507093640437e-28	1.17834097117756e-26
B0228.6	1.21555146420817	5.74030741855135e-28	1.21739539292258e-26
try-7	-1.49516156890774	6.02806193563261e-28	1.2771697922782e-26
lin-32	3.34720182713642	6.7991419536665e-28	1.43912953759015e-26
T14G10.8	-0.800961102535298	6.94720347052906e-28	1.46903133406143e-26
Y116A8C.24	-1.42979942555692	6.99829913996618e-28	1.47839069331786e-26
mpz-3	-1.5329755001949	7.37844812144769e-28	1.55717648549421e-26
vglu-2	-0.546514580554869	7.58871719770634e-28	1.59999152456904e-26
F01D5.8	-0.774860350730905	9.20640777905813e-28	1.9391724739687e-26
F32B5.6	-0.484729666384497	9.39299159705408e-28	1.97654858197932e-26
pcp-3	-0.777144370409192	1.00565828508769e-27	2.1141302257548e-26
mek-1	0.458037792171234	1.41432633126866e-27	2.97035992213627e-26
ora-1	-2.18826048880535	1.42083341903268e-27	2.98113176726625e-26
pax-3	2.18027845464609	1.4844538831599e-27	3.11159945741423e-26
tyr-1	-0.634186858086491	1.51461883696635e-27	3.17175553545558e-26
dhs-27	0.938596880692282	1.83565694992284e-27	3.84032216061227e-26
cah-4	-0.506027056711914	2.02918915467505e-27	4.24110336173243e-26
btb-6	0.898472887175562	2.12635366301864e-27	4.43569657362508e-26
C46F2.1	-0.837248325755676	2.12639485338813e-27	4.43569657362508e-26
aly-1	0.676820109026971	2.13008790139885e-27	4.43911960337764e-26
hasp-2	-1.1330799447096	2.32731122036404e-27	4.84546644070404e-26
ccch-1	-0.619252389106436	2.35809426961091e-27	4.90483608079069e-26
Y95B8A.4	-1.0651142975425	2.69977178130686e-27	5.61013094843708e-26
nfya-1	0.594745103047366	2.78615810681278e-27	5.78408562059251e-26
fbxb-10	2.81597535421247	3.13880243852612e-27	6.50993042667277e-26
F36G9.13	-1.72863132723148	3.18500488601609e-27	6.59942774849618e-26
C01G12.9	-1.44631442838758	3.3498613422553e-27	6.93437325891547e-26
arrd-1	2.64562091919277	3.398487570498e-27	7.02830622610065e-26
C33H5.16	-1.5459908711002	3.40952295139777e-27	7.04439355154121e-26
Y54G2A.11	-0.765380151500481	3.41867098328444e-27	7.05655445710009e-26
W08E3.4	-1.17669002602887	3.70798783100771e-27	7.64644354245556e-26
ncx-2	-0.995358540914795	3.77243965726551e-27	7.77194425390167e-26
M28.4	-2.02329051433385	3.88702853401796e-27	8.00039973814238e-26
rgs-11	0.812047496549107	4.19835966700292e-27	8.6329768361794e-26
clec-236	-1.69704988488602	4.75797219848877e-27	9.77440214603125e-26
F22D3.4	-1.36422918102381	4.96266707582568e-27	1.01852385374062e-25
ZK616.8	-1.44878373562958	4.97812520999653e-27	1.02072800514355e-25
Y54G2A.45	0.729597806538583	5.0273393631116e-27	1.02984285135256e-25
cwn-2	1.14710216180131	5.10476639577248e-27	1.0447143488491e-25
Y116A8C.38	-1.60290523621994	5.762046700403e-27	1.17811525730735e-25
K11D12.13	0.916053151828738	5.87208937827841e-27	1.19948099557052e-25
C08G5.3	-1.46185399889479	6.01510352533953e-27	1.22753508924665e-25
spch-2	-1.17590941594987	6.98627047500778e-27	1.42438268534749e-25
Y43B11AL.1	1.56952178334227	7.70169528139958e-27	1.56876715939017e-25
asm-3	-0.598684687872551	8.17477835455774e-27	1.66356355000746e-25
C23H3.9	1.30821527439223	8.42293572674666e-27	1.71245249662579e-25
tcl-2	0.676554506785974	1.0229679600111e-26	2.07782562544227e-25
C24H12.7	2.49529668094003	1.03042612560565e-26	2.09101106464365e-25
C06E7.4	1.16246064907217	1.0460328145116e-26	2.12069183163214e-25
C55B7.3	-0.66507212549966	1.0627676509546e-26	2.15260204358146e-25
T03F6.6	-1.16326461105258	1.06813610403064e-26	2.16145184306743e-25
ceh-40	0.973796112013087	1.0733759285683e-26	2.17002505484014e-25
C16D9.5	-1.38209047125175	1.0899930216711e-26	2.2015620023146e-25
lips-10	-0.669666150964738	1.19163628589138e-26	2.40461531123156e-25
C25H3.10	-0.798195380002968	1.21079963567623e-26	2.44100817511166e-25
Y53C12A.7	-1.281659444307	1.2326823416885e-26	2.48281046698376e-25
twk-34	-0.978609360146021	1.27218973869379e-26	2.56000078394643e-25
Y17D7C.4	3.44582944413251	1.27455763033391e-26	2.56238203154118e-25
K04H4.2	1.78306504268876	1.28059239704436e-26	2.572123930628e-25
Y54G2A.24	-2.09220183830529	1.33123721179801e-26	2.67136580386035e-25
F43E2.6	-1.19733794520647	1.34316646674652e-26	2.69280602489906e-25
Y41D4B.6	4.76501277546773	1.40749866618804e-26	2.81916769879441e-25
C55A6.3	-1.19784030813857	1.42341002666973e-26	2.84840015697684e-25
fbxb-43	2.29012634137586	1.43163556716634e-26	2.86221262374697e-25
T18D3.1	0.608425299549835	1.43606927583782e-26	2.86842572252296e-25
ZK430.5	1.79274887171808	1.48490330399886e-26	2.96323139041543e-25
W03G9.5	-1.47001931009727	1.74128279151433e-26	3.47165247428922e-25
pgp-5	-0.907554017596314	1.77813720085964e-26	3.54186592348026e-25
sdc-2	0.823427055992516	1.82293236189179e-26	3.62775279231308e-25
acox-1.4	-0.564896304657757	1.85254337005994e-26	3.68329211223681e-25
F17A2.13	0.938833355727906	2.00227413313179e-26	3.97733645986288e-25
ZK930.4	-1.2076709521335	2.14284610139857e-26	4.25266485004164e-25
Y47D3A.13	-1.13668001169967	2.3077891724117e-26	4.57581075871767e-25
unc-84	0.584527380571759	2.488688227154e-26	4.92997286902888e-25
M88.3	-0.904709955227312	2.5328488016818e-26	5.0128623310138e-25
cpg-3	0.478145220287504	2.56819883147919e-26	5.07817889602905e-25
fis-1	-1.20914441411014	2.69396621238803e-26	5.32199790925824e-25
best-24	-0.736276353969389	2.89962588652587e-26	5.72305722420873e-25
bcl-11	-0.812310752756219	3.02335856573051e-26	5.96183158558637e-25
T19D12.5	-1.46616733687583	3.51445235030513e-26	6.92391923877965e-25
Y69F12A.1	-1.53616419101434	3.62930995165881e-26	7.14369725880649e-25
C30F12.5	-0.607813257451461	3.70778999998137e-26	7.29153757087245e-25
acox-1.2	-0.565979142346872	3.92845645632281e-26	7.71847139538374e-25
fbxb-1	3.23702271928424	4.21306080887531e-26	8.26317959142065e-25
Y45F10B.3	-1.34715813492208	4.21333537783699e-26	8.26317959142065e-25
C54G4.3	-1.25275305508809	4.5145699613831e-26	8.84593998230429e-25
cank-26	2.48674723623404	4.76189304668318e-26	9.32210591727154e-25
mir-8199	2.83149237276125	4.98490733361309e-26	9.74986577221685e-25
F21D9.2	-1.1731897289737	5.41596167209925e-26	1.05833859883334e-24
K07A1.6	1.149095692312	6.05458818532426e-26	1.18206544787847e-24
D1022.9	-1.4279368264261	6.30326031653533e-26	1.22950520439398e-24
clec-155	-1.88479019586363	6.31159673446667e-26	1.23002216720705e-24
W06F12.3	-1.24749202135182	6.51292507982237e-26	1.2681151694574e-24
nrf-6	-0.410653325271209	6.64097869495994e-26	1.29188535188286e-24
spe-41	-0.806444646799268	6.85553000399294e-26	1.33242430410041e-24
ZK829.9	0.463424254594611	7.35740920780833e-26	1.42868470362037e-24
glna-1	-0.849804584919911	7.79605785101897e-26	1.51250514289903e-24
C18A3.7	-1.35105075490593	8.51792375490242e-26	1.65107281958826e-24
ncx-3	0.635020476169259	9.16178422156122e-26	1.77428573214693e-24
C09F12.2	-1.33757168332656	9.21061694549006e-26	1.78214727875529e-24
avr-15	-0.765275188153042	9.67694981762157e-26	1.87070400763887e-24
C17H12.8	-0.694884581322355	1.00516781262333e-25	1.94140983238106e-24
K05F6.15	2.31730389447937	1.02786873205137e-25	1.98348406884346e-24
asns-2	-0.533463598239778	1.04357570142002e-25	2.01199907068786e-24
snf-10	-1.00117747037672	1.11592468027804e-25	2.14957103150263e-24
F58G6.9	0.761478122783908	1.21355269149853e-25	2.33554909452814e-24
Y39G8C.2	-1.547456147413	1.24208567919651e-25	2.38833754776702e-24
C55B7.10	-1.4617529860661	1.26716783921089e-25	2.43440272627087e-24
gst-4	-0.738758523253574	1.47276693311787e-25	2.82687615769349e-24
sox-2	1.24058370104194	1.49811652889688e-25	2.87298375470721e-24
fbxb-94	2.53478715628128	1.63388968485713e-25	3.13058473541447e-24
clp-3	-0.995432754905599	1.91206703653892e-25	3.66033930393007e-24
M05B5.3	-1.35991480952921	2.00070486243468e-25	3.8266355070015e-24
ZC434.9	-0.646854817614422	2.00965646810608e-25	3.84036119417586e-24
T02G5.14	1.55266797852374	2.04007212227534e-25	3.89504326117037e-24
cam-1	0.442591495549369	2.12456600115623e-25	4.05278763112978e-24
ptr-10	2.2124004389803	2.16413140511324e-25	4.12462471853829e-24
akt-2	-0.735310144670206	2.22161205337089e-25	4.23044999458795e-24
F34D6.1	2.59350410367124	2.30820021272477e-25	4.39146763427108e-24
W01C8.5	0.664644257154526	2.31474204389053e-25	4.4000439273673e-24
ttll-15	-0.781086151572914	2.34443891553433e-25	4.45258144168908e-24
B0244.9	-1.30693266330354	2.35917946955095e-25	4.47664651625668e-24
C04E6.5	-1.32870659775723	2.37902705258037e-25	4.51035172667998e-24
F40H6.1	-1.1271439422107	2.41730386939485e-25	4.57890694419871e-24
decr-1.3	-1.45966183741728	2.4898322765748e-25	4.71216551241173e-24
K06H7.8	-1.27306221073414	2.50853468885753e-25	4.74341104802151e-24
F37A8.1	-1.40100336310001	2.53767393071483e-25	4.79431986630771e-24
F58F12.3	-1.53003868595846	2.55912162425878e-25	4.83062120209127e-24
C04E6.4	-1.85144915575638	2.88014056739254e-25	5.43183964723935e-24
C45G7.4	1.43405405957222	3.11789728016136e-25	5.87511794115423e-24
mboa-4	-0.979976277790961	3.18602619943181e-25	5.99826969069703e-24
C15H7.4	-1.67699946186587	3.38478365642101e-25	6.36692522223473e-24
ZK1248.5	-1.15890952821443	3.52368566876849e-25	6.62244729685492e-24
Y76B12C.4	-1.0807800927139	3.5419031732302e-25	6.65090706973227e-24
F23B12.1	-1.56881562162618	3.55209759293197e-25	6.66426497227272e-24
F45C12.17	1.91821419161928	3.87830264003595e-25	7.26996903893047e-24
C33D9.5	0.984974446351204	4.17687887740396e-25	7.82287825766256e-24
C06C6.6	-1.61534490117994	4.21298477001704e-25	7.88367530666164e-24
F53F4.18	-1.23939390625219	4.22630440371743e-25	7.90176463796157e-24
ZC581.3	-0.503916202715266	4.59230078522983e-25	8.57863994698546e-24
tps-2	-0.644854209082103	4.7290387501931e-25	8.82645092702132e-24
dma-1	1.7374285821511	4.94726786585051e-25	9.22580159259294e-24
lpr-5	2.33876290743108	5.14069213963959e-25	9.57824740436551e-24
elo-7	-1.47906348050059	5.17738122684121e-25	9.63830556790268e-24
pitr-5	-1.16191592468028	5.29641667861814e-25	9.85142610420186e-24
F53B1.2	0.555559330936379	5.30240911467274e-25	9.85409913819594e-24
skr-15	0.981746162867147	5.50145887949859e-25	1.02152410713574e-23
unc-37	0.430023213140198	5.55499279525967e-25	1.03057979542931e-23
rpl-11.2	-0.479009728527905	5.70613472033232e-25	1.05771299288971e-23
Y18H1A.15	-1.59384950096386	6.23411383502012e-25	1.15459204177359e-23
K03H1.12	-1.3977238640827	6.50595551304619e-25	1.2039078670506e-23
pbo-5	-0.698037896128484	6.8983587072787e-25	1.27542987654575e-23
F47H4.12	-1.34725543671705	7.02960223058636e-25	1.29858544365537e-23
Y62F5A.10	-1.15384377396661	7.33444288693701e-25	1.35374290554796e-23
try-6	-1.42751000563223	7.35307552673068e-25	1.35602497693298e-23
ZK1225.5	-1.13947549288152	7.53659422900188e-25	1.38868489234897e-23
Y105C5A.15	-0.650594086001985	7.5645032363728e-25	1.39264114050397e-23
fbxb-77	3.6172420084413	7.67499825327518e-25	1.41178199162286e-23
C38C3.4	-0.944306180267687	8.13599059110615e-25	1.49530797337985e-23
btb-8	2.19067025653288	8.92250703309553e-25	1.63846920322515e-23
cnc-8	-0.650677978545908	9.3289311319943e-25	1.71164917936642e-23
tbx-11	1.59128240202276	9.43164700753816e-25	1.72902871243276e-23
K06A1.2	-1.54676061393058	9.45474859635078e-25	1.73179611885064e-23
dpy-18	0.740853205988579	9.68221457120066e-25	1.77195994589012e-23
btb-11	1.75098082953724	9.77499979484892e-25	1.78742853391523e-23
Y71G12B.17	-1.31165157179835	1.00606364595247e-24	1.83810547206452e-23
prkl-1	1.18962876832134	1.0076152106707e-24	1.83938668668595e-23
C34F11.8	-0.915270926815489	1.07340592850362e-24	1.95783448949328e-23
fbxa-196	-1.46883217692366	1.11410149708677e-24	2.03034908045333e-23
ifp-1	-0.902419284908022	1.24718645951424e-24	2.27097116937812e-23
F13C5.5	-0.950524011877883	1.27929600680899e-24	2.32747949699681e-23
Y87G2A.19	-0.851190073385566	1.31111756229813e-24	2.3833693367759e-23
Y4C6A.4	-1.43070295879768	1.36822577868488e-24	2.48509320272975e-23
F13E9.15	-1.04016117591405	1.43785256319434e-24	2.60936465159564e-23
tsp-19	-1.52740794313016	1.44102604535066e-24	2.61293171944891e-23
uggt-2	-1.29421727604268	1.49835074588051e-24	2.71459994429541e-23
Y43B11AL.5	1.84502549755156	1.55537348420911e-24	2.8155513983608e-23
F55H12.4	-0.596542034336884	1.61051840784883e-24	2.91293764202223e-23
anmt-3	-0.502966879249639	1.62607523580795e-24	2.93861817050941e-23
T04F3.3	-1.14464680306529	1.66145262438698e-24	3.00004533979459e-23
fbxc-34	3.24363153274851	1.73871142341308e-24	3.13693123530206e-23
ten-1	0.629731314139235	1.87147639592216e-24	3.37364811638235e-23
F26G5.1	0.563138316739612	1.90419850820291e-24	3.42977702992884e-23
cyn-6	0.737890453949774	1.96412161354128e-24	3.53476528653285e-23
dct-9	-1.25426529484973	2.11326209633823e-24	3.80000712119606e-23
fkh-2	2.40508730476316	2.3943077379169e-24	4.30179941749323e-23
F30A10.12	-1.32895672656037	2.41354231463081e-24	4.33275911619035e-23
F54H5.2	-1.38183659830443	2.51679847217109e-24	4.51437682835862e-23
Y73F8A.15	-1.42092655370862	2.53168657493873e-24	4.53731930315448e-23
Y105C5A.25	-0.970022708477775	2.61025205698741e-24	4.67425269012845e-23
semo-1	-0.569877689341286	2.83915390266497e-24	5.07994848820915e-23
F18E3.12	-0.656189270943842	2.94324786902461e-24	5.26184610766449e-23
dnj-27	0.56155811157655	2.98756419880426e-24	5.33666298501518e-23
T16G1.6	-0.883457619933929	3.24914543103515e-24	5.79913481552413e-23
csp-2	-1.02773565521975	3.27051306596651e-24	5.83245990461562e-23
R11H6.7	-1.85554569143794	3.28826384773525e-24	5.85928530100567e-23
B0361.11	-1.52535739512045	3.34439928548975e-24	5.95440702417402e-23
F59H6.15	-1.55208158684931	3.58257282182093e-24	6.37320849355513e-23
aat-3	0.713989632999055	3.59560180785821e-24	6.39113051007302e-23
cpn-4	-0.668729487850676	3.6944727374733e-24	6.56148064507573e-23
R08A2.2	-1.34554157578726	3.75639050863069e-24	6.66597534722715e-23
mlc-1	-0.481817411808847	3.88461869108637e-24	6.88787471521151e-23
unc-71	0.462376179376421	3.96537020185426e-24	7.02529796941124e-23
irld-3	-1.37244778649931	4.27824358492618e-24	7.57340140991187e-23
igcm-2	1.7012234129446	4.36445434018863e-24	7.71969552632546e-23
ssp-31	-1.01308918988484	4.85243034114649e-24	8.57579845912425e-23
ZC116.1	-0.899949498757378	4.8800217623998e-24	8.61752087871285e-23
fbxa-69	-0.746191780712712	4.89566998281784e-24	8.63810220785609e-23
Y41E3.18	-1.49233393026366	4.98725584968738e-24	8.79252799840565e-23
ZK1248.20	-1.65058280802145	5.00913417007607e-24	8.82390801034899e-23
F56F4.3	-1.32266894975399	5.36596140241408e-24	9.44479064743868e-23
nape-2	-0.681114625180608	5.49997481471831e-24	9.67280123512084e-23
K04C2.8	-1.05650869495505	5.59279579013814e-24	9.82805512041172e-23
F18A1.7	0.428630587985644	5.67079123225201e-24	9.95702564416197e-23
Y4C6B.3	-0.908200938310522	5.87074407442472e-24	1.02997514856412e-22
K12H6.7	1.66103414901954	5.97338835720382e-24	1.04713401088357e-22
Y40H4A.2	-1.15568696609463	6.0798127168707e-24	1.06492719588135e-22
D1086.5	-0.767434798849071	6.33875209689782e-24	1.10938418576128e-22
C25A8.2	-1.27749197347022	6.96622242517086e-24	1.218216034772e-22
Y51H4A.13	-1.10210050945765	7.02813176937292e-24	1.22804964810238e-22
C32H11.4	-0.83541505813324	7.33851732097485e-24	1.28124944864671e-22
sfxn-1.3	-1.78700495708351	7.5678266314089e-24	1.32021956202127e-22
kin-16	-0.745146412084834	7.62941328353577e-24	1.32989096010835e-22
gst-7	0.460903049606967	8.1693328491945e-24	1.42285835904811e-22
snf-7	-1.45148772300649	8.66614544256331e-24	1.50817424146041e-22
twk-18	-0.458247027445589	8.70545521396535e-24	1.51379748543809e-22
linc-82	-1.70740867034603	9.86679450129727e-24	1.71436545102058e-22
F58A6.5	-1.27199552788817	1.11405233912534e-23	1.93412361155372e-22
gpdh-1	-0.758680760446598	1.11629217409437e-23	1.93645808420284e-22
F55B11.3	0.826815466589472	1.18648720312805e-23	2.05657781875529e-22
D1081.12	-1.3097993001227	1.27103465448469e-23	2.20136282192256e-22
F46A9.1	-1.38380632509119	1.27546131076918e-23	2.20726232596471e-22
C04G2.5	-1.24884070073875	1.27718585182233e-23	2.20847996375865e-22
F56D2.3	3.18647161457343	1.39302153617458e-23	2.40685637943518e-22
Y54E5A.2	-0.926149169161925	1.51188740848332e-23	2.6101475195779e-22
pgp-1	1.19520971757542	1.56190127683949e-23	2.69434197931354e-22
ncx-1	-0.55421327075681	1.61897584896901e-23	2.78895631073046e-22
ZK673.6	-1.40129820456661	1.61932744373033e-23	2.78895631073046e-22
F13A7.7	-1.45945548722252	1.69066975726702e-23	2.90951218688943e-22
cnc-4	-1.11264740081936	1.69660579799734e-23	2.91740672673119e-22
snrp-40.1	0.511734921072166	1.72351458563305e-23	2.96132386945307e-22
F10C1.23	-1.46902303352607	1.76533160815193e-23	3.03076613869386e-22
him-4	-0.551499050981358	1.79892845719673e-23	3.0859968585313e-22
T02G5.3	0.807124910923076	1.85203335216241e-23	3.17457888066381e-22
pap-3	1.53420264121818	1.88920113440881e-23	3.23572438159393e-22
Y66A7A.9	-1.55582094259951	1.99348647834479e-23	3.41163761863565e-22
T10G3.1	-0.830658046802643	2.00453513794512e-23	3.42783431652402e-22
T16G12.7	-1.41174628002208	2.03566618372439e-23	3.47831997522323e-22
col-20	-0.469878189421197	2.07235826102053e-23	3.53822051321201e-22
C01G10.14	-1.37020732528355	2.25717227478882e-23	3.85072165995519e-22
B0524.2	-1.50754108739636	2.29518930932133e-23	3.91249291877375e-22
T25E12.6	1.21577547459008	2.32648229582392e-23	3.96271378135929e-22
chtl-1	0.477972551143342	2.45728684891102e-23	4.17970749143003e-22
slc-36.5	-1.27896263142048	2.45774220095183e-23	4.17970749143003e-22
F41E6.15	-0.939066502226407	2.54887127362254e-23	4.33127913519268e-22
F09C8.1	0.679427749587689	2.69851310785022e-23	4.58196511373752e-22
T04A8.13	-1.35605312567306	2.79348297798445e-23	4.73949990429487e-22
Y106G6G.1	-1.08353487995435	2.92568364083188e-23	4.95990505630683e-22
kin-31	-1.21192281139694	3.18144817758591e-23	5.3892785417023e-22
acdh-4	-0.916893883513961	3.24628216859408e-23	5.49480249382059e-22
C38D9.5	-1.75939803354888	3.59115136672676e-23	6.0737909589549e-22
D1086.6	0.792763321935245	3.61497835916063e-23	6.10931342698146e-22
C49F5.6	0.448789753219662	3.67598947236251e-23	6.20757254224401e-22
zmp-4	-0.60539372274375	3.97816916031457e-23	6.71261741621879e-22
fbxb-18	2.86555463072866	3.99962249319747e-23	6.74355680224845e-22
btb-10	1.8353937283606	4.04747464842114e-23	6.81892302138988e-22
C33D9.13	0.982259244280925	4.09036191561103e-23	6.88581392673135e-22
ins-2	3.3916357019704	4.16461463469727e-23	7.00536110247055e-22
clec-222	1.10639595447626	4.16958757552398e-23	7.00827649057768e-22
unc-98	-0.572440100774538	4.18439007165804e-23	7.0276961203499e-22
aptf-4	1.31460782227239	4.41371702825742e-23	7.40710060164969e-22
F45D3.2	-0.862438633959564	4.46498426025726e-23	7.4873286447973e-22
ifa-3	2.12068212913191	5.22228289972918e-23	8.75045884484442e-22
fbxb-75	2.29074792551754	5.33667225532997e-23	8.9352085315246e-22
col-19	-0.488102333414075	5.52765986092831e-23	9.247821973055e-22
ZK105.3	-1.47966515198552	5.77856592918308e-23	9.66011887017685e-22
crb-1	0.735722315713346	5.98927106621604e-23	1.0004626386439e-21
C34D4.2	-1.21900921218922	6.04716695385439e-23	1.00935428661866e-21
H06H21.8	-0.512375783742199	6.15535102759913e-23	1.02661953299171e-21
gly-6	-0.564860331298201	6.23050828438747e-23	1.03835404628559e-21
F21D9.6	2.08872719990282	6.26178573935367e-23	1.04276327262278e-21
T04F3.1	-0.541135611988461	6.30547075723433e-23	1.04923033400379e-21
irld-1	-1.3263677348512	6.44780777486557e-23	1.07209052871554e-21
T05G5.1	-0.585139386949939	6.48811698012976e-23	1.07796425894137e-21
acl-13	-1.13983942667569	6.55525759942636e-23	1.08828344121866e-21
sfxn-5	-0.51817745133967	6.7332441186133e-23	1.11697497525953e-21
Y38H6C.15	-1.11183250488662	7.12819478520009e-23	1.18158704669309e-21
mec-5	-0.633421912411005	7.15731941021914e-23	1.1855063819438e-21
sdz-21	1.65789343406456	7.2967891117626e-23	1.20768280080833e-21
txdc-12.1	0.751222656719788	7.382617711712e-23	1.22095402400423e-21
Y52D5A.2	-1.96203842694872	7.44126393040327e-23	1.22971292087459e-21
srj-14	-0.780172696750398	7.52820862600059e-23	1.24313136639424e-21
myo-1	-1.29186431076649	7.66087757600369e-23	1.26407401772778e-21
utx-1	0.663788602592531	7.98791392444787e-23	1.31703166168945e-21
hnd-1	1.67211083130194	8.24843841864722e-23	1.35895064639891e-21
aqp-1	-0.68028776379448	8.32344986986789e-23	1.37026535452802e-21
anmt-2	-0.608085357120001	8.70586770629635e-23	1.43213178876504e-21
tep-1	-0.550004058397577	8.73220213301828e-23	1.43537231414477e-21
ttr-18	-0.564581069255759	9.11872039773559e-23	1.49776886593634e-21
tth-1	0.749810396446377	9.25100519411562e-23	1.51834403914347e-21
rnr-2	0.412540010754389	9.44486619320235e-23	1.5489866981907e-21
pqn-72	-1.05996605511613	1.02435854386097e-22	1.67870636521216e-21
ZK546.4	-1.21790674990788	1.03089477352967e-22	1.68813896601013e-21
W10G11.3	-0.970748458833839	1.08875210642216e-22	1.78153446037248e-21
ced-8	0.908015330243538	1.11021092229898e-22	1.81527457831984e-21
C06C6.8	-1.80029931760898	1.11307168812326e-22	1.81857754965878e-21
F15H10.7	-1.30963487262847	1.15708545435589e-22	1.88906207914163e-21
R11G1.7	1.72927482012179	1.18474791210465e-22	1.93276522131583e-21
osta-2	-0.655636820245471	1.30158643239573e-22	2.12177224608776e-21
Y51A2D.13	-0.583141482311061	1.30658833954594e-22	2.12832221092302e-21
C38C3.8	-1.58053754357076	1.34795400625297e-22	2.19405124629528e-21
fbxb-45	2.70004781057795	1.34997293850528e-22	2.19568530870272e-21
ZC581.10	-1.34117960931993	1.37796042662094e-22	2.23952215992969e-21
sqt-3	2.47240773413742	1.43127670644515e-22	2.3244277562929e-21
Y54E2A.5	-1.20471085039747	1.47787166376761e-22	2.39829856193706e-21
mec-8	0.809092835127361	1.57503853965072e-22	2.55406549398234e-21
F54C9.14	-1.22241944671824	1.58954248048221e-22	2.57565415264353e-21
cnnm-5	-1.34979414354945	1.61970831002425e-22	2.62256962293747e-21
ssp-19	-1.20180227735679	1.71352275265775e-22	2.77239522703758e-21
fbxa-83	0.869627246266344	1.75688803605896e-22	2.84043363199009e-21
R11.4	1.88281725722072	1.82631850662479e-22	2.95047960681908e-21
F15E6.3	-0.754691199605021	1.83293595740403e-22	2.95896049481821e-21
hsp-12.2	-0.822801924329014	1.97463596166201e-22	3.18533371533725e-21
fbxb-22	2.1021387003502	2.19040390103416e-22	3.53076134032571e-21
mlc-3	-0.427350127705053	2.21753429052659e-22	3.57183185202317e-21
H20J04.1	-1.64534023532218	2.22765622268372e-22	3.58546572984332e-21
C02G6.1	-0.698905333505292	2.29704039816606e-22	3.69439240841102e-21
Y57A10B.7	-1.3593021873045	2.37582422630829e-22	3.818263719428e-21
Y39B6A.31	-1.61434146664136	2.45475099686845e-22	3.94218066549802e-21
tbb-4	1.74901284256302	2.85108245910998e-22	4.57526823111773e-21
ugt-49	-0.575326525034229	3.24805884998539e-22	5.20845137456515e-21
M01D1.12	3.87000978455611	3.35997384816408e-22	5.38392253951743e-21
tsp-17	2.52624572712075	3.53454921831088e-22	5.65946474393049e-21
F07E5.13	2.47933988343441	3.60637560620407e-22	5.77020096992651e-21
dhhc-13	-1.57068713260001	3.72700658492844e-22	5.95880313711545e-21
fbxb-115	3.69258096196475	3.79057737789795e-22	6.05596527612175e-21
F39F10.4	1.25787172555864	3.85606776225766e-22	6.152191286219e-21
mrp-3	-0.61743068260085	3.85649564724157e-22	6.152191286219e-21
D1014.13	-1.19522294179124	4.05865419946202e-22	6.46991950204586e-21
F40A3.6	-0.518211651871615	4.90482851161496e-22	7.81305230951802e-21
ttr-59	-0.652694655695273	5.19549936189746e-22	8.26998102991655e-21
F46H5.7	-0.360970833699321	5.20529191196282e-22	8.27947607643969e-21
C36A4.4	0.346928498807693	5.45606647813522e-22	8.67197869618084e-21
snx-1	0.463067713852758	5.55601565429145e-22	8.82435614050167e-21
T05H10.3	2.95442484951985	5.73121262137403e-22	9.09593480745142e-21
fbxc-29	2.09939653214225	5.85842269454669e-22	9.29101171029575e-21
vet-6	1.98192812405439	5.93658596094588e-22	9.40807527525138e-21
pqn-94	-0.911652836608418	5.94255480029029e-22	9.41064022253877e-21
F23B2.7	-1.25460307702719	6.5628677905759e-22	1.03853662067109e-20
fbxb-54	2.24712370448738	6.72755293517274e-22	1.06381889688346e-20
ceh-20	0.787519878883188	6.79684980467131e-22	1.07399163604565e-20
aagr-1	-0.465201971313748	7.16065906574325e-22	1.13065238620553e-20
nhr-117	-0.953338564222274	7.39411591452689e-22	1.16666313248028e-20
Y54E2A.9	-1.36339171272452	7.54534993771205e-22	1.18965750621419e-20
fbxb-84	1.87991033323777	7.68454856441772e-22	1.21072217440265e-20
C14B4.2	0.519837374443444	8.19539491390112e-22	1.29026770580429e-20
chil-13	-0.708163497368236	8.35977037020811e-22	1.31518947380612e-20
Y25C1A.6	1.59867533733558	8.56083757945087e-22	1.34461083111093e-20
metr-1	-0.427289576723356	8.56511624347678e-22	1.34461083111093e-20
zmp-3	-0.801462913083559	8.56542957318261e-22	1.34461083111093e-20
F53C3.11	2.20750596489535	8.82605564873833e-22	1.38451947638512e-20
F44F1.4	1.23913178363426	8.86364381230994e-22	1.38940828223108e-20
T20B6.2	-1.43022050407852	9.17627755295629e-22	1.43737317904091e-20
sms-2	0.647601974132814	9.24299066166471e-22	1.44677549922671e-20
Y37E3.19	-1.87589144727181	9.46397859073264e-22	1.48029490148032e-20
kin-32	0.513542807844572	9.80568366029929e-22	1.53263402413002e-20
hrg-1	0.503873053741771	1.00930184885253e-21	1.57640560248216e-20
T01H3.5	-1.12724518857532	1.02294800280571e-21	1.59656646440788e-20
acd-2	-0.802300911218766	1.03279476670145e-21	1.61077263109486e-20
T25B9.5	-1.35883312924398	1.07610153739869e-21	1.67710579661444e-20
Y47D9A.3	-2.02660730209996	1.1250329709985e-21	1.7521031842073e-20
sdz-4	2.12979171025298	1.19625595417317e-21	1.86168408637943e-20
F15D3.4	-0.899614857807784	1.29632395457883e-21	2.01596547702726e-20
K09C4.5	0.892450344466247	1.31667000668863e-21	2.04613545867015e-20
C05A9.2	0.814379757198404	1.33848838529327e-21	2.07854851045686e-20
ZC477.2	-1.40586879540388	1.3918291352888e-21	2.15983126646825e-20
F35E2.10	-1.74431824120862	1.43411836240333e-21	2.22386010147017e-20
scrm-6	-1.23399109014104	1.48346614062212e-21	2.29873492506717e-20
C40H1.7	1.33586589463174	1.51428519532216e-21	2.34481154940651e-20
F26A1.4	-1.49122986616361	1.68663806614166e-21	2.60982508202979e-20
irld-6	-1.03264595549041	1.79218753226967e-21	2.77116516783827e-20
F53A9.8	-0.715837546187797	1.83771233137527e-21	2.83952808230784e-20
anc-1	-0.465358182338122	1.86705236775648e-21	2.88280348460444e-20
Y70C5A.3	-1.02569456439605	1.89131097856208e-21	2.91817682512517e-20
tbx-8	2.50085336727778	1.90039692767926e-21	2.93010594009677e-20
hex-1	-0.460899043575246	1.94488665132485e-21	2.99656609981903e-20
msp-63	-1.45665173334556	1.95489530902677e-21	3.00984308362043e-20
tag-52	0.531813905262397	1.95805433355787e-21	3.01256268446115e-20
Y53F4B.8	1.93389723446919	1.97285118168343e-21	3.03317105630248e-20
lon-2	0.619416725300084	2.0915813618796e-21	3.21342954688775e-20
mps-3	-1.43170265288818	2.09735219094129e-21	3.22000870081206e-20
cks-1	0.393115933564905	2.26274376185119e-21	3.47146617421028e-20
wago-10	-1.31207044959945	2.26806951563209e-21	3.47717078399386e-20
ugt-64	-0.387653917117264	2.33905097929264e-21	3.58345260510328e-20
skr-13	1.43195031817052	2.36467790166361e-21	3.62014949531403e-20
C30G4.4	-0.579356050422775	2.4000978113896e-21	3.67177622743846e-20
lam-3	0.670193570941639	2.52822736770258e-21	3.86506108962136e-20
K08F4.3	0.385368599409405	2.59808164536729e-21	3.96904676218823e-20
ZK353.4	-1.35747993101074	2.61848807023792e-21	3.99739830172101e-20
F57H12.6	-1.31164739220357	2.67028289098179e-21	4.07359375865431e-20
C28D4.4	-1.41838126261125	2.87059260675401e-21	4.37608592454565e-20
C34E10.9	-1.25262464152266	2.89292257291832e-21	4.40702120404008e-20
sdz-14	1.76826769001199	2.92654781913857e-21	4.4551078412108e-20
W09C3.8	-1.30083079837708	2.9373518376029e-21	4.46841033410871e-20
C34B2.3	-1.24005765929545	2.99537888569281e-21	4.55348110016211e-20
Y4C6A.1	-1.6621113687641	3.12377942062945e-21	4.74533682774271e-20
ZC443.1	-0.766659927040565	3.2754902780884e-21	4.97230917162164e-20
fbxc-25	2.19369215794783	3.30312846022716e-21	5.0107485870711e-20
far-6	-0.541965689862092	3.38821452081239e-21	5.1362197977725e-20
ZC395.4	-1.32736120939246	3.47733716669668e-21	5.26763008333212e-20
spat-3	0.66824383340454	3.56758857267887e-21	5.40056515074803e-20
C08E8.10	-1.18984353839699	3.79359668318924e-21	5.73867716438808e-20
F47G6.3	-1.56731353232115	3.83788836390189e-21	5.80162131991094e-20
C03C10.2	-1.24576989039437	4.09412760897699e-21	6.18464863389596e-20
cdk-4	0.677427702466984	4.31941926785027e-21	6.5204241173857e-20
F36H5.13	2.54405455169535	4.50718603527506e-21	6.79912470816389e-20
C17E4.19	3.99696914721338	4.6242772335503e-21	6.97089652377422e-20
F23C8.7	-0.978494055385457	4.6483899113386e-21	7.00236563802763e-20
W03D2.15	2.73078385075983	4.78641874369998e-21	7.20527559246472e-20
T04G9.7	0.515310998682957	4.83988851674158e-21	7.28070016649193e-20
K06A4.8	-1.60704817958159	4.88873987535492e-21	7.34907720525905e-20
col-178	-0.471217722328002	4.91041304791733e-21	7.37653160087137e-20
chdp-1	0.39237834292225	4.9482836063354e-21	7.42826307926769e-20
catp-1	-0.572516757326191	5.10002658059522e-21	7.65074722548098e-20
tag-191	-1.32184819179184	5.10435329425913e-21	7.6512746931178e-20
scpl-3	0.52962362053501	5.10745222672989e-21	7.6512746931178e-20
kin-33	1.16534030066774	5.24146120092631e-21	7.84659437359432e-20
C55C3.6	-1.17130442546547	5.35612214770201e-21	8.0126994674336e-20
pgp-2	-0.603044170544311	5.48143328140143e-21	8.19449652683315e-20
F21C10.9	-0.845399684611122	5.52960030809131e-21	8.26079515639719e-20
C44B9.2	-1.18422329952546	5.64205515011861e-21	8.42297701914188e-20
F43D9.1	1.36256730352799	5.71124244764792e-21	8.52038597431171e-20
C15A11.7	-0.593355771613607	5.81674423127031e-21	8.67179953210472e-20
fbxb-78	2.86854404153809	6.03101138997248e-21	8.98504396610777e-20
glc-2	-0.868884324332141	6.21983440939253e-21	9.25997645863587e-20
T28D6.3	-0.637737437178813	6.68224852109996e-21	9.9415680886131e-20
tnc-2	-0.822354884872294	6.85712030295444e-21	1.01947234634715e-19
F14E5.8	-1.18357269060651	6.93787378667646e-21	1.03076981973479e-19
lin-25	0.49784372061602	7.37597614614486e-21	1.09510717908995e-19
jmjd-3.1	0.646378632237309	7.47172191361941e-21	1.10856164907692e-19
pan-1	0.539896625248022	7.48301406172641e-21	1.10947608076262e-19
K09E9.3	0.580376172080748	7.55434033291311e-21	1.11928417864093e-19
sea-1	0.572622159822439	7.6841232732124e-21	1.13773411804333e-19
Y59H11AM.4	-1.52384974520664	7.7762981620059e-21	1.15059426703496e-19
ikb-1	-0.672128590812386	7.94598614947148e-21	1.17489796572363e-19
spsb-2	0.457354972293919	8.17719103688029e-21	1.20825817288111e-19
W03D8.2	-1.00357425694031	9.71776138449898e-21	1.4349120427951e-19
mltn-1	-0.819233749416616	9.78801244620849e-21	1.4442993535906e-19
F56D6.8	-2.30591476892598	1.00566427655365e-20	1.48292635517441e-19
cpg-20	4.0683179282334	1.0080291948927e-20	1.48540105885007e-19
C24A3.2	-0.559812468852146	1.05675668136945e-20	1.55614435203431e-19
aman-3	-0.85475053732486	1.13667506351928e-20	1.67269081456116e-19
fbxc-36	0.906073613835943	1.13829492168458e-20	1.67393580869346e-19
msd-1	-0.867443450694126	1.17969374788587e-20	1.73363689906706e-19
ZC21.3	-0.812897997167144	1.24102883557799e-20	1.82253467557522e-19
Y46G5A.22	-1.41303494880867	1.24619459387825e-20	1.8288793388585e-19
nep-5	-1.55749386292893	1.30246629284432e-20	1.91016615910565e-19
R04B5.5	-0.596390378805246	1.43225394606374e-20	2.09908654209016e-19
C04F12.8	-0.690436913426853	1.48213463837574e-20	2.17072014200027e-19
csq-1	-0.353413716358939	1.53480138765758e-20	2.24633448023063e-19
mctp-1	-0.638161043484238	1.543256158777e-20	2.25718169213415e-19
F13E9.11	1.33230950854306	1.59478821525713e-20	2.33097693732718e-19
C02G6.2	-1.74316144664519	1.64301982516069e-20	2.39985177973504e-19
Y71F9B.15	-1.34946446160568	1.77781987856376e-20	2.59499322625447e-19
F46G10.2	-0.572929315808836	1.85328947649261e-20	2.70332825053865e-19
Y54G2A.36	0.714562081809323	1.93798084183016e-20	2.82495967455998e-19
F37A8.2	-1.33687998661015	1.95035072957017e-20	2.84107656444862e-19
nspa-8	-1.38209927242086	1.97244683771038e-20	2.87133041678001e-19
acly-2	0.298738020287291	2.04903168721544e-20	2.98081058896061e-19
fipr-2	-0.591042588808588	2.05227399735734e-20	2.98352090798615e-19
T16G1.13	-1.47621295098625	2.06761217329323e-20	3.00380030441096e-19
M28.8	0.685924988089139	2.09235709407911e-20	3.03770930598116e-19
nhr-76	-0.657609547869876	2.19557543105366e-20	3.18542506536237e-19
msrp-3	-1.35046914535377	2.21807631584699e-20	3.21591332871328e-19
F35C11.6	-1.33669428696474	2.23718827675148e-20	3.24145055610771e-19
mfb-1	-0.635258854143005	2.26989937034013e-20	3.28664412176692e-19
W08F4.12	2.06271365883185	2.28526833588916e-20	3.30668392253876e-19
tbx-43	2.42539565841932	2.29393915807579e-20	3.31701148846895e-19
M03B6.4	0.730584900274958	2.30845308042663e-20	3.33576867306539e-19
tyms-1	0.548120046677895	2.38995657021806e-20	3.44741774342675e-19
Y32F6A.6	-0.518789080189592	2.39017349429816e-20	3.44741774342675e-19
fbxa-74	-0.608026850816723	2.39049862016463e-20	3.44741774342675e-19
B0207.9	-1.32136533324756	2.41983112452295e-20	3.48739419624787e-19
ttr-9	-1.4190663603482	2.52959232534052e-20	3.6431518762827e-19
C01G5.3	-1.46872615521492	2.73459493551488e-20	3.935778951767e-19
F19B10.2	0.755008308990552	2.89179424251452e-20	4.15926150625492e-19
eat-20	0.650762119644847	3.00145600630659e-20	4.31411935737037e-19
Y47H9B.2	-1.21488752182461	3.16323698707263e-20	4.54363496044855e-19
Y41D4A.3	1.42233635222376	3.30052142776821e-20	4.73768278204923e-19
Y73F4A.2	-0.859405544791494	3.62462847139434e-20	5.19946704862084e-19
F56D5.3	-0.920753743984325	3.6421600311278e-20	5.22115346543119e-19
Y45F10D.6	-1.54261120524436	3.65087786766564e-20	5.23018477042008e-19
ttr-12	-1.2740994077895	3.82592135754494e-20	5.47732169466658e-19
Y54G2A.15	-1.06208601966546	3.85103839539094e-20	5.5096337677974e-19
fbxb-116	2.99588673416975	3.93497886682997e-20	5.62600547569503e-19
C03A7.13	-0.624993284918532	4.11308749252661e-20	5.87677071587422e-19
hlh-3	1.31772233106425	4.3359967210487e-20	6.19117366796868e-19
col-181	-0.454588428339072	4.51064272067999e-20	6.43629441515498e-19
rme-2	0.308371173939852	4.56294955739078e-20	6.50663973800114e-19
C33D9.6	0.824731505003952	4.70649915504102e-20	6.70691631896227e-19
T28B4.1	-0.564908588660458	4.73481134402364e-20	6.7414635983095e-19
oma-2	0.371118997601021	4.73697516153404e-20	6.7414635983095e-19
H34I24.1	-1.37283197641462	4.86042170059749e-20	6.91234199564016e-19
C17E7.9	0.595631974273442	4.86343589005377e-20	6.91234199564016e-19
F23A7.6	0.898008147211969	4.92354702773719e-20	6.99318248877288e-19
C32B5.15	2.84062032516917	4.96669234559964e-20	7.0498352244102e-19
C07G1.6	-1.21401577416886	5.16088425399918e-20	7.32067201196789e-19
Y47G6A.33	-0.633750574830045	5.39184465221841e-20	7.64327545981577e-19
cpz-2	-0.401346309404556	5.45794613826098e-20	7.7284989361879e-19
sdz-3	-1.58907841520177	5.45910982548775e-20	7.7284989361879e-19
nlr-1	0.760282492234995	5.58376070236557e-20	7.89979800611981e-19
sucl-1	-0.371465292421164	6.00025319095555e-20	8.48349523050657e-19
nhr-110	-0.706220869485955	6.0823270413251e-20	8.59391891299442e-19
2024-10-02	-0.632137414575255	6.18578931005561e-20	8.73439910934223e-19
Y71A12B.11	2.15305054087224	6.28158357537129e-20	8.86387579272223e-19
mfsd-13.2	-0.59700145844815	6.30407028947095e-20	8.88980759464378e-19
EEED8.12	1.66699558593823	6.64531871340908e-20	9.36492080836907e-19
T12A7.6	-1.03552313666862	6.79286377869819e-20	9.56661648833329e-19
memb-1	0.634923681712354	6.92229314069034e-20	9.74255336495858e-19
Y71G12B.3	-1.22325504266838	6.9549201067395e-20	9.78210869629317e-19
2024-03-02	-1.36469212312239	7.15063210367881e-20	1.00508429932931e-18
B0432.11	-1.58985080690405	7.20883431202126e-20	1.01210044016627e-18
K09E2.3	-0.496531614277489	7.20990559493444e-20	1.01210044016627e-18
ZK507.1	-1.16546501679027	7.93108408812093e-20	1.11261485729074e-18
C56E6.2	0.534834594301174	8.0688340623673e-20	1.13120556342923e-18
VH15N14R.1	0.871005947760712	9.52122847488906e-20	1.33395864228498e-18
F14H3.4	0.569564212510384	9.76093539749878e-20	1.36665731080061e-18
era-1	0.330067924782192	1.02526462582291e-19	1.43457466919801e-18
D2062.4	-1.29141192406135	1.04741594930684e-19	1.46462196608957e-18
spn-4	0.343916759470865	1.04843950152376e-19	1.46510615613449e-18
kmo-2	-0.983162700158904	1.09401656741677e-19	1.52780932126272e-18
C29F5.3	-1.67039242565159	1.09972797851348e-19	1.53479455685185e-18
nsph-1.1	-1.07777705642483	1.1072559296443e-19	1.54430433720603e-18
nlp-31	-0.584265645835256	1.13995831655551e-19	1.5888903546217e-18
nova-1	0.328212506387811	1.17420664013733e-19	1.63557231419516e-18
ppt-1	1.09673934249049	1.19625180430447e-19	1.66520714483361e-18
egg-1	0.306452702898121	1.20784096104706e-19	1.68025824240322e-18
W09C3.7	-0.547854090970674	1.23499929991706e-19	1.71693475937055e-18
T03F6.8	-1.48245621213079	1.24166831876382e-19	1.72509756400122e-18
cyb-3	0.419941515118029	1.26398147252754e-19	1.75497093797919e-18
T06D4.1	0.389432640669028	1.30645190702129e-19	1.81277534654808e-18
igdb-3	2.44457716467022	1.31834536830969e-19	1.82810557738944e-18
sdn-1	0.608773789236019	1.35903253745514e-19	1.88331786356372e-18
fbxb-17	1.89453825219734	1.36477557590197e-19	1.89006563751033e-18
cpg-22	-0.942374396372047	1.38803746190604e-19	1.92105095175633e-18
C04F12.12	-1.42362933469166	1.41497096707752e-19	1.95707493349239e-18
F16B4.4	-0.489483819446596	1.45515015167121e-19	2.01136153871895e-18
Y53F4B.24	-1.49128540299373	1.52093174424733e-19	2.10094479511866e-18
K07E12.2	-1.26664932616522	1.57024430026961e-19	2.16767866646026e-18
fipr-21	-0.519572534761337	1.60866949157287e-19	2.21930729857808e-18
T23C6.4	0.77464847626668	1.62859302964594e-19	2.24536165820911e-18
tag-314	-1.38726070096965	1.69195643407869e-19	2.33123576955352e-18
F31E3.6	0.522599226245955	1.73721101267788e-19	2.39206547589102e-18
syd-9	0.731771556627528	1.74998794093425e-19	2.4081258993823e-18
F09C3.2	-0.871689445893397	1.79512004941889e-19	2.46866096052317e-18
F45E10.2	0.711991719741365	1.80794773103588e-19	2.48472206593191e-18
K09C6.8	-1.72511876080823	1.85177974809207e-19	2.54334600068112e-18
F02D10.6	0.979519262477158	1.90544130818979e-19	2.61538746058131e-18
F08G2.7	0.743340452323381	2.12338077930997e-19	2.91268059721201e-18
acly-1	0.415003425692999	2.30033533656634e-19	3.15341280105217e-18
C06H2.7	0.607605233436676	2.31180231540593e-19	3.16712524932623e-18
Y105C5B.11	-1.33136333448416	2.40170050311472e-19	3.28820160021377e-18
chd-7	0.647724832279217	2.51027446502855e-19	3.43467787650206e-18
dlg-1	0.498705413930275	2.52142951652039e-19	3.44776000640765e-18
nep-22	-0.751368717690554	2.64412909058428e-19	3.61325334728485e-18
F36H5.8	2.48416049025532	2.6998937120183e-19	3.68712757439267e-18
K04B12.2	0.621452624341981	2.82404857726076e-19	3.85424724437253e-18
clec-117	-1.22971939662931	2.86437748102771e-19	3.90682305609025e-18
K11H3.2	-1.27197132875682	2.89198355700023e-19	3.94199044140069e-18
irld-7	-1.80198044536778	2.94583226507915e-19	4.0128616850247e-18
F10D11.4	-1.45392972787139	2.98051291214438e-19	4.05754910733211e-18
pat-9	1.25822305516892	3.0793915486181e-19	4.18952188551615e-18
B0393.4	-1.4222687300876	3.34769278101956e-19	4.55168386166028e-18
linc-89	-1.38970823526999	3.3990377942132e-19	4.61859205806658e-18
T17H7.1	-0.819013418371722	3.41714629118135e-19	4.64028302390677e-18
vglu-3	-0.719738475908441	3.46408222917158e-19	4.70106817951316e-18
ZK970.7	-1.1678949298588	3.47568336373297e-19	4.71385470371609e-18
R13A5.11	-1.08318486586454	3.57077124766767e-19	4.83978218230245e-18
upb-1	-0.394097677286859	3.72003333796617e-19	5.03893307244108e-18
F02H6.2	0.44901778104947	3.72280038162353e-19	5.03952552285858e-18
E03A3.1	-1.55341963713246	3.79017258272636e-19	5.12751803061517e-18
nra-3	0.584753883145557	3.80564623930184e-19	5.14523371553608e-18
F43D2.2	0.524926636296145	3.89070527933326e-19	5.25694794519283e-18
tra-4	0.425771271068838	4.1070856723511e-19	5.54584751961916e-18
R13H9.6	-1.19841685241062	4.3016521091582e-19	5.8049493715103e-18
M04G7.2	-1.50710454546067	4.33965218369279e-19	5.85257830658619e-18
C50E3.12	0.49930973696864	4.41289123579813e-19	5.94764256777478e-18
mcm-7	0.351291439252027	4.44544728077468e-19	5.98779050919787e-18
srr-4	-0.76560092359513	4.58103042967085e-19	6.16657437801119e-18
sptl-2	0.684505864160482	4.72050450316693e-19	6.35037023709621e-18
fbxb-42	1.91459623499819	4.7459697402789e-19	6.38065987704868e-18
tab-1	2.48322610198895	4.7528291225209e-19	6.38591301729019e-18
gfi-3	0.462102584933762	4.75957925998456e-19	6.39101294549881e-18
dpy-31	-0.542745005128199	4.86385337926783e-19	6.52697743798522e-18
C32D5.6	-0.538524421144981	5.00013404445655e-19	6.70569743643422e-18
R13D7.2	-0.684752066459329	5.03839602331552e-19	6.75282421167046e-18
nep-7	-2.01179307145678	5.21294949845116e-19	6.98244727866845e-18
F56D5.5	0.704546641715565	5.21782558070307e-19	6.98465364862431e-18
Y19D10B.4	-0.713396621285	5.60979567224198e-19	7.50470624501785e-18
zipt-2.1	-0.566956986967696	5.74807160195609e-19	7.68493726165106e-18
fbxb-15	1.52892284495468	5.96629884541869e-19	7.9717712553488e-18
puf-3	0.296002173266725	6.08802109604642e-19	8.12938718207877e-18
F53A2.3	0.884737008497564	6.21938849320679e-19	8.2996799435564e-18
swan-1	0.647494078673621	6.27823548539279e-19	8.37304500739931e-18
C42D4.1	-0.3321888217165	6.32695427947195e-19	8.432820392701e-18
F52F12.8	-1.23104266151657	6.47759679218249e-19	8.62828656456229e-18
ZK899.6	1.90080633606862	6.95287096611698e-19	9.25566183009493e-18
flh-1	0.320624881992585	7.34724927817559e-19	9.77464307413864e-18
ZK84.2	-1.08040135423278	7.4048950967216e-19	9.84527908618818e-18
F14H3.6	0.436565149971623	7.82455410821364e-19	1.0396852240103e-17
C15H7.2	-2.24071029850212	8.01625042165774e-19	1.0645029411989e-17
C17C3.15	-1.02882316733893	8.05885234120755e-19	1.06950364322087e-17
fbxb-104	1.95899947320771	8.14345225062565e-19	1.0800684186728e-17
T06F4.1	-0.797853558965842	8.58629717982717e-19	1.13810527324768e-17
ugt-62	0.551041778663217	8.69508917345072e-19	1.15181977342367e-17
cls-3	0.621387067328512	8.94607840679897e-19	1.18434252200658e-17
hmr-1	0.360407936757014	9.32227641203496e-19	1.23339133544428e-17
F55B11.2	0.697485701423904	1.03954856606019e-18	1.3745424560522e-17
C06H5.6	-0.50160246714579	1.04510901627301e-18	1.38105059499192e-17
C01G12.13	-1.32196271312565	1.06181241836814e-18	1.40226655886079e-17
K06A5.3	-1.12568444923464	1.06542528377839e-18	1.40563530357358e-17
Y47D9A.5	-1.64204374349039	1.06584180377198e-18	1.40563530357358e-17
nep-19	-1.56327683724036	1.06631265401453e-18	1.40563530357358e-17
cdc-25.3	0.384336028742419	1.07101936528897e-18	1.41097995797387e-17
dpy-27	0.505017139127616	1.14185575616893e-18	1.50338549710568e-17
T05F1.2	0.272609592846614	1.1568577717176e-18	1.52221090740846e-17
ins-37	-1.33013102526858	1.21134101681471e-18	1.59293184654929e-17
ZC404.2	-1.4858565973319	1.24955099417938e-18	1.64218026160926e-17
W03G1.2	-1.23166401035061	1.2893544349851e-18	1.69346175698832e-17
B0524.4	-1.68165691628884	1.29873842441053e-18	1.70475179592527e-17
F25B3.4	-1.06595134039917	1.32278279744483e-18	1.73526000450737e-17
C08F8.15	1.60243623711059	1.33718544623222e-18	1.75309064078154e-17
F10E9.2	-1.11748821077457	1.34317651143147e-18	1.75987851576533e-17
fbxb-93	2.43769068654652	1.35445275768997e-18	1.77357881684924e-17
ptr-8	-0.646314477512265	1.40636840672855e-18	1.84044533420158e-17
T25G12.11	1.70602741490161	1.4354995967409e-18	1.87743212071941e-17
fbxa-55	-0.568964444557338	1.45578546989274e-18	1.90281276644832e-17
oac-51	1.55743262523498	1.47156287263172e-18	1.92227343362134e-17
fbxb-24	1.610376739695	1.60466075511396e-18	2.0948715422224e-17
fbxa-223	-1.65054190406288	1.62733228918213e-18	2.12318770081954e-17
C29E4.14	-1.59442569533739	1.64081269863666e-18	2.13948524996433e-17
F42G10.1	-0.487121952678554	1.71244743804442e-18	2.23154596263716e-17
wht-3	-1.45666327387601	1.72772203493182e-18	2.25009530762463e-17
M199.9	2.51830477385662	1.76339910441528e-18	2.29517746249767e-17
T16G12.8	0.739729662040396	1.77974498721037e-18	2.31505974523961e-17
atn-1	-0.439704881503202	1.86015082257914e-18	2.41819606935288e-17
C38C6.5	-1.66599300010331	1.86396814035455e-18	2.42170323196094e-17
fbxc-32	0.55090278380825	1.87396094191109e-18	2.43322467559548e-17
tnt-4	-1.27892813070723	1.91216891063033e-18	2.48134600328466e-17
fbxa-125	-1.87707522435667	1.96341570709636e-18	2.54631945898732e-17
cysl-4	-1.38636616188886	1.98893963336379e-18	2.577875503231e-17
ZK622.1	-1.23867984619171	2.08892361305198e-18	2.70584404775691e-17
pbrm-1	0.40508263012575	2.12583007186097e-18	2.75200216125054e-17
daf-19	0.447671036599704	2.1630484333597e-18	2.79850859512183e-17
C55B6.1	0.587726144282877	2.27060510890163e-18	2.93590733507233e-17
bro-1	4.98116533631582	2.27968433231396e-18	2.94588599023988e-17
T16A1.10	2.81373229467674	2.35356854668191e-18	3.03954595831779e-17
pes-5	0.525918992129352	2.39005872646014e-18	3.08482997439056e-17
plr-1	0.603089561187146	2.52861909630128e-18	3.26172261724444e-17
ubc-24	-1.16890311337698	2.54772022583345e-18	3.28440309447135e-17
elt-1	0.647072315124252	2.66581821543558e-18	3.43460271806447e-17
Y24D9B.1	-0.910283602868046	2.69860655857177e-18	3.4747772068467e-17
basl-2	-1.7658193224982	2.70793872765886e-18	3.48471924787129e-17
egl-15	-0.628145573746249	2.74660266137672e-18	3.53237269743765e-17
tsp-18	-1.51762604836931	2.76411245426402e-18	3.55277959659176e-17
catp-7	-0.493789944412966	2.91077602955041e-18	3.73906811586903e-17
grd-10	-0.74744138168355	2.93470032600322e-18	3.76756305353719e-17
ZK930.7	-1.22152857878508	3.02223929123846e-18	3.87764414875862e-17
B0250.4	0.78579175769252	3.43174977142492e-18	4.40045115918577e-17
C03B8.3	-1.21944902393393	3.49587187297538e-18	4.48001779361394e-17
clip-1	-0.53409541583715	3.54918831619964e-18	4.54565077892425e-17
T13C5.6	0.897726889422622	3.65266322421537e-18	4.67540892699568e-17
C40A11.2	2.16283948576298	3.67646805430265e-18	4.70309621234033e-17
T20F5.5	-1.06355217271582	3.82321336191106e-18	4.88792857239125e-17
cex-2	-0.643116739797824	3.89449086024188e-18	4.97611496094225e-17
ZC513.3	-1.25465860484335	3.91033507087515e-18	4.99341016842806e-17
Y47G6A.31	1.12238922918563	3.94389359572364e-18	5.03329240487869e-17
pho-11	-0.457289714376168	3.98887005666146e-18	5.08769086472291e-17
ugt-11	-1.02929764940769	4.08533755291282e-18	5.20766187063112e-17
C35A5.4	-1.45437037777884	4.20886684769994e-18	5.36196747052091e-17
col-135	0.726395963220262	4.37106322905387e-18	5.56532311776888e-17
snf-4	-1.67464240462845	4.54125424024212e-18	5.77861245440691e-17
Y69E1A.8	-1.40059475990055	4.58669246856493e-18	5.83300008700744e-17
R03D7.5	-1.14830273093071	4.6043138446001e-18	5.85196927652111e-17
C10G11.10	-1.80499863457101	4.92063975126039e-18	6.25033934816587e-17
Y59E9AL.5	-1.48114580938268	5.2041291107425e-18	6.60655639222898e-17
T02H6.7	-1.36390237593417	5.25664259754317e-18	6.6693074879797e-17
sax-3	0.448605313115707	5.3687982019966e-18	6.80761094405571e-17
spe-45	-1.68033397209958	5.54370741706874e-18	7.02527702671535e-17
rpl-42	-1.26618633925832	5.78119359006046e-18	7.32194260773933e-17
F40F4.7	0.442431837379719	6.05158694098958e-18	7.65991390915662e-17
git-1	0.435180442596221	6.07719618807695e-18	7.68783087371232e-17
gst-10	-0.526138854656326	6.19255946606735e-18	7.82919031969427e-17
dyf-7	1.67693596477394	6.32239680021026e-18	7.98867334007875e-17
T22B7.4	0.585321014737359	6.63137065150567e-18	8.37418621911095e-17
asm-2	-0.655352728439443	6.82071833179608e-18	8.60827181758534e-17
col-92	-1.17533566803046	7.14166178373772e-18	9.00807158634486e-17
Y49A10A.2	0.771797089446488	7.49602395844663e-18	9.44953323246606e-17
sdc-1	0.387321078487106	7.51943142613593e-18	9.47352012872291e-17
madd-2	0.586172496399028	7.69234088499094e-18	9.68572281863353e-17
W06D11.1	0.598714439900796	7.82638879970692e-18	9.84877501543108e-17
F22B5.5	-1.11398389421604	7.84325545831883e-18	9.86426174850889e-17
C04A11.2	0.813973354695138	7.8710230640913e-18	9.89343236039646e-17
Y53F4A.2	-1.15088910837305	8.1005225726189e-18	1.01759874733387e-16
fbxb-95	2.20806856936298	8.1197181173045e-18	1.01941812137859e-16
col-125	-1.18791343729385	8.37801132005897e-18	1.05123631598327e-16
F16C3.4	-1.47418574494287	8.53308940759385e-18	1.07007414530475e-16
fbxb-16	3.04246770587924	8.60276174045669e-18	1.07818622230336e-16
F46A8.6	-1.6338865267999	8.62041851124281e-18	1.07977355666013e-16
unc-130	1.2771537720753	8.64001082962009e-18	1.081601355708e-16
tni-3	-0.641262681089683	8.67783763622353e-18	1.08570840802075e-16
C04F12.16	-1.13303166514129	8.88300859123669e-18	1.11073550199787e-16
cest-2.1	-0.478238136289801	9.00375948478088e-18	1.12518385427372e-16
W04A8.5	1.27225470025466	9.20146850258007e-18	1.14922729011439e-16
sepa-1	1.95712465866878	9.38046952773268e-18	1.17090777163251e-16
Y54F10AM.11	0.459367204599839	9.50760062183605e-18	1.18609236823274e-16
sir-2.2	-0.542721994786636	1.02191371295631e-17	1.27412319531245e-16
E02H9.7	1.25732160001072	1.02627876674858e-17	1.27882847248303e-16
dcar-1	-0.543488810540054	1.03648341632739e-17	1.29080076349995e-16
ceh-83	0.488524549201694	1.05494548277248e-17	1.31303686325283e-16
F54B3.2	-1.57521560885465	1.09949203921737e-17	1.36769475516678e-16
phy-3	-1.02657742798493	1.10685967722827e-17	1.37606830677023e-16
F54C1.8	-1.08626727593447	1.12108764625483e-17	1.39295622997039e-16
ZK686.5	-1.37199301344864	1.200005016061e-17	1.48930054546366e-16
T12B5.15	0.733467094116822	1.26728916822889e-17	1.57190362884905e-16
skr-8	2.06275060166465	1.2736711433559e-17	1.5789142792593e-16
sem-2	0.820206237328903	1.3065146027126e-17	1.61870125348677e-16
cest-12	-0.6149180280401	1.31683598824118e-17	1.63055501417477e-16
Y41E3.19	-1.77051337346063	1.32788835742089e-17	1.64305704261362e-16
ZK688.12	-1.17516216605681	1.32845172315607e-17	1.64305704261362e-16
alp-1	-0.415444396609356	1.3326817371412e-17	1.64734693359077e-16
F02H6.4	0.495197515077515	1.33447737559091e-17	1.64862447680083e-16
got-1.2	-0.453004758873315	1.38784131358332e-17	1.71357210590379e-16
fox-1	0.615923360162545	1.43094779729321e-17	1.7657879492896e-16
Y57A10A.26	0.677774458397094	1.4563352502109e-17	1.79609145567629e-16
nlp-33	-0.6064467330954	1.51225219296627e-17	1.86399085118213e-16
clik-1	-0.385212412540995	1.53131069428113e-17	1.88640734274997e-16
D1081.3	-1.40979140543306	1.66616107502626e-17	2.05136006687354e-16
sptf-1	0.890800200157537	1.79315868162829e-17	2.20646237775786e-16
erh-2	0.496831041102847	1.82143002729495e-17	2.23997580161707e-16
F35B3.7	-0.834768126420566	1.82738602916445e-17	2.24602355584576e-16
AH9.3	0.584220651730731	1.84172473609092e-17	2.26236169739459e-16
C45G9.15	-1.51944465642216	1.99321610086909e-17	2.44706303598185e-16
fbxb-83	1.95407944988875	2.01556413553223e-17	2.47309605103989e-16
T19C4.5	-0.743842853115379	2.04578267666758e-17	2.50755651074367e-16
ldb-1	0.537923464400123	2.04596765969979e-17	2.50755651074367e-16
R12B2.3	-1.14259609945928	2.0938798418695e-17	2.56482495692645e-16
F59C12.4	0.773792958711802	2.11785806560047e-17	2.5927281083797e-16
C04F12.6	-1.71983771921977	2.12388685524728e-17	2.59863803465549e-16
hlh-16	1.81881961209912	2.13571812608208e-17	2.6116367723803e-16
mdf-2	0.44002163686507	2.15237102172961e-17	2.6305135560483e-16
rgs-7	0.459426481901588	2.22057959280826e-17	2.71234205260465e-16
Y73C8C.3	1.30806562215631	2.2300362905826e-17	2.72235581477893e-16
ZK666.8	-1.38235545792386	2.23824702056223e-17	2.7308381020193e-16
C07E3.4	-1.37345940674714	2.28983405046623e-17	2.79220350505555e-16
ref-1	0.902593908833739	2.3310379897377e-17	2.84084584754963e-16
ssp-33	-1.05057189242236	2.38022389779907e-17	2.89915559443635e-16
lgc-22	-0.747513524141184	2.38786948396537e-17	2.90683132679453e-16
sqv-7	0.336855777508514	2.43119766571053e-17	2.95791158068899e-16
ncx-9	-1.46397914203748	2.4791113655646e-17	3.01451023383325e-16
nos-2	0.430438501574035	2.50305581052891e-17	3.04191591535738e-16
T14F9.2	0.533915548502254	2.61620629537213e-17	3.17764034707973e-16
Y46G5A.8	0.86583179793161	2.66605786372497e-17	3.23637282312562e-16
baz-2	0.478509457809948	2.7514333672598e-17	3.33813833990825e-16
F44F4.10	-1.44648468495799	2.82982157077837e-17	3.43131727685413e-16
peli-1	0.494502892653742	2.83539624717702e-17	3.43615079097665e-16
W06D4.3	-1.25970360965397	2.9190393022887e-17	3.53553517285046e-16
dach-1	-0.754233481339581	2.98552671243802e-17	3.61404106566643e-16
sdz-16	1.76382300832165	2.9890597243023e-17	3.61629418099034e-16
Y105C5B.18	-1.13515879573308	2.99076702719035e-17	3.61633719017226e-16
nlp-59	-0.935834508698827	3.0727871404768e-17	3.7134375096533e-16
K09A9.6	-0.517814242249854	3.10415542889799e-17	3.74925126956568e-16
C04E12.4	-0.732816466946426	3.14297382708795e-17	3.79401840555617e-16
gpd-1	0.354201149299632	3.33502189333422e-17	4.02360254303435e-16
pnp-1	-0.428577392653	3.4309660318387e-17	4.13704889636203e-16
C08E8.3	-1.95893123162024	3.56899947954117e-17	4.30109174046989e-16
T28A11.2	-0.629971653296381	3.6520192757245e-17	4.39869047730916e-16
C55A6.4	-0.829258703545787	3.86111352933371e-17	4.64794701538937e-16
cest-28	-0.830985323939792	3.86938953418269e-17	4.65531893233815e-16
acs-13	0.44947789345846	3.968616500528e-17	4.77204625566547e-16
F49B2.3	2.99726425251862	4.05690918561111e-17	4.87550330572997e-16
arrd-17	-0.656735776772904	4.06390427976989e-17	4.88119807773361e-16
ZC116.5	-1.66551839765062	4.19016852223443e-17	5.03006245687986e-16
col-133	-1.49481679719125	4.23573796582237e-17	5.08194585006486e-16
dod-17	-0.69573039501725	4.43181529664353e-17	5.31424769938985e-16
F45D11.5	2.2780884046215	4.45995467032711e-17	5.34502711515324e-16
gem-4	0.680218459584361	4.46961119329674e-17	5.35363396087459e-16
myo-5	-0.671631053251787	4.47513085133831e-17	5.35727894721363e-16
dgn-1	0.625542677345428	4.50119585851006e-17	5.38550159354478e-16
nkb-3	-0.369219616930356	4.53159665171545e-17	5.41887776505851e-16
jph-1	-0.521306746998713	4.5904610054347e-17	5.48623494306981e-16
meg-1	0.347717425450931	4.60900714041048e-17	5.50535850145553e-16
Y8A9A.2	-1.24859779744344	4.61667095458402e-17	5.51146943099125e-16
K08H2.4	1.5174755097113	4.63508360821622e-17	5.53039871003492e-16
mlt-7	-0.64804883643656	4.65513303647824e-17	5.55125897712775e-16
ZK813.2	0.77550920796258	4.73217042315358e-17	5.64001711259825e-16
B0454.6	-0.648779697782283	4.82966818296009e-17	5.75304967697096e-16
C30E1.9	-0.430193875345003	4.85853939150197e-17	5.78425559256855e-16
Y73B6A.1	-1.27697567861822	5.0077098711405e-17	5.95856875316344e-16
bra-1	0.661078732350686	5.11913029788668e-17	6.08779695458409e-16
cyp-25A1	0.624829384479969	5.22633239593271e-17	6.21186936202288e-16
F49F1.12	-1.60225604029469	5.25754095855977e-17	6.24553135725233e-16
toh-1	-0.522316235720826	5.7391602330258e-17	6.81391405932021e-16
skr-12	1.66073417609285	5.74875330312167e-17	6.82155959699001e-16
ZK1321.4	-0.441719691485611	5.83341374700984e-17	6.91822402276956e-16
lbp-7	-0.614188478017783	6.05834406469964e-17	7.18104651000452e-16
ZK418.13	-0.988831232833255	6.09611444947408e-17	7.22185913313381e-16
linc-12	2.87653553549041	6.34699610471523e-17	7.51495455594964e-16
ZK6.8	-0.860458533352598	6.60201498846996e-17	7.8126251767277e-16
B0524.5	-1.38241710789686	6.7390962793965e-17	7.97048281661592e-16
ZK849.1	-1.46892547351102	7.14080742986049e-17	8.43661214484466e-16
C31H5.4	0.503985969916944	7.14101185152116e-17	8.43661214484466e-16
K04G2.10	0.666811513713495	7.18868690380004e-17	8.48830104274031e-16
C23H3.2	-0.420725352052007	7.28799560583875e-17	8.60086857313169e-16
F55C9.5	2.84964304253457	7.76396237836088e-17	9.15758092522915e-16
Y20C6A.1	-0.759611113560298	7.84050237606913e-17	9.24282002175081e-16
C16E9.1	-0.976733124065421	7.9663568991137e-17	9.38606930509954e-16
ssp-9	-1.73429041041018	8.26737905051401e-17	9.73543514538482e-16
M05D6.3	-1.35889100007319	8.57558491653445e-17	1.00928755666199e-15
tbc-12	0.410223538867038	8.94740496391777e-17	1.05247560728368e-15
K03H1.5	-0.591079888122864	9.03794535465554e-17	1.06254801039081e-15
pes-10	1.67677433087432	9.07560388229593e-17	1.06639578045533e-15
C45E5.1	-0.536785759109111	9.31665875591137e-17	1.09412574488531e-15
chd-3	0.454701297644141	9.3631806728902e-17	1.09899253562648e-15
plin-1	0.283315721496606	9.48543584097735e-17	1.1127383303255e-15
R10F2.6	-0.647016323378643	9.52348429038674e-17	1.1165962719222e-15
R04D3.4	0.613591673875016	9.75277088419282e-17	1.14285991206316e-15
nep-3	-1.5733890066768	9.84979273053937e-17	1.15360431157026e-15
nasp-2	0.303806624565129	9.96243510874844e-17	1.16616556424484e-15
gst-28	-0.720037411233722	1.07460653100591e-16	1.25721408754569e-15
sams-2	1.27757446167099	1.07639107818706e-16	1.25862117855905e-15
F22B5.4	-0.980685933297967	1.08380078283696e-16	1.26660067716526e-15
osta-1	-1.33375354148266	1.10995762738631e-16	1.29646886585424e-15
B0496.1	-1.30609094870644	1.13682028693795e-16	1.32712878829152e-15
fbxb-20	1.98064068899139	1.16691894080042e-16	1.36153131215721e-15
C31E10.6	0.492904421191048	1.18278703809617e-16	1.37930184410223e-15
hir-1	-0.472892363573695	1.18631953071323e-16	1.38267586683128e-15
eva-1	1.01478830914552	1.21891566922314e-16	1.41990219475686e-15
C29F7.2	-0.577599387107807	1.23754534489128e-16	1.44082782027385e-15
Y37A1A.2	-0.779205133137807	1.26064778363398e-16	1.46693560277408e-15
K10D3.4	0.543359394234983	1.29298604207782e-16	1.50375667001223e-15
Y116F11A.1	2.55935151347278	1.31812357493794e-16	1.53216814471024e-15
R04D3.2	0.632875244376415	1.33457358388059e-16	1.55045627102604e-15
H04D03.4	0.964819462564902	1.45181571555163e-16	1.68575832307101e-15
K08E4.7	-1.20032560894323	1.45633341082595e-16	1.69009679951647e-15
K09E3.7	0.605368016595329	1.51665222350522e-16	1.75915393559598e-15
fbxa-155	-1.65708725550346	1.55768698821212e-16	1.80578161463048e-15
R04A9.7	1.33533086631245	1.58767589735479e-16	1.83956106114509e-15
T28F4.5	-0.409377255465453	1.61252998504815e-16	1.86735806405576e-15
Y15E3A.4	-0.523651002449225	1.63338809009191e-16	1.89050032984849e-15
ttr-21	-0.784877270950389	1.68710757656252e-16	1.95163160942248e-15
nas-11	-0.454943585862334	1.73735047228981e-16	2.00867800195474e-15
Y50D4B.1	-0.713001226764726	1.77224314840183e-16	2.047925415931e-15
F43G9.8	-1.75909919017723	1.80324299032341e-16	2.082634936822e-15
C01G6.2	-1.06057868358956	1.82624114966389e-16	2.10807089378491e-15
T22B2.1	1.16517859592729	1.84625746206135e-16	2.13003954236326e-15
F25E2.2	-0.355515260672744	1.88770406281754e-16	2.17669585750901e-15
K07E3.2	0.638119777259165	1.92686130934453e-16	2.22066403003415e-15
ceh-13	0.870748675363165	1.94987924954146e-16	2.2459950972354e-15
ZK1053.6	-1.39410403336599	2.02331256733333e-16	2.32933993914607e-15
F56D6.13	-1.08762168156869	2.03752674492236e-16	2.34445630564683e-15
K06B4.15	-1.46406773706459	2.04183364207875e-16	2.348162963607e-15
K11H12.7	-0.533782924890676	2.0562856964026e-16	2.36352668355903e-15
C23H4.6	0.70279169976983	2.12170344699432e-16	2.43742373687632e-15
C27A7.1	-0.523592566440911	2.16649972066455e-16	2.48756485973543e-15
Y80D3A.8	-1.19353300956253	2.19259215401216e-16	2.51618851329395e-15
C01G12.3	-0.75569135406869	2.27141830806607e-16	2.60526621633538e-15
set-20	0.602658812301365	2.31955453119473e-16	2.65906749437225e-15
F54D8.10	-0.685454405450425	2.43411288603067e-16	2.7889157812826e-15
F35C11.2	-1.394444733237	2.47350507868098e-16	2.83254959566051e-15
ttr-26	-0.943452383155096	2.57459035125626e-16	2.94674806763891e-15
pgp-9	-0.597841747981618	2.79677354397088e-16	3.19935511915272e-15
Y75B8A.19	0.746166576495383	2.88350829733859e-16	3.29683147399727e-15
unc-39	2.45733487272755	2.91945083520979e-16	3.33616272938501e-15
ztf-29	0.876133056328467	2.954228487556e-16	3.37412199803651e-15
H01M10.1	0.672793768557265	3.01812640417395e-16	3.44528286939793e-15
dhs-7	-0.756072223804883	3.02384131633168e-16	3.44998604192442e-15
F36A4.2	-1.34665314357076	3.15309369883955e-16	3.59555734809158e-15
pen-2	0.504578248489065	3.17380358983058e-16	3.61726655717677e-15
atln-2	-0.925571564430175	3.2073231466358e-16	3.65354472396133e-15
ccg-1	-0.439533999328239	3.2122898926219e-16	3.65727657669458e-15
BE0003N10.3	1.0342086626281	3.28535094506461e-16	3.73849088078052e-15
inos-1	0.316312975044051	3.43888893268811e-16	3.91114854847052e-15
scl-3	-0.795698721373814	3.45647697950947e-16	3.92908618080657e-15
Y47G6A.19	-0.524014514265278	3.53031717291555e-16	4.01091497292591e-15
dml-1	-0.923056458889674	3.58111730628069e-16	4.06649499052304e-15
F02C12.1	-0.453053577784353	3.58723258108441e-16	4.07130195141753e-15
zip-1	-0.442506625398081	3.62459369264902e-16	4.11154749655918e-15
glb-11	-0.835816777760469	3.67132144586897e-16	4.16237031011728e-15
Y105C5B.20	0.849090424584343	4.03455998178852e-16	4.57179683216602e-15
R07E4.5	0.358779433922925	4.04319415784663e-16	4.5783034696767e-15
fbxc-21	2.37265951586237	4.04453491612064e-16	4.5783034696767e-15
rig-6	-0.50422194349625	4.05947461829707e-16	4.59281145099384e-15
R06B10.2	-0.769834866839839	4.33486895119619e-16	4.90182358349587e-15
cpn-3	-0.329526023196716	4.41665905877392e-16	4.99170160707406e-15
vab-23	1.20919411494936	4.47815660631108e-16	5.05856311789668e-15
mcm-5	0.304046813979405	4.4975754327632e-16	5.07784716918233e-15
Y50E8A.10	-1.58660158516524	4.50528466271276e-16	5.08389764339084e-15
spe-10	-1.31852826955076	4.51579607558127e-16	5.09310222664098e-15
gpd-4	0.383013265958477	4.53762186071899e-16	5.11505138567343e-15
R04B5.11	-1.99236671098632	4.7699145275591e-16	5.37410370104992e-15
F56D5.2	-1.70771350050641	4.79231859100107e-16	5.39653491725847e-15
C46H3.2	0.572102086901029	4.81739466022455e-16	5.42195011914555e-15
skr-4	-0.562108783553928	4.88235773605503e-16	5.49220814073543e-15
2024-04-01	0.3890950528092	5.01211191533426e-16	5.63523934264609e-15
sup-17	0.351737933372464	5.04163924631742e-16	5.66549299617343e-15
E01G4.3	-0.449222870783585	5.13673281613581e-16	5.76935640076064e-15
F53F8.3	0.386201361536868	5.15881257385387e-16	5.79114860392356e-15
F15B9.8	2.17409860684048	5.28491552455448e-16	5.92963136033e-15
col-142	-0.983883223457879	5.34483454270315e-16	5.99375120931853e-15
Y18D10A.21	-1.26004945718453	5.69386215705479e-16	6.38184591613519e-15
hosl-1	0.449321631073091	5.81438467018033e-16	6.51355614631491e-15
eor-2	0.400564776218222	5.84617235001545e-16	6.54577641177713e-15
T20F5.4	2.01411495367967	6.0462123601301e-16	6.7662527560442e-15
W01F3.2	-0.549793523843512	6.05672466700627e-16	6.77451230592966e-15
taf-11.1	0.586747171791952	6.07007694860818e-16	6.7859382197567e-15
gfat-2	0.30386375249537	6.08363231268631e-16	6.79757924524949e-15
lpr-4	5.67127576822538	6.32247729340066e-16	7.06080685652262e-15
irld-57	-1.51833730096852	6.47854942955376e-16	7.23137158204886e-15
K02A6.3	-0.429434186532936	6.59066542163589e-16	7.35272173289466e-15
dig-1	-0.564056967439863	6.84987539455975e-16	7.63796415129466e-15
W04A4.2	-0.383579552830264	7.09991771698286e-16	7.91269552054473e-15
lact-1	-0.570510831568591	7.26597018666683e-16	8.09358738815535e-15
tat-2	-0.609606500103983	7.42341050307274e-16	8.26470488947347e-15
lido-16	-1.38835236780912	7.52412366618558e-16	8.37252279562379e-15
marg-1	-1.00499684373367	7.56796281081909e-16	8.41697539967293e-15
T13A10.1	-1.24672167526883	7.73384241532576e-16	8.59704414842379e-15
W03D8.1	-1.13871886345215	7.78046907414863e-16	8.64443282033812e-15
Y46G5A.28	1.64498232689755	7.82698330371834e-16	8.69164798901617e-15
ZK945.6	-1.48064853454216	8.004010562318e-16	8.88367144607814e-15
F21C3.6	-1.30264393572631	8.0321214657901e-16	8.91030007938315e-15
C14A4.8	-1.39070323315064	8.10577824641965e-16	8.98740107773192e-15
Y23H5B.8	1.5556418703228	8.30604281257723e-16	9.20472941197084e-15
C06B8.7	0.642344086533567	8.55675812242192e-16	9.47771590907481e-15
meg-3	0.347613149473709	8.69789124856024e-16	9.62910867394345e-15
fbxb-103	1.69519867237303	8.78868831916656e-16	9.7246499089622e-15
gfat-1	0.341471090818085	8.88297631577579e-16	9.82395417499294e-15
fipr-7	-1.55861116410152	8.9049611692226e-16	9.84323556528479e-15
B0212.3	0.500748220904358	8.93637782632363e-16	9.87291752497613e-15
T03G6.1	2.50166551329299	8.99659579459145e-16	9.93437265077091e-15
perm-1	0.344886861674364	9.04508808177282e-16	9.98282374412805e-15
ceh-32	0.858571835716588	9.0841242789455e-16	1.00207943091356e-14
set-19	0.527264995725392	9.34277885182782e-16	1.03008660613017e-14
F36D3.8	-1.41502364659898	9.52385799371701e-16	1.04951653652617e-14
pqn-65	0.519206916172493	9.81096300548314e-16	1.08060464223326e-14
F36H12.9	-1.38825163650784	9.85888343768599e-16	1.08533010953701e-14
ugt-25	-0.548135505077951	1.01363298666327e-15	1.11530563415564e-14
T26H2.10	1.75751126076649	1.02265434795871e-15	1.12465982994625e-14
C05B5.4	1.59479369480433	1.0400980186642e-15	1.14326221238537e-14
clec-87	0.437637896639766	1.05367123716897e-15	1.15759350951951e-14
D2024.5	0.363537522535624	1.0670419384878e-15	1.17168787885117e-14
tost-1	0.37326657606093	1.08063844957268e-15	1.18601577580701e-14
snb-6	-1.28192331262577	1.09752981641426e-15	1.20394345784348e-14
ttc-36	-0.495451045123746	1.11119284048133e-15	1.21831340726265e-14
sip-1	0.299454307330675	1.11552315998558e-15	1.22244159051713e-14
Y75B8A.28	1.08697743088397	1.11992167109528e-15	1.22664028299409e-14
B0222.5	-0.655504632210981	1.12416029680699e-15	1.2306596933466e-14
F08F8.6	-1.26585491640044	1.12501754784053e-15	1.23097519448084e-14
B0310.1	-0.548739198059311	1.16423095345155e-15	1.27323781522062e-14
F35E12.10	-0.378691751322959	1.18497605117655e-15	1.29527043653619e-14
glr-4	-0.800902641127274	1.26237856356365e-15	1.37918045893985e-14
F40H3.6	0.768783383680281	1.27530103057176e-15	1.39259524953701e-14
F42G4.6	-1.00260748644108	1.3241051887002e-15	1.44515859949358e-14
ins-34	1.04246058871888	1.33568071793507e-15	1.45705725115338e-14
C06G4.4	-1.06633073487343	1.34195607800721e-15	1.46316501408529e-14
C09H5.7	-1.4085349115275	1.34408604339055e-15	1.4647490826511e-14
F41F3.1	-1.29074239144886	1.34644004564283e-15	1.46600601385985e-14
rhr-1	-0.370903175656879	1.34659483614068e-15	1.46600601385985e-14
rskn-2	-0.390002008420142	1.35106093893594e-15	1.47012828124055e-14
pigv-1	0.325455476129717	1.36054362637347e-15	1.47970234920617e-14
Y47D7A.6	-0.927914374524138	1.38551746386347e-15	1.50610622001481e-14
rap-2	0.376303399441962	1.40139301677201e-15	1.52259837964902e-14
pqn-74	-1.19700369740475	1.41848533104753e-15	1.5403953153223e-14
fbxb-44	2.25761721994686	1.43718757719971e-15	1.55992180983362e-14
myo-6	-0.618852840599439	1.45791106930399e-15	1.58162147699016e-14
gex-2	0.370889808829607	1.49269159027227e-15	1.61854157798345e-14
gem-1	-0.545217120713099	1.49520776665044e-15	1.62045763568048e-14
T25F10.3	-0.617521693096368	1.55567932069304e-15	1.68515047898006e-14
hint-3	-0.561036971025504	1.58312694179696e-15	1.71402412437197e-14
R03H10.11	2.23187470976347	1.64090208747223e-15	1.77568754158075e-14
Y4C6B.2	-0.931769070382978	1.70715789347169e-15	1.84646197757898e-14
[truncated: 44,818 more rows]

## Sheet: B. WT inf vs WT uninf
Gene	log2FoldChange	pvalue	padj
asm-3	-2.90447761422736	0.00e+00	0.00e+00
dhs-25	-2.10223266551721	0.00e+00	0.00e+00
ech-6	-1.76934362449279	0.00e+00	0.00e+00
fat-7	-3.62956293848462	0.00e+00	0.00e+00
gst-10	-2.91828204750953	0.00e+00	0.00e+00
pmp-5	-2.57126968422553	0.00e+00	0.00e+00
spp-17	-2.04109396605412	0.00e+00	0.00e+00
dod-24	2.39421292354947	0.00e+00	0.00e+00
C49C3.9	2.74311981961635	0.00e+00	0.00e+00
oac-14	3.44502938113708	0.00e+00	0.00e+00
cth-1	-3.30852034884043	0.00e+00	0.00e+00
clec-66	2.59175559265215	0.00e+00	0.00e+00
dct-17	4.89886361315823	0.00e+00	0.00e+00
F35E12.9	1.92267108963926	0.00e+00	0.00e+00
oac-20	2.16015746043957	0.00e+00	0.00e+00
argk-1	-5.42854640617427	0.00e+00	0.00e+00
F54D5.12	-1.52053844460928	0.00e+00	0.00e+00
dod-22	3.36125904496742	0.00e+00	0.00e+00
T01D3.6	2.42354080794777	0.00e+00	0.00e+00
sysm-1	3.2722172844571	0.00e+00	0.00e+00
clec-4	4.20747826592331	0.00e+00	0.00e+00
hphd-1	-2.47632726487371	0.00e+00	0.00e+00
Y47H10A.5	3.80508738825313	0.00e+00	0.00e+00
ZK896.4	3.35198868926151	0.00e+00	0.00e+00
C17H12.8	4.18719304649023	0.00e+00	0.00e+00
C49C8.5	1.79530903338904	0.00e+00	0.00e+00
C50F7.5	4.1428632234202	0.00e+00	0.00e+00
acdh-1	-2.47565679773643	0.00e+00	0.00e+00
hach-1	-2.00956236819726	0.00e+00	0.00e+00
asp-12	4.64360113079604	0.00e+00	0.00e+00
ilys-5	-2.12338892908447	0.00e+00	0.00e+00
asp-13	-2.38815699213972	0.00e+00	0.00e+00
folt-2	-2.01133698743337	0.00e+00	0.00e+00
msra-1	-2.60501021141804	0.00e+00	0.00e+00
F53A9.1	2.67192666135129	0.00e+00	0.00e+00
F53A9.8	3.14533714656191	0.00e+00	0.00e+00
clec-67	3.91280438836212	0.00e+00	0.00e+00
M02H5.8	3.58886029272211	0.00e+00	0.00e+00
T19D12.4	4.11026302271739	0.00e+00	0.00e+00
T24C4.4	4.91668337984104	0.00e+00	0.00e+00
clec-85	2.79268963553546	0.00e+00	0.00e+00
dod-19	2.10967933912462	0.00e+00	0.00e+00
cld-9	3.07309630537204	9.09048547850703e-290	4.5312899010772e-287
kreg-1	4.93524447568678	3.61512454260735e-280	1.76105862377832e-277
DH11.2	-1.72356709400215	6.65419088337813e-279	3.16946505320726e-276
gst-4	-2.26636573986561	2.39976411083987e-273	1.11818573808134e-270
clec-62	2.20794633774322	4.4383408430449e-273	2.02407228999626e-270
irg-4	1.97497224012196	4.54354918319974e-272	2.02888402484798e-269
B0024.4	7.16202753724649	1.49441936925474e-261	6.53701729808287e-259
clec-70	5.29784736833246	2.37089602526563e-260	1.01635570811087e-257
C17C3.1	-1.61334781742611	2.93875879453664e-258	1.23508541180585e-255
C23H5.8	-1.81136530480025	4.77931063842401e-257	1.96999508123039e-254
T26H5.9	5.22996458582261	1.07976264520931e-252	4.36672312026722e-250
ugt-53	-2.80279443017064	4.61331893500572e-251	1.83114588986875e-248
K08D8.5	1.99753278897832	1.2256057206229e-247	4.77629691196931e-245
clec-83	1.75754332604042	1.27120238614468e-244	4.86552713296878e-242
endu-2	1.55563567324267	3.54965071920738e-244	1.33479321957002e-241
C17H12.6	3.63087604504618	4.45651357371037e-244	1.64691227480876e-241
clc-1	2.02915918212443	2.51467130529807e-238	9.13550250131507e-236
col-149	-2.95094272306749	5.0480527418168e-236	1.80333270780169e-233
F21C10.9	-2.8196765938213	9.86299927066883e-234	3.46563157979534e-231
M28.8	1.96762201371315	1.4530540368809e-233	5.02334842362989e-231
tsp-1	4.82069776421058	3.69108328444673e-233	1.25578855744177e-230
lys-2	1.92188976784311	1.29894645506787e-231	4.35025286217574e-229
cpr-3	4.14190299160686	2.23839923604049e-229	7.38120757312184e-227
fil-1	4.252263086533	3.85524029079091e-229	1.25201849080019e-226
tat-2	1.66467308780055	3.14269503527335e-228	1.00538097591118e-225
C05C10.3	-1.12629134683472	7.36797336899453e-224	2.32242854692689e-221
F53A9.6	2.9185894406018	8.38910022180883e-223	2.60597063991667e-220
drd-1	-2.77293303697824	3.04122942481655e-221	9.31224449878828e-219
ZK896.5	4.5983156430442	1.86383684727507e-220	5.62668718091463e-218
tth-1	2.46132715273917	6.93981244532554e-216	2.06594361045983e-213
K10D11.5	2.24119640999332	3.04159655656677e-213	8.93062747855508e-211
F53B2.8	2.02560763224589	8.93719402746249e-211	2.58864617276528e-208
T13F3.6	-1.54549042193485	3.65247882649399e-207	1.0438297488943e-204
hpo-6	2.15291356912462	9.14823537172828e-207	2.58004311786347e-204
F32D8.12	-1.69142384094741	2.28882370961849e-206	6.37125290804711e-204
clec-63	1.8000798079491	2.08746121044028e-200	5.73623635699704e-198
C09B8.4	-4.08901328653762	3.3942024514788e-199	9.20902979050591e-197
oac-6	2.15949922947882	1.61231540267913e-198	4.31979604262806e-196
ifo-1	1.77101499994572	1.005303363182e-197	2.66020645511642e-195
gst-22	2.83263220852722	5.94856497172335e-193	1.55489684882827e-190
K11H12.4	3.97253530520519	2.11587434680648e-192	5.46405430716265e-190
C34H4.2	2.24864991524215	6.45127399680714e-190	1.64615008151862e-187
tag-244	2.32545195484283	2.53715090503224e-189	6.397799117466e-187
F25A2.1	5.23688045666426	9.12062983983667e-187	2.27315790682627e-184
irg-5	1.50759747767278	1.71739970954542e-186	4.23112015797661e-184
ugt-18	5.27983078553576	7.01827307086885e-186	1.70942801137503e-183
dod-17	2.14557265971006	2.03575161149243e-183	4.90273034165492e-181
fat-6	-1.56503119923428	1.34730953988493e-182	3.20869251976594e-180
acox-1.5	2.20321230817322	5.0013909568674e-181	1.17801993153292e-178
acdh-2	-4.52844632213682	1.1416615004565e-178	2.65982310878095e-176
F54D5.4	1.265050122842	2.4871387264253e-178	5.73218617873117e-176
trx-3	2.37991043570802	3.36179984436836e-178	7.66561892172249e-176
F55G11.4	2.4235563033401	1.46898451670127e-177	3.31433832957631e-175
valv-1	3.10055585734807	5.01676787780707e-174	1.12009794471788e-171
C35A5.3	-2.79610509835094	2.74790430984723e-173	6.07201865745004e-171
F53C11.1	1.54950339863289	5.42951934324219e-173	1.18751344492911e-170
Y46D2A.2	2.02349751230344	1.00902995029044e-171	2.18460080348741e-169
spp-1	-1.40624335047146	3.01502271576101e-170	6.46239968896214e-168
ddo-2	-1.38669429072859	2.4950160586079e-169	5.29486873269324e-167
bbln-1	1.18163266900551	1.8098874481061e-167	3.80324780026531e-165
fbxa-24	1.98489945315927	2.46718796676768e-167	5.13414629899986e-165
Y17G7B.8	1.72070112411394	7.39528944676492e-166	1.5241407115573e-163
nspg-7.2	6.14463379979693	5.91968406436297e-165	1.20840484033863e-162
oac-18	2.52484542324246	6.21839362042797e-165	1.25740612132314e-162
F19B2.5	1.82648897440773	1.35733999806954e-161	2.71899303912359e-159
Y38E10A.14	-1.34144200671394	2.06141330003092e-160	4.09114191415395e-158
T24E12.5	3.21342975857807	1.04179872837777e-159	2.04861595816965e-157
F53A9.7	2.30875600763818	1.2500116562488e-159	2.43570453091244e-157
pals-39	5.39309058534009	2.62780873752527e-159	5.0742749982087e-157
clec-173	1.43121835017847	7.07304805298073e-158	1.35360457113919e-155
asp-6	1.66958368090326	2.00392260228656e-157	3.80106876614249e-155
lys-1	1.46160660406632	7.71944993134103e-155	1.45139201603828e-152
spp-4	-1.90588793296414	9.35732631934558e-155	1.74404288981611e-152
Y51H4A.25	2.42471849753554	1.39604130242782e-153	2.57954735139982e-151
F40F8.5	1.44161085407903	9.94986934119962e-153	1.82278204666045e-150
K06A9.1	1.95421819546783	2.38141700410205e-152	4.32570271745112e-150
lips-14	-2.02855884411411	5.54877998711504e-148	9.9943319532625e-146
mtl-2	-2.45036484592397	4.47272034667662e-147	7.98902399255555e-145
ifd-2	1.6546314012284	1.50983133924255e-146	2.67452272110123e-144
C52D10.3	-2.4894929444323	2.76978930760897e-146	4.86620196879432e-144
K10D11.2	5.64072919745513	1.01649678574542e-144	1.77134895168026e-142
glc-1	1.26427307214448	1.91279942658822e-143	3.3063663636687e-141
ZK6.11	1.32596879415241	6.38855589886144e-143	1.09545845708957e-140
swt-6	2.72482724152501	1.72635754799955e-142	2.93672600665257e-140
elo-6	-1.10055765273306	1.50620942591561e-139	2.54205455394293e-137
T04F8.7	2.15577900143215	1.82312565588258e-139	3.05288088345213e-137
C08E8.4	3.08075181298544	8.54763648889752e-137	1.42023287211651e-134
F33H12.7	4.93781247430797	1.52514450685585e-135	2.51461133538064e-133
K06G5.1	1.36128714083546	6.8129254453705e-134	1.11471941981734e-131
VF13D12L.3	-1.02947505567859	9.16243146526084e-134	1.48778451535152e-131
ZK1037.6	2.73539742542166	1.50073546995185e-133	2.41855368894346e-131
gpa-17	1.48681679383743	9.36758199598926e-133	1.49839367538831e-130
mpc-1	-1.06653177665919	1.61313588636975e-132	2.56118182136661e-130
K01C8.1	-1.72246873191448	1.74572690493712e-132	2.75131694708986e-130
F13A7.11	1.53505818704942	1.88334842361599e-132	2.94654672348796e-130
ech-9	4.36351116108551	2.82658230649668e-132	4.39021486648187e-130
clec-65	1.19990588067027	1.14374625717523e-131	1.76367318534489e-129
Y75B8A.28	2.70503022672948	1.69895420334099e-131	2.60109888531506e-129
abhd-3.2	-1.42075018500092	2.7503211927851e-131	4.18087832951459e-129
fil-2	5.3594938688965	3.09189054201427e-131	4.66701280827703e-129
F20G2.5	4.96833647931846	4.91836911526991e-131	7.37205060256611e-129
F09F7.5	1.46787363361744	1.10455842082247e-130	1.64410452721589e-128
T15B7.1	-1.21150081671098	2.43604714911603e-130	3.60098169614848e-128
Y41C4A.32	3.09878098885577	4.1021096205446e-130	6.02223408265432e-128
Y47G6A.33	-1.51868871775444	3.88409562524392e-129	5.6633813354747e-127
ugt-22	-1.28349083079394	1.00446089082858e-128	1.45470369824457e-126
W02A2.9	2.54365429998572	2.53686809364907e-128	3.64934434357544e-126
nuc-1	-1.37729191078672	7.13195535282544e-128	1.01910887354974e-125
cyp-25A1	-2.41924674686901	2.99476981855482e-125	4.25098650933139e-123
F39E9.1	1.75983472893764	5.30354702474576e-125	7.47869914002636e-123
clec-265	1.92527857296983	7.41647209675732e-125	1.03898472497972e-122
C45B2.2	-2.02285948178955	6.86843915688948e-124	9.55961849927073e-122
ifb-2	1.36739911227971	1.30154293882861e-123	1.79982395811951e-121
metr-1	-1.18640711817398	4.32087843546862e-123	5.93677617857913e-121
tag-234	1.75979209310144	3.15659754812107e-122	4.30945935327561e-120
K08D8.6	1.25095721311514	7.6053301708725e-121	1.03172561318026e-118
pgph-3	-1.33223518225371	4.36238266781942e-120	5.88071132717242e-118
cyp-34A8	-1.68730621762299	5.73992911108477e-120	7.68935253543693e-118
C18H7.11	2.06581581816641	2.50182203484131e-117	3.33068655247134e-115
R08E3.1	1.18857789568179	3.84646835687156e-117	5.08921004698673e-115
F28B4.3	1.40908801211355	9.59212192371219e-117	1.26133460928127e-114
acdh-9	-0.939353656950571	2.03687724362437e-116	2.66209919755151e-114
tsp-2	4.62791470401988	6.59823383595491e-116	8.5713056993853e-114
acox-1.2	-1.08489283574196	1.66661951496118e-114	2.15194714961915e-112
F27E5.9	3.55826686477818	3.05246576602123e-114	3.91775755861671e-112
mth-1	1.56217335851842	3.07964862519172e-113	3.92911837097377e-111
gale-1	1.04481808963911	4.21863581766148e-113	5.35042840921634e-111
clec-186	1.26113935321979	6.95017507123181e-113	8.76294426334015e-111
hpd-1	-0.867828989054234	2.30539652702415e-112	2.88969995089097e-110
Y47H9C.1	4.48496128396226	1.65348176461861e-111	2.06050745016484e-109
fbxa-72	-1.59913368639351	2.4300469837622e-111	3.01072988728086e-109
F46F2.3	-1.68211517077924	5.57139881830942e-111	6.86306679722093e-109
asp-4	-0.974148392742288	6.81046641674549e-111	8.34145926722987e-109
hsp-17	1.60480721030453	1.22944417077582e-110	1.49726740661414e-108
F43H9.4	-1.68577228811122	2.21996775446514e-110	2.68829315532236e-108
vit-4	-1.18844765580989	2.76282033807349e-109	3.32687028799253e-107
F45D11.1	-2.30730315278	7.8563917231667e-109	9.4074804577852e-107
Y53F4B.45	1.43003765050143	1.2376607083915e-108	1.4737788679813e-106
alh-12	-1.04797507334899	1.97696816091589e-108	2.34112351166139e-106
Y22D7AL.15	1.55959541732297	7.87614064385527e-108	9.27567025057109e-106
Y71G12B.2	3.43992908617987	3.27823991335071e-107	3.83966089086115e-105
fbxa-127	3.41596368002527	6.69632224487901e-107	7.80048755417047e-105
ctsa-4.2	1.3038127282847	2.3918292346046e-106	2.77116042240621e-104
C45E5.1	-1.44602268884904	2.04503435684304e-103	2.35662722605235e-101
C07E3.3	1.62768706233764	6.1130149183206e-103	7.00675731333069e-101
R03G8.3	1.96759027227521	1.02968236022397e-102	1.17394743133194e-100
lec-11	1.75377706069534	1.8838489725204e-102	2.13642427920647e-100
T02G5.7	-0.884880000233081	2.18590485027361e-102	2.46593076635603e-100
tag-120	1.42623987814608	3.95630038063419e-102	4.43975614442478e-100
K05B2.4	3.16467991857925	7.19722277708591e-102	8.03464963562809e-100
ZK593.3	-1.74862499524213	7.80347861067286e-102	8.66630883632964e-100
alh-9	-1.02310324406674	1.03154496163314e-101	1.13969766534251e-99
fah-1	-0.878731358412606	1.27294032939674e-101	1.3991898984764e-99
T09F5.12	1.45058023944661	4.89438566956461e-101	5.3523603286453e-99
clec-174	6.90461296885894	5.259104104458e-101	5.72201204948999e-99
vit-3	-1.15579114651781	1.40297438737785e-100	1.51875520298267e-98
nhr-114	-1.40803442900216	2.07431080997447e-100	2.23420994477351e-98
pho-13	-1.41570183913285	2.11927453528661e-100	2.26587421416327e-98
Y41D4B.17	3.684561209768	2.12485171711681e-100	2.26587421416327e-98
Y69A2AL.2	1.26074977055606	5.62219429488231e-100	5.96564913448057e-98
C24B9.3	-1.28746532844169	9.99276671300573e-99	1.0550983336284e-96
H43E16.1	2.27508950403987	1.60191404601291e-98	1.68310910109024e-96
Y69A2AR.12	1.78410241268448	1.63637480431701e-98	1.71092963686492e-96
C06B8.2	2.28910108579567	1.77005727283196e-98	1.84171881484855e-96
cest-1.2	-1.2378112541191	3.04425327143321e-98	3.15219925699998e-96
F56C3.9	2.24245289387402	7.96734718884968e-98	8.21019805989443e-96
C18H9.6	1.06660664847182	4.9824866277303e-97	5.10979035305125e-95
C16B8.3	1.23071284289976	1.00491383047887e-96	1.0256820496421e-94
papl-1	-0.9947766311525	1.47832395537215e-96	1.50172491276999e-94
col-8	-0.84245471818503	4.69668061988324e-96	4.7485213399329e-94
F55G11.8	1.28204127499285	1.06966899247584e-95	1.07639836548015e-93
fbxa-59	1.61257916661003	1.18333928979052e-95	1.18521936155935e-93
gbh-2	1.21540697470006	2.02152827584251e-95	2.01532265415852e-93
cpz-1	-0.808933613823716	9.0495155942661e-95	8.97996839108794e-93
ugt-46	-1.13961792474627	9.79097349317492e-95	9.67095510841987e-93
Y48E1B.8	-2.69049039725311	1.01748770673478e-94	1.00040511496116e-92
F01D5.1	1.90986766393163	1.06897601968599e-93	1.04622977196117e-91
gtl-1	1.15065524392411	6.14428363665417e-93	5.98620797582025e-91
F35E12.10	1.03999258405095	2.53333925146263e-92	2.45699518171267e-90
clec-165	2.15007648750356	1.18638926262993e-91	1.14545348897342e-89
fozi-1	1.4537670168752	1.29796681298422e-91	1.24756146500016e-89
cest-29	4.06832968316853	1.94674596695888e-91	1.86279254713378e-89
C32H11.9	9.34515115887372	5.31925324707332e-91	5.06723884878976e-89
Y32F6A.4	1.25497866636535	7.58362127552369e-91	7.19236010706083e-89
C51E3.10	1.49556533647116	1.48066216831879e-90	1.39808426941608e-88
vwa-8	-0.918453928243018	3.98172979775235e-90	3.74317528443087e-88
pals-23	1.59176846702915	7.08681821038991e-90	6.63313805770731e-88
nhr-68	-0.918588678123384	1.13712220413865e-89	1.05969901406556e-87
pmt-2	-1.16077640515308	1.77188509247663e-89	1.64409459186771e-87
Y37H2A.14	2.39052920265361	3.36475200485316e-89	3.10862476172511e-87
Y43C5A.2	0.824759326037084	3.92506711701067e-89	3.61072483201746e-87
nhr-137	-1.47584066113975	4.80558065507362e-89	4.40182973336957e-87
txt-4	-1.33006605222703	1.12536624880456e-88	1.02642979476072e-86
K08D8.3	-1.56973999619735	1.87738587483665e-88	1.70508003564613e-86
C16D9.4	1.68009684067889	2.99729702060277e-88	2.7107200143291e-86
fkh-9	1.43934495354533	3.05332831722617e-88	2.74979156098428e-86
cyp-35C1	-1.40939972369379	7.28962804929358e-88	6.53748483717818e-86
C29F3.7	1.11055351731782	1.40565341786483e-87	1.25536563993812e-85
mxl-3	-1.33017159840408	2.24823502395866e-87	1.99952985491825e-85
Y40H7A.10	-1.10525104220163	1.07864535042742e-86	9.55358861200883e-85
clec-84	1.40019912775284	1.7857073809335e-86	1.57509679024397e-84
F32D8.11	-1.97542651121927	3.13268258962877e-86	2.75188191090586e-84
cbl-1	-1.24431687470939	8.77752729120901e-86	7.67908244733771e-84
sma-5	1.01095576080447	9.06508697418254e-86	7.89841765059465e-84
ncx-6	1.4879237983427	9.33928661264183e-86	8.10438337066255e-84
dct-16	-0.935137320932692	1.46954003525416e-85	1.27008552885636e-83
kat-1	-0.928275577790443	4.62652980140889e-85	3.98253171740554e-83
ugt-25	-1.71340535598174	7.96923838550303e-85	6.83250622219488e-83
F01D5.5	2.09878073587449	1.36942547084704e-84	1.16941296980619e-82
C23H4.6	1.68656129765945	1.63099252660193e-84	1.38724975457086e-82
F49H6.13	6.8380973658842	2.04133832937345e-84	1.72940892299568e-82
nspg-13	0.857614720423808	3.01244012766874e-84	2.54207250773432e-82
F58G6.7	-1.16932274783046	3.14408945038905e-84	2.64276130508388e-82
F54D1.6	1.05955639752087	3.46398913919784e-83	2.90027903162369e-81
F38A1.9	1.86803751680481	8.32909981133405e-83	6.94653406054996e-81
vit-1	-1.30003555986422	1.02276368209985e-82	8.49686696206518e-81
asp-5	1.14431833072971	1.05039223952651e-82	8.69270550656801e-81
dhs-3	-0.822792423108293	1.28198883632443e-82	1.05685187376069e-80
gta-1	-0.685816949922071	8.4587524128149e-82	6.94654786269252e-80
gba-4	-1.36623984689348	9.47239068642792e-82	7.74928328140824e-80
catp-3	-1.06314400329118	3.99106322390332e-81	3.25264065175452e-79
rcs-1	1.06277031864307	7.82376866630209e-81	6.35207036339087e-79
math-41	1.21420920129498	4.74138523882761e-80	3.83497551732192e-78
atic-1	-0.886389263575827	9.12159700084208e-80	7.35008684646801e-78
T07D3.9	-1.02277639566624	1.85128197879934e-79	1.48615647691329e-77
nhr-101	-1.11670515385237	1.00299621778097e-78	8.02172422832733e-77
klf-3	1.59281641418094	1.71754164512627e-78	1.36854229076715e-76
ugt-41	-1.226538314407	3.5276040096542e-78	2.800394975664e-76
pcp-2	1.1254294703714	8.99066756951628e-78	7.11092135369048e-76
sams-1	-1.33207406170203	1.06919968821163e-77	8.42545077835593e-76
kynu-1	-1.03425393064437	1.74171666763683e-77	1.36747088110358e-75
F54B11.11	-2.10500449163386	2.00663271453953e-77	1.56971407311826e-75
Y37D8A.16	1.50319947126352	1.05188215370918e-76	8.19856075731002e-75
T24C4.8	3.31295368512791	1.79585205003477e-76	1.39464829132048e-74
fat-2	-0.757049223598979	2.51885147684614e-76	1.9490636301343e-74
lec-10	1.37804842749636	6.86940377846694e-76	5.29635973336908e-74
C30G12.2	-1.15514401222065	1.64118255011368e-75	1.26082819996905e-73
C31B8.7	1.79816308249896	2.77733445476682e-75	2.126049525124e-73
clec-45	11.2595223725613	3.74395471901396e-75	2.85579805862439e-73
T01G5.1	-1.82595017062577	4.22617142246806e-75	3.21219000954541e-73
lys-3	5.56219599670682	7.18118424615613e-75	5.43892237215938e-73
pals-24	1.43459785791474	2.92673199194489e-74	2.20885822237136e-72
sqst-1	0.994759828283404	3.41302786828516e-74	2.56683646767804e-72
plc-2	1.13989717797152	3.26798009773594e-73	2.44915683268784e-71
rnf-145	-0.87082996161855	7.18743363480591e-73	5.36778580238431e-71
B0348.2	3.54309619850567	1.65306667877142e-72	1.2302719164162e-70
F13H8.1	2.05371870487777	4.14496637713953e-72	3.0741594923048e-70
F23C8.5	-0.725895600920538	5.791515076421e-72	4.2805287637244e-70
crn-6	1.32622728969187	7.39729276969424e-72	5.44857639950606e-70
mfb-1	1.16559750373935	1.02959141758124e-71	7.55762412480698e-70
elo-5	-1.06937949923016	1.22270330929785e-71	8.94451287764168e-70
dhs-26	-1.84255661140597	2.42981930373314e-71	1.77145397810259e-69
T19D12.1	1.38144404563571	2.43916239835275e-71	1.77223752021332e-69
C18H9.5	-1.24229670946561	1.07776271566672e-70	7.80431285391906e-69
C33H5.13	1.5096026301461	1.87312967466008e-70	1.35180678271596e-68
Y54G2A.45	1.12970571544813	1.90915458117783e-70	1.37318185546865e-68
dod-23	1.25350422007622	3.76088971274437e-70	2.69601706029976e-68
mtrr-1	-0.598383852472351	7.17444678249657e-70	5.12590307786772e-68
F35E12.6	0.788255160544836	1.59836410629064e-69	1.13818392871208e-67
clec-86	1.96207273170266	2.94191586480778e-69	2.08798094855265e-67
pho-9	1.53997361743194	3.56969848150444e-69	2.5251787872134e-67
F44A6.5	-1.66392032313063	1.65177998139897e-68	1.16461355662189e-66
abts-4	0.792955701925865	2.41714260998168e-68	1.6986568754868e-66
lgmn-1	1.37120739767596	3.51520796091946e-68	2.46225383772378e-66
cpr-6	-0.748174456717881	3.98690650783794e-68	2.78356202244294e-66
lipl-5	-0.899730862440951	4.41906995503425e-68	3.07527095507156e-66
ZK418.7	1.75167430281292	6.54683302076847e-68	4.54125627725409e-66
mua-6	-1.16381325485808	8.61597777279094e-68	5.95725379296778e-66
F49F1.7	1.57750323307334	1.50786632034501e-67	1.03921564984807e-65
C49C3.4	0.92829613929756	1.6840507403703e-67	1.15692126824029e-65
hacd-1	-1.14161464613127	2.23421162418159e-67	1.52997098890442e-65
F55C12.19	1.79957299563666	2.59533653784175e-67	1.77160647618153e-65
dhs-7	-1.77689480107637	3.2314412683001e-67	2.19881625856331e-65
hgo-1	-0.725428601832304	5.41060018940008e-67	3.66996216644308e-65
ZK1290.10	5.32099058678081	8.01002454063419e-67	5.41598946384711e-65
F44E7.5	1.22021275536456	1.88868520751647e-66	1.27302134395937e-64
ifp-1	1.05486683517151	4.65145308019801e-66	3.12536819187976e-64
F55H12.4	-1.07289180610531	9.71320925032954e-66	6.50602897098635e-64
cyp-35A2	-1.32935529594704	1.11035453642207e-65	7.41412434070734e-64
cbp-2	1.00497996167901	1.22134866442109e-65	8.1299339357769e-64
F17A9.4	-1.04645040358321	1.58536744059751e-65	1.05203609045719e-63
ins-7	1.4204845629748	3.12850983049092e-65	2.06964443539328e-63
C05B5.5	1.58734895788881	3.31168933915654e-65	2.18408459370712e-63
spp-14	-0.880978484525126	5.09558407853392e-65	3.35026837850601e-63
W09G12.7	2.21816886937475	5.51818386551545e-65	3.61702608481523e-63
fbxa-14	1.76535627604491	9.23127126793297e-65	6.03241062063644e-63
ugt-17	-1.38717058299783	1.7393157223867e-64	1.13314568977619e-62
cpr-4	1.25222443007151	1.76002663800576e-64	1.14316396845501e-62
C37C3.10	6.41608138980586	2.05018700770446e-64	1.32760448106155e-62
mel-32	-0.710381157690378	5.33852159353609e-64	3.44656240469435e-62
cup-16	1.68298312550957	7.08629180049968e-64	4.5611885420994e-62
irg-7	1.07405292103862	7.22257431477268e-64	4.63498975637238e-62
sodh-1	1.20997299796861	1.30955366425627e-63	8.37879798199069e-62
ent-4	1.39451191128215	2.02205710795357e-63	1.28990393011538e-61
ugt-66	-2.0618117209147	2.36129852742196e-63	1.50184191800481e-61
F47D12.6	1.86028712151323	3.32804686311591e-63	2.11045433325522e-61
Y94H6A.10	0.675561185031094	3.87818804317266e-63	2.45206733089566e-61
clec-71	3.82761931844512	4.26496868207623e-63	2.688686433283e-61
clec-48	-0.959887769912755	9.59234095136695e-63	6.02939108362461e-61
hrg-10	-1.05939813384108	1.24387425316377e-62	7.79567273167023e-61
C12D12.1	1.31929763046402	2.37188350079301e-62	1.48218515906698e-60
F54E2.1	0.985565165079911	3.17594151051228e-62	1.97887006791629e-60
cysl-2	0.868524186320795	3.37930018440488e-62	2.09947594645026e-60
nhr-112	1.65539403398487	4.40435726363197e-62	2.72841021932623e-60
fbp-1	-0.653031787039784	5.09218549973838e-62	3.14541510090468e-60
ncr-1	1.25161113696197	5.78343033057585e-62	3.56212775015985e-60
ttr-18	-0.929216529843164	6.768683418836e-62	4.15701892261693e-60
T25B9.9	-0.491049580968122	1.16941787404883e-61	7.16151506067505e-60
best-5	1.60001592220045	1.45418294948243e-61	8.88004482598471e-60
W05H9.3	-0.843973043485591	1.47943656001885e-61	9.00859182597844e-60
DC2.5	-1.30552976989738	1.62586586773409e-61	9.87218385524432e-60
hum-8	0.795554975163747	2.28234387377579e-61	1.38191408447769e-59
pqn-89	0.97310643878773	2.35300736679983e-61	1.42068619436584e-59
R07E5.4	-1.7621385497696	4.45475094175762e-61	2.68211044060767e-59
ttr-44	-1.28059473049343	7.20743821933366e-61	4.32728937796072e-59
tag-343	0.926127620276971	7.81715032855102e-61	4.68024581402689e-59
ttr-23	1.99339164564522	8.71168022931738e-61	5.20128562772114e-59
Y69E1A.5	-1.10226458949475	2.02893022294231e-60	1.20800251107071e-58
cpt-4	1.62455582592428	3.37440898633502e-60	2.00352028291149e-58
cest-28	-1.51342760498581	4.86318785988765e-60	2.87949084499536e-58
C38H2.2	0.970071279121748	5.79485271657852e-60	3.42167694565135e-58
drd-50	1.23101434454236	6.19184240682714e-60	3.64604258648167e-58
ugt-30	-1.29454281518738	7.05243096770002e-60	4.14141932497759e-58
B0250.5	-0.696014925095138	1.02619005747733e-59	6.00966057157626e-58
nspg-14	1.04145864368119	1.10001397164819e-59	6.42444127201834e-58
T07E3.4	-0.932961960892627	1.37923551651319e-59	8.03329729916948e-58
F46G10.1	0.958900843182446	2.45059641855026e-59	1.4234711012251e-57
ZC190.4	1.68271098185369	6.14242617995196e-59	3.55829088489433e-57
mct-3	-0.828658090768371	7.86465877384084e-59	4.54369531424541e-57
R07C12.1	3.27676521762085	1.74372392863346e-58	1.00470372812714e-56
H20E11.1	1.00764950349184	2.95167627480605e-58	1.69614555694887e-56
lfe-2	0.832530751213073	3.47917424429501e-58	1.99392034096843e-56
calu-1	-0.634341013667517	3.50081302839504e-58	2.00097137201651e-56
F09F3.8	3.22687517248681	6.14156287476074e-58	3.50101751748994e-56
cutl-18	-1.70008488753	2.79785465924546e-57	1.59069540494078e-55
hex-2	0.783395671740823	2.89217433639726e-57	1.63996996630526e-55
K10D11.6	1.89409035188765	3.55552807191341e-57	2.0107965354457e-55
gly-8	-0.98168473048707	4.06564361477641e-57	2.29323697997678e-55
mul-1	2.05169751097162	4.14514395408038e-57	2.33194266435063e-55
M163.1	1.20257323863323	4.19173507391673e-57	2.35198035534898e-55
F09A5.2	1.58902834970935	4.89696593916399e-57	2.74051091227261e-55
spp-18	1.41034585407817	6.0829057078567e-57	3.39533856620314e-55
tba-4	-0.806796920696401	6.43698021779779e-57	3.58364244125397e-55
R10E8.8	1.49060727089252	8.96368496961661e-57	4.97739957613374e-55
sago-2	1.16873710658015	1.59067016709255e-56	8.8099287755715e-55
pes-4	1.02479535454896	1.60975246994905e-56	8.8926377424969e-55
K03H1.5	1.01446055194258	1.69880335356631e-56	9.36045014918772e-55
cyp-25A2	-1.55972160476387	3.62510300737628e-56	1.99231943231034e-54
cyp-35D1	-2.65405094589491	5.26312411066815e-56	2.88516118128033e-54
tts-1	2.06744287086392	8.77646053635769e-56	4.79884324327272e-54
D1054.8	-1.03425296549423	9.44970615146372e-56	5.15381683588991e-54
Y94H6A.2	2.36117093834157	1.43988702660015e-55	7.83313160612882e-54
F52E1.14	0.966706391893838	1.61562875451317e-55	8.76693334790766e-54
pgph-2	-0.782063041954319	1.9623085451973e-55	1.06212427671108e-53
C06E4.8	2.71635452007084	3.10039912487265e-55	1.67390314464787e-53
cyp-35A5	-2.03935506373923	4.65556876733086e-55	2.50722263716004e-53
drd-5	-1.22757639156858	4.7857121706374e-55	2.57085099412135e-53
F15E6.4	-3.02233125730533	5.07602426707629e-55	2.71998760351283e-53
C26E1.2	1.1482808266264	5.59901223217623e-55	2.99274883253031e-53
magu-2	1.01926057284712	7.07426523139357e-55	3.77188559626094e-53
F14B8.5	0.92992910441299	7.68865084334413e-55	4.089293850527e-53
scl-6	-2.79489764318065	7.757133996746e-55	4.1155052001548e-53
acaa-2	-0.60348918086873	7.84018849061162e-55	4.14929876809307e-53
ZK228.3	-0.89814392214439	2.13900571867192e-54	1.12924750182301e-52
F46C5.1	6.81654765508366	2.78139958836919e-54	1.4647793311328e-52
Y113G7B.14	1.06992037432107	5.75320065340973e-54	3.02240448051922e-52
R02D5.3	1.6993505713232	1.00987287141561e-53	5.29232643665577e-52
unk-1	0.899862309179748	2.47841460642416e-53	1.29566679692916e-51
ugt-13	-0.851637810746732	3.92218647850789e-53	2.04545364915665e-51
T19B10.2	-1.17779480476536	4.33566747073864e-53	2.25559943125757e-51
Y51A2D.18	-1.15059868153263	6.54987929174633e-53	3.3992763375131e-51
ZK1320.9	-0.642052454952201	7.17449683570842e-53	3.71444843421677e-51
Y47G6A.5	0.839773509440731	7.30755245414068e-53	3.77421877836268e-51
lys-7	-1.02297052925951	9.42255475760048e-53	4.85488073736559e-51
K09C4.5	-1.79987490131258	1.06391171379197e-52	5.46855723583144e-51
F58G6.9	-1.29300811237002	1.6132524957676e-52	8.27235741490015e-51
coel-1	1.15675112895211	2.02982019623854e-52	1.03835718582761e-50
thn-2	-1.56159268948996	2.24656533372877e-52	1.14649717531291e-50
spp-23	-1.30079882707082	2.27826306612699e-52	1.15991188977116e-50
F08B12.4	0.739778187335716	3.01248235668215e-52	1.53008404817832e-50
dhhc-10	1.16615980803618	3.38945283614243e-52	1.71748302812948e-50
hum-6	1.03619045629956	3.99732346875236e-52	2.02072243465184e-50
dhs-2	-1.40889996889802	4.91411080995104e-52	2.47833061412919e-50
hrg-3	2.68622251662795	1.74341156625991e-51	8.7718975378439e-50
C39H7.4	0.978418399769027	1.80183108819522e-51	9.0446012984488e-50
C39E9.8	-0.760281907057803	2.77022286261638e-51	1.38731207563831e-49
F18E3.12	-1.47575098009152	4.01845667419055e-51	2.00772961199534e-49
F18E3.11	-1.18577464111492	1.13676063309964e-50	5.66635521159481e-49
pgp-1	-1.9103154635518	1.18735050809864e-50	5.90479600709657e-49
ttr-46	-0.794338398266604	1.48044515566209e-50	7.34533830242159e-49
aqp-4	0.955398642174601	1.56250465068863e-50	7.73457844869749e-49
T28A11.19	4.46861966483399	1.62330939243295e-50	8.01705380585433e-49
Y102A11A.2	1.74243988205753	1.90839846385014e-50	9.40335923543997e-49
K02E7.6	-0.913254525989653	2.51712506256071e-50	1.23743253648914e-48
srp-7	0.613742001514595	2.61554734107878e-50	1.28287509630853e-48
nhr-53	-1.62567801894943	3.35985301973603e-50	1.64418012842516e-48
ZK1320.3	0.977919695870657	4.50913694020733e-50	2.20156813613676e-48
fmo-2	3.43097820489965	5.05208973195292e-50	2.46105662078816e-48
lec-8	0.839574350569904	5.23803965270171e-50	2.54585355818613e-48
nspg-7.1	0.661461667844141	6.1370374694577e-50	2.97604663168227e-48
asp-1	1.0645374926686	6.71840316019582e-50	3.25061519945005e-48
T09E11.11	1.36013618390456	7.27849468530557e-50	3.51367691632522e-48
zip-3	-0.850941075871138	8.33184154414116e-50	4.01313913836228e-48
slc-17.5	1.34582891572484	9.83011004188531e-50	4.72418337752847e-48
zip-12	0.692400911350929	1.08390526193915e-49	5.19741060053773e-48
fkb-3	-1.03464957543412	3.83869923481222e-49	1.83657766515547e-47
H34I24.2	0.993900717284545	4.12063409255806e-49	1.96707508106658e-47
pck-2	-0.577979586331927	6.31116125436969e-49	3.00607622947022e-47
C35C5.8	1.53265646358839	1.47577935511989e-48	7.01371501056312e-47
pbo-4	0.802259590437529	1.66373433832374e-48	7.88948712558209e-47
pqm-1	1.04828170287834	1.70615528237936e-48	8.07278859216759e-47
unc-27	-0.566225699069341	2.01852074318763e-48	9.52972986993032e-47
Y43F8B.9	0.959977828018732	2.37581501774426e-48	1.11919162835891e-46
F17C11.6	-1.4301559977763	4.04394867777765e-48	1.90083324472557e-46
lys-8	0.881783528170517	4.23551998841963e-48	1.98652375124259e-46
ZK228.4	-0.682931632566395	4.79783008608917e-48	2.24534257784356e-46
dsc-4	1.03152914153178	6.24250438004929e-48	2.91507274252672e-46
ugt-64	-0.675709249514242	7.63413169674354e-48	3.55717345191307e-46
Y54G2A.49	1.40031362203309	1.22487004010043e-47	5.69498144024135e-46
skr-3	0.84152408808941	1.68533999986326e-47	7.81895618118377e-46
ets-4	0.972594282862823	1.89553497718794e-47	8.7751396762519e-46
M01G12.9	1.33907149182752	2.21567033205675e-47	1.02350598916604e-45
clec-42	3.07733007477828	3.75740400559552e-47	1.73196123561149e-45
F43C11.7	0.89809239013632	4.56506183084935e-47	2.09973251679024e-45
col-76	-0.930098625842087	5.2066677880516e-47	2.38971557535542e-45
ech-7	-1.07757234865265	6.69374273998318e-47	3.06567696343589e-45
F23D12.11	-0.894664662511047	7.1799399488789e-47	3.28133971992048e-45
lec-6	0.744486227958605	7.65510248816601e-47	3.49105248364575e-45
F28H7.3	-0.645862686487155	7.95436359815213e-47	3.61982652574932e-45
sptf-2	1.95802356885477	1.49930393796522e-46	6.80849165388698e-45
ard-1	-0.573235065956212	1.62366126107937e-46	7.35762272092499e-45
clec-49	-0.780775274247292	1.96231326290516e-46	8.87346465761798e-45
F21A3.11	1.47053351116106	2.81874719113753e-46	1.27193741673351e-44
mccc-2	-0.427393574990364	2.83797029894143e-46	1.27792133167039e-44
F35E12.4	2.35383706649998	3.09181117735276e-46	1.38930567663269e-44
col-7	-1.54246652657139	3.77659452226316e-46	1.69346290774453e-44
ZK673.2	0.543884948099485	5.16597999639425e-46	2.31164123679988e-44
fbxa-54	1.94487872148932	8.03838704456212e-46	3.58947474819051e-44
srz-99	3.12139130958283	8.12431951960005e-46	3.62030487698768e-44
nspg-10	0.946407822427528	1.05564963364296e-45	4.69435565300896e-44
F15B9.6	3.14986737987371	1.7078819510877e-45	7.57903555685584e-44
T19C9.8	3.69845414392719	2.15566536891547e-45	9.54639080936658e-44
nhr-247	7.48697645482331	2.25727760333864e-45	9.97577075256915e-44
Y47G6A.22	-0.736619166332228	2.32890196560132e-45	1.02711285454112e-43
clec-143	2.36221925744331	3.04494120782284e-45	1.34014927820277e-43
nlp-77	-0.684161577282667	3.53000652927467e-45	1.55045409730478e-43
ZK287.9	1.15991922178476	3.95580555577408e-45	1.73392098737141e-43
cest-33	-0.733463008868066	5.57799827854498e-45	2.43997581841496e-43
pyk-2	-0.604575204587668	6.75515283773999e-45	2.94887873572544e-43
gcsh-1	-0.788883078052521	1.053337540221e-44	4.58886927583271e-43
ceh-37	1.23851328249518	1.5031043930387e-44	6.53499788243234e-43
nspg-8	-0.886917770231001	1.92720030397581e-44	8.3618646387485e-43
R07B7.6	0.948645877285426	2.14454287873933e-44	9.28608728543412e-43
B0244.6	1.66997793202114	2.22652899340564e-44	9.62165775093879e-43
srh-237	-1.41334873481993	2.62061647219851e-44	1.13018699124955e-42
ttr-35	-0.735831575408603	2.90306540557581e-44	1.24948401411871e-42
K11H12.3	2.43625698151581	3.16182696487028e-44	1.35812823978015e-42
Y68A4A.13	4.00998798440941	3.89734424446965e-44	1.67071353071925e-42
gpcp-1	0.672591651078436	4.85859687448795e-44	2.07862605604341e-42
C50F4.1	0.78805188994385	5.23950624053785e-44	2.23712304302168e-42
dod-21	12.7633600676627	5.90366067162138e-44	2.51568713390721e-42
F55G1.15	1.4902959315662	6.58265483128642e-44	2.79945681852764e-42
clec-10	-1.14710198159862	6.97743725851834e-44	2.96147307324915e-42
ttr-48	-0.701661038496219	8.01710493868306e-44	3.3960203014967e-42
hmit-1.2	-1.46433347576998	1.20405787147157e-43	5.09029120653286e-42
nhr-50	1.4787969362319	1.22787107913608e-43	5.18074580909501e-42
gei-1	0.702311408953296	1.49908585297804e-43	6.31265347204938e-42
dod-3	-1.50832794544316	1.59696779995791e-43	6.71164859299959e-42
ttr-36	-0.709313489097712	1.67366447686658e-43	7.02022003858285e-42
T05E12.6	-0.775981553836736	1.71109895920561e-43	7.16322169758066e-42
fgt-1	-0.546464370240282	1.82775710596301e-43	7.63667559633747e-42
catp-7	0.683095719268912	1.90668033373557e-43	7.95093118157359e-42
C45B2.1	-0.792997905165838	1.94588147625421e-43	8.098645351851e-42
F18E3.13	-1.10899444673542	2.13947328248013e-43	8.87863651991088e-42
Y19D10B.4	-2.21848442066794	2.14157650498923e-43	8.87863651991088e-42
tba-7	1.14522436561947	2.39163623105231e-43	9.89620289119213e-42
zip-11	1.06750338116862	3.06216107877398e-43	1.26463122470986e-41
clec-72	2.49228399605659	5.26770583987351e-43	2.17130782638171e-41
W01F3.2	-0.976517875983007	5.7793078967456e-43	2.37761392435403e-41
fbxa-105	1.08049532018187	6.33091713303397e-43	2.59955704654119e-41
F48D6.4	-0.902425140500668	6.87656141481073e-43	2.81820683298381e-41
tni-1	-0.681349671494913	7.71573358355087e-43	3.15608842805018e-41
ZK250.13	1.16703220474402	8.15052587725399e-43	3.3275880314869e-41
zip-10	2.04939881466222	1.14088842646414e-42	4.64901188837116e-41
ttr-15	-0.74084271556048	1.17898217507676e-42	4.79512408739949e-41
nep-22	0.977512130568302	2.30802691112196e-42	9.36936530549018e-41
gem-4	1.21461535236884	3.01963943620496e-42	1.22349625095685e-40
F27D4.1	-0.551940623175359	3.91774467609371e-42	1.58439508278099e-40
F56D5.6	0.810164972170283	4.31338882534965e-42	1.74111442716656e-40
Y41D4B.15	4.20802317260421	6.17344292527879e-42	2.48724766278996e-40
ZK822.5	-0.607610754435633	7.39957044762102e-42	2.97565465242606e-40
ctsa-1.1	-0.469535371884976	8.7648052111e-42	3.51806806918946e-40
zipt-13	-0.729418104742243	9.0301167420666e-42	3.61778546260665e-40
Y6G8.2	-1.19363839256263	1.19146474094001e-41	4.7645252345724e-40
H02F09.3	2.73347316957036	1.32435155204657e-41	5.28606166975163e-40
tyr-4	-0.671965772867958	2.6632332323893e-41	1.06103607998201e-39
fipr-21	-0.878212494513565	2.83627541466942e-41	1.12787991165166e-39
dre-1	0.72773769200635	3.02436887242128e-41	1.20045041502737e-39
R05F9.6	-0.518473566262615	4.15897978327912e-41	1.64775550230693e-39
pcp-4	1.06621272362171	4.62833290787872e-41	1.83032633851425e-39
K10D11.3	2.36312340215517	4.90550405254159e-41	1.93636415952443e-39
lec-4	-0.676841986317585	5.06956326317571e-41	1.99744520189169e-39
F54D8.10	-1.99221096647825	5.19813640688004e-41	2.0443459769737e-39
itx-1	0.806000097611616	8.96026271179194e-41	3.51747749019319e-39
C54D10.13	1.7108569330011	9.04291277792183e-41	3.54343313495387e-39
C10C5.3	-0.89409954661761	1.04660062464111e-40	4.09358353805794e-39
Y43F8B.23	1.81248669508739	1.55837655282716e-40	6.08419727382466e-39
ZK512.7	-0.947529903977039	2.56879915888821e-40	1.00108438493836e-38
Y46G5A.20	2.06748573485083	2.88613418950744e-40	1.12271143771148e-38
semo-1	-0.802425414108836	4.42463918473938e-40	1.71807457039319e-38
K03A11.5	1.17025873982002	4.51014566417663e-40	1.74810962325428e-38
ugt-63	-0.798670301490929	4.81201187866687e-40	1.86174481240696e-38
mdt-18	-0.662344453883629	5.07279480991666e-40	1.95910421541899e-38
F36F2.1	-0.860662914338666	5.79955795201575e-40	2.23575045222132e-38
cyp-32B1	2.06194824528079	7.38812509186363e-40	2.84303542583492e-38
K08D8.4	0.75242722878131	7.54945018889222e-40	2.89990887721713e-38
F58G6.3	-1.19416542589952	8.25813624003128e-40	3.16645603164276e-38
F19C6.4	-1.18347300154159	8.69101806326056e-40	3.32648716371298e-38
pals-32	1.7935011831071	1.70557112330201e-39	6.51643697983159e-38
dgat-2	-0.935578912773532	2.938108756701e-39	1.1205591297354e-37
T20B3.1	1.15041144773497	3.22802868702965e-39	1.22894434951676e-37
ugt-12	-0.660187102772359	3.37878263907414e-39	1.28405721783538e-37
srr-4	-1.35140316268471	4.09019606015456e-39	1.55166836023633e-37
nhr-99	0.923807879234535	4.12597918157376e-39	1.56247769925534e-37
asp-14	0.689183341164082	5.58394321155764e-39	2.11086840910981e-37
exc-15	-0.544497745727524	5.8494896480755e-39	2.20735847036708e-37
acp-6	-0.667860104005228	5.8943833408384e-39	2.22039037833972e-37
mctp-1	0.740559679992437	6.10563732465182e-39	2.29593386695767e-37
fbxc-58	1.84947865151664	6.79027198696857e-39	2.54890875251636e-37
dbt-1	-0.417839071166074	8.28553936022436e-39	3.10475962669666e-37
Y97E10AR.1	1.38464032029817	9.46421212108842e-39	3.54024297737189e-37
C49G7.7	2.87609643764037	1.14431630321393e-38	4.27304453712324e-37
C01B10.6	0.809426902222075	1.20414324037511e-38	4.48862716768697e-37
slc-17.6	0.697504781928292	1.76655048481156e-38	6.57365331448803e-37
cytb-5.1	-0.683241472122298	2.41931123084235e-38	8.98709132094887e-37
acbp-1	-0.558226872546816	2.44715633697259e-38	9.07480085236515e-37
clec-232	2.52665765624512	2.50997551303482e-38	9.2916779182018e-37
pat-10	-0.61809822746724	2.53207607905953e-38	9.3573308066486e-37
VZK822L.2	2.41490715652084	3.46114334921298e-38	1.27686999220363e-36
gpdh-1	-0.958250259255588	3.65982031134872e-38	1.3478451641486e-36
alh-13	-0.925617738176142	4.36870082477708e-38	1.60615323290347e-36
Y71H2AM.14	2.10017853596471	4.70135302882554e-38	1.7254931647234e-36
pals-19	2.50164433567972	5.00629566994167e-38	1.83427250238513e-36
F21G4.1	1.00856078963499	6.08614754715263e-38	2.22611751750289e-36
grd-3	-0.673379387431655	6.26764124490359e-38	2.28859663446786e-36
Y69A2AR.25	1.62498256731517	6.74409708537582e-38	2.45838396135961e-36
C17F4.7	0.699380728739905	7.32591923409906e-38	2.66593807917961e-36
fbxa-128	1.62150335838217	7.7500884170609e-38	2.81551517171667e-36
F55F3.4	2.38464647289623	8.99587438030964e-38	3.26256466104157e-36
C08B6.3	1.42269525461463	1.04097950339953e-37	3.76897883038268e-36
tos-1	0.772118542006494	1.25085477417249e-37	4.52121774529732e-36
cpi-1	-0.935922610493947	1.58425427038302e-37	5.71665084703531e-36
suox-1	-0.561161315427842	2.61665339299446e-37	9.42610904629297e-36
C50B6.7	-0.553726557467324	2.75287712052943e-37	9.90019600695097e-36
mab-31	0.78209925093957	4.14990023376484e-37	1.48993235528502e-35
slc-25A10	-0.534876450536134	4.27230067869346e-37	1.53131258774441e-35
W03D8.8	-1.07416208727984	4.6544623498689e-37	1.66550494168765e-35
cyp-37B1	1.92787804015907	4.7694842347672e-37	1.70381875146667e-35
C13B4.1	0.499515780859757	4.98757376967881e-37	1.77876299799161e-35
D2007.1	1.16218062584267	7.1421143023099e-37	2.54292488298522e-35
ost-1	-0.441850365314594	7.30325643271272e-37	2.5959867061155e-35
dao-3	-0.785602849078434	7.39634708427253e-37	2.62472356629631e-35
arrd-8	3.57360352979716	9.25008275209414e-37	3.2771284910477e-35
nhr-35	0.726357703601793	1.09591032160476e-36	3.8761950219928e-35
Y19D10B.1	-2.85178587608639	1.1307226444567e-36	3.99273627039289e-35
T25D10.1	0.95571064413735	1.50145432966447e-36	5.29312041151782e-35
F22H10.2	1.06623357622201	1.58082177046249e-36	5.56376581742084e-35
C23H3.9	1.32445674154994	1.68451657067873e-36	5.91900461900456e-35
mccc-1	-0.414775816454436	1.77305550418558e-36	6.21991353137703e-35
cest-2.1	-0.955550133308169	1.787940344247e-36	6.26188126447552e-35
aass-1	-0.653318987070777	1.97550346910821e-36	6.90749451172355e-35
kpc-1	0.630979319406395	2.35469529993448e-36	8.21995750143252e-35
bar-1	0.872814240546891	2.91807599453159e-36	1.01700879458195e-34
gba-1	0.632161488061092	3.95762564424605e-36	1.37707383212289e-34
F19C7.2	1.16655749915843	4.1735369081698e-36	1.4498474892984e-34
dct-7	-1.83671265521795	4.75795828594663e-36	1.65019543529094e-34
F26E4.7	0.732457678868682	5.93384635568506e-36	2.05470214519796e-34
alh-6	-0.557955367170125	8.71292418690887e-36	3.01214221003556e-34
F44G3.10	5.36085103641787	9.14890494972992e-36	3.15777179859116e-34
mfsd-13.2	-1.01400108206089	9.25661436607085e-36	3.18981145212802e-34
C35B8.3	0.702310922229564	1.10168351896422e-35	3.79028644389712e-34
zipt-2.3	1.41524473871863	1.34341924002198e-35	4.61455897285756e-34
zmp-1	1.93271904350727	1.49793137639038e-35	5.13706577944821e-34
thn-1	2.62174012469894	1.77143597000313e-35	6.06532884681265e-34
math-4	0.598602199903547	2.42945914484546e-35	8.30510802402195e-34
F13H8.3	-0.868170991669254	3.4143660349086e-35	1.16534270051323e-33
K11H3.3	-0.549722792824033	3.47512107255942e-35	1.1841930853615e-33
F42G2.2	0.857194811110561	3.99756643738744e-35	1.36006093680893e-33
ifc-2	0.821425639692483	4.20573514291781e-35	1.42861691051189e-33
F53F1.6	1.37703800641846	4.6570223950695e-35	1.57940851291012e-33
T19B4.3	-0.543205110190344	5.81352196391327e-35	1.96851547827041e-33
T12B3.2	-0.874160934361066	6.13972820777274e-35	2.07569297169402e-33
sucg-1	-0.510089234645944	9.16339618506697e-35	3.09304305245237e-33
col-129	-0.913072190125636	9.93264019920719e-35	3.34742468600325e-33
hsp-60	-0.577838796627501	1.28091924938595e-34	4.3100821336481e-33
scl-2	0.730634509490576	1.35521823346768e-34	4.55293849782855e-33
Y47G6A.19	-0.754004136250647	2.22139153627771e-34	7.45122162575533e-33
sptl-3	-0.664595734027397	2.54205709344841e-34	8.51350808452706e-33
tnt-3	-0.821489671823259	2.73222189560369e-34	9.13610672548665e-33
let-767	-0.643641220075025	3.63362445799898e-34	1.21313250206776e-32
fbxa-74	0.642937283486343	3.7509948070703e-34	1.25037049291982e-32
Y105C5B.7	5.73361889151781	4.01014801688163e-34	1.33468187257517e-32
sma-1	0.716919233498784	4.49807387906071e-34	1.49475527943856e-32
Y9C9A.8	2.1570669676965	5.28027225924417e-34	1.75197144898823e-32
F37H8.5	-0.476729095993187	5.68898892621514e-34	1.88466443036314e-32
glct-6	0.872591265236534	6.61316319833361e-34	2.18744660483152e-32
pho-4	0.735940224591049	8.39037346656372e-34	2.77102103054433e-32
sox-4	1.28644514351391	1.05623441242774e-33	3.48297359938096e-32
gcsh-2	-0.59884926329876	1.24625335448664e-33	4.10325566821301e-32
pud-4	-1.08113929725719	1.36686441451233e-33	4.49346194181861e-32
bre-1	0.671928602913051	2.44942013721779e-33	8.03994965101473e-32
dve-1	0.713657817122975	2.61449378985016e-33	8.56866359199515e-32
nhr-202	-0.718127786184651	3.16960653732648e-33	1.03721139726803e-31
ugt-26	-0.971522081804135	4.04958328653378e-33	1.32315195371288e-31
eps-8	0.703583468402224	5.78610811116816e-33	1.88766272838323e-31
tlp-1	0.973262949039742	6.4027043129864e-33	2.08564687301749e-31
B0302.5	0.887556861987007	7.10123615358591e-33	2.30967975289773e-31
comt-4	2.20320989674843	7.34612040635742e-33	2.38570825439189e-31
K06A4.7	0.84047932237216	8.27735880147141e-33	2.68406820802932e-31
F35B12.10	0.844722707220922	1.26640399031324e-32	4.10031769310785e-31
ZK6.6	-2.40350367349805	1.59534992815537e-32	5.15757622324014e-31
nlp-24	-0.977654140902229	1.79176579569924e-32	5.78384157605686e-31
F42A10.9	-0.693991939662591	1.80025598985991e-32	5.80250930626426e-31
aat-6	0.761998548645067	2.52866401051669e-32	8.13804570591812e-31
test-1	-0.507450735573414	2.93447441402301e-32	9.42991373165956e-31
T21H3.1	0.684092388560775	2.97177642409616e-32	9.53548740629896e-31
Y45F10B.13	-0.643176807778362	3.24725622413185e-32	1.04038400460451e-30
fbxa-48	3.32977901367998	3.43474665116888e-32	1.0988113391217e-30
grd-5	-0.588990752123143	3.47330883051283e-32	1.10949182523416e-30
F33C8.4	-0.784935167475397	4.10916565194065e-32	1.31065262773357e-30
ZK856.5	0.978976402952104	4.42634201072904e-32	1.40972087158939e-30
ugt-62	-0.675984796643005	5.21341775228612e-32	1.65792872555639e-30
Y54G2A.15	1.01462272376172	6.09618622086613e-32	1.93578748826733e-30
acs-1	-0.588771136174771	6.97476815500903e-32	2.21149675494769e-30
M03B6.1	-1.67246493951593	7.19344054116091e-32	2.2774624011705e-30
math-24	0.969412975926158	8.25920923464127e-32	2.61103083680385e-30
F14B8.6	0.946453609492322	8.57906295466633e-32	2.708153687339e-30
cebp-1	0.85115407862771	8.71729964556482e-32	2.74774412651524e-30
Y54E10A.17	-0.789963884963073	9.56738321671665e-32	3.0112671346124e-30
F40H3.2	-0.970995578756854	1.04086436894452e-31	3.27124441113737e-30
grl-4	-0.915329904862532	1.14530889720474e-31	3.59422414387796e-30
T05B11.1	1.00614219960896	1.36268485745278e-31	4.27014433255012e-30
Y73C8B.1	1.15558841772728	1.63485450601428e-31	5.11554328203067e-30
lys-4	-1.18279557374442	1.74155632873886e-31	5.44147497816162e-30
cpg-9	-0.913960995322841	1.85475640367456e-31	5.78673198782539e-30
tpst-1	-0.534281400504576	1.8807753727106e-31	5.85685476431229e-30
unc-87	-0.531202711641331	1.88397315583625e-31	5.85685476431229e-30
gars-1	-0.414768733397592	1.88542959194526e-31	5.85685476431229e-30
Y7A9C.1	0.846396571704381	2.34302966720014e-31	7.26779998361329e-30
cyp-29A3	-1.23207077580644	2.67909028340607e-31	8.29821114660775e-30
far-1	-0.52317258924508	3.70642521479044e-31	1.14637111188771e-29
Y56A3A.6	0.82130308347718	3.93785234270636e-31	1.2161949151811e-29
F39G3.5	0.934574600816712	4.62776334151801e-31	1.42721553182873e-29
mif-2	-0.657336776451374	4.74050597285443e-31	1.45988512962876e-29
F15E6.3	-0.855085347096907	4.77194878251903e-31	1.46745983076776e-29
fbxa-60	0.85224984220245	5.91362385142227e-31	1.81594002337228e-29
npa-1	-0.642954134989758	6.30690735504783e-31	1.93393780040193e-29
nep-26	0.7984656689031	6.60537338472645e-31	2.02256533040324e-29
B0507.3	2.64297995717977	7.58442113540023e-31	2.31903684188543e-29
obr-3	0.620825425832364	8.51703278905397e-31	2.60048548148978e-29
prk-2	-1.07838047055107	9.74277125690085e-31	2.97050581963603e-29
F10E9.12	0.898263579558231	1.03810380515442e-30	3.16061320449999e-29
cest-10	-0.932923644364461	1.10240688144804e-30	3.35162965914289e-29
far-6	0.554905281128582	1.57144271220728e-30	4.77086446082873e-29
moe-3	0.813862622779833	1.95089154293502e-30	5.91448505392775e-29
tmem-189	-0.605276279390866	2.00542667748535e-30	6.071230989438e-29
mpc-2	-0.670174193284001	3.02588392289964e-30	9.14764400612566e-29
oatr-1	-0.554786311079037	3.07258460728915e-30	9.27574344685009e-29
gpd-2	-0.530966801160073	3.0778810640743e-30	9.27866423732329e-29
F46C5.10	-0.988288870940313	3.34305611811814e-30	1.00639136005259e-28
C30E1.9	0.436361046722334	3.76853108771242e-30	1.13288492754598e-28
mthf-1	-0.596069806900396	5.03489938647271e-30	1.51145705111563e-28
pes-9	-0.432429567398695	5.75470366885241e-30	1.72512333479976e-28
qdpr-1	-0.541507443036952	5.86366948123143e-30	1.75533368241221e-28
lbp-6	-0.618669550496352	7.04111396075668e-30	2.10487080383345e-28
hpo-15	0.540460983149075	7.15980200712515e-30	2.1373704209014e-28
C50H2.13	1.41202336305385	8.26147332101144e-30	2.46281528737913e-28
T22B7.7	-0.818864704451778	9.78789361148431e-30	2.91380155095215e-28
ipgm-1	-0.400414794194877	1.03114487186891e-29	3.06540349287631e-28
math-22	0.664566421876105	1.15135272403881e-29	3.41801859931411e-28
T25D10.4	1.04218237915441	1.20253224051725e-29	3.56501743336746e-28
srd-64	1.43928414502232	1.32919050991454e-29	3.93506483280501e-28
ckc-1	-0.600885183025884	1.51657653797571e-29	4.48362779516846e-28
C32H11.4	0.955276484072739	1.61054802044135e-29	4.75488791599722e-28
pept-1	0.710120530637956	1.69984510656949e-29	5.01162035958878e-28
D1053.3	0.763221993746882	2.00366761823363e-29	5.89925985291479e-28
R05D3.9	-0.527401315947829	2.18578781357571e-29	6.41845969497549e-28
lips-10	-0.713126648165252	2.18600148237945e-29	6.41845969497549e-28
btb-9	1.48155487199556	2.32771936970032e-29	6.82521709578067e-28
pgp-5	0.973218942508427	2.36035538721931e-29	6.91145592481676e-28
pud-2.2	-1.50141726229965	2.36396679481413e-29	6.91258721419455e-28
nhr-180	1.03735835165179	3.1179241762209e-29	9.10484833693715e-28
abt-2	0.827411067919673	3.15573601083596e-29	9.20272730017115e-28
F57B1.9	-1.51668926130258	3.17044610356778e-29	9.23306274237389e-28
col-139	-0.864888213079237	3.2745157569079e-29	9.52319819994084e-28
peb-1	1.212996485349	3.39719510233828e-29	9.8665961820486e-28
mltn-1	0.919863755840933	3.78116640009077e-29	1.09669175398573e-27
tir-1	0.667036998315274	4.0818120227505e-29	1.18229133642749e-27
W02H5.8	-0.674723264190197	4.34480002718554e-29	1.25676712257348e-27
Y22D7AR.6	0.83936544218069	4.69108340312077e-29	1.35510352644866e-27
tank-1	0.743431837342965	7.52621662642811e-29	2.1711564895136e-27
asp-17	1.81523894693533	8.24476776307764e-29	2.37524666980922e-27
K02B7.3	0.76010261606026	8.58281073950963e-29	2.46931497168657e-27
ZC239.22	1.30265571283971	8.86048960426797e-29	2.5457873214193e-27
cyp-14A2	-1.31712797652192	8.93897939599138e-29	2.56490072789396e-27
yap-1	0.60516314064118	8.97811353632755e-29	2.57268563553001e-27
ctsa-2	1.22653019099947	1.0952160795027e-28	3.13416040695073e-27
pho-7	-0.879973430590281	1.10302275943709e-28	3.15229197676995e-27
D1086.3	-1.09447435010953	1.24088566852305e-28	3.54156370427736e-27
mlp-1	-0.503600942879176	1.30745111349838e-28	3.72658339983035e-27
T10G3.3	-1.22143113622685	1.3628460291555e-28	3.87931497860809e-27
ech-1.1	0.900664609166476	1.38876738107991e-28	3.94785677003539e-27
Y48A6B.7	0.986305537220711	1.39483803282859e-28	3.95986203915866e-27
F22B8.7	-0.717922908550978	1.62226886942276e-28	4.59943266497453e-27
fkh-7	0.835442821573512	1.89139410648546e-28	5.35536872898406e-27
nhr-63	1.62783125047853	2.04185270114169e-28	5.77375604172442e-27
T07A5.1	-0.920813066114854	2.58265228460829e-28	7.29335560847089e-27
W02H3.1	-1.0088620967324	2.86462035129348e-28	8.07898323810847e-27
zig-12	-0.55822978012073	2.94926331464871e-28	8.30676871040478e-27
twk-28	1.45572678723537	3.08303856723066e-28	8.67215861548845e-27
pgk-1	-0.461212010941367	3.78433507704004e-28	1.06308568861437e-26
ZK131.11	0.59090779929124	4.47098038138113e-28	1.25433237558276e-26
R04B5.5	-0.739979994104717	5.42138796913416e-28	1.51898078078982e-26
bath-47	2.25027581341958	5.47804805568403e-28	1.53285224576412e-26
cpl-1	-0.510236888185328	5.55147863197368e-28	1.55137409384255e-26
F56D5.3	-1.00889244187149	5.93428184153825e-28	1.65619006499389e-26
trpl-2	1.24673432015693	6.31948762877251e-28	1.76140309278427e-26
Y52E8A.3	1.75184823102862	6.95573338212254e-28	1.93622323782356e-26
C05C8.7	-0.799709833276121	7.3021563452135e-28	2.03001840600916e-26
F22H10.6	-1.15280198829225	7.35049052836194e-28	2.04080847130712e-26
alh-1	-0.389956106506912	8.01332522597889e-28	2.22196135696807e-26
crt-1	0.494336598701858	8.26520533611077e-28	2.28884252163047e-26
Y15E3A.5	0.828918765295471	8.57059827249631e-28	2.37035101126046e-26
T02C5.1	0.519036222375146	9.42939551354506e-28	2.60450597213047e-26
mboa-2	-0.426209398979549	9.53068856616945e-28	2.62909625131629e-26
zip-5	1.06110125464246	1.00051939409869e-27	2.75644379088834e-26
cup-4	-2.28937310975819	1.2307973062291e-27	3.38650955862831e-26
ges-1	-0.761627535610119	1.25106258347888e-27	3.4378558223444e-26
C14C11.4	1.16996547563958	1.25418991060994e-27	3.44203668937432e-26
hpo-34	0.63576043450538	1.37632044598787e-27	3.77238522241739e-26
sma-4	0.479712854152621	1.39616936554146e-27	3.82190219425488e-26
Y54G11A.4	1.17648688288737	1.63076323130552e-27	4.45839019130135e-26
slc-25A18.1	-0.541992979314832	1.90460898550855e-27	5.20043171915799e-26
sod-3	-2.68516855940772	2.16502372780837e-27	5.9039591071049e-26
F53F1.2	-0.665185710650792	2.27432867103477e-27	6.19415002985505e-26
F37A8.5	1.05754479907496	2.9393346979249e-27	7.99513958316274e-26
col-43	-1.87223861032448	2.95495708345309e-27	8.02744615040983e-26
C50F4.9	1.69812606845105	4.22028558265442e-27	1.14503292631158e-25
cbp-3	0.784593225772889	4.7910730030493e-27	1.29825358719796e-25
ZK1193.2	-0.519767313354358	5.12230024932561e-27	1.38625484272784e-25
col-178	-0.530305147274649	6.35527118059886e-27	1.71776648783047e-25
glna-2	-0.696218036220986	6.59327216303987e-27	1.77985132925185e-25
pals-6	2.75135792068509	6.78601874511401e-27	1.82957894066382e-25
dmsr-2	1.21325972124604	7.01126378332612e-27	1.88793251170618e-25
M01H9.4	0.919308377341309	8.03330095777646e-27	2.16042374816789e-25
nhr-8	0.760420329510672	8.45526464001314e-27	2.2710544147123e-25
B0410.3	-0.78194366203971	9.34300012576558e-27	2.50635625401326e-25
col-150	-0.939430058775296	9.47091763856208e-27	2.53749560831175e-25
dlg-1	0.454720841466683	9.60554336629169e-27	2.5703522660811e-25
txt-9	2.2565781114085	9.73274003467294e-27	2.60114151998977e-25
C52E2.4	1.31909723942705	1.01094687062591e-26	2.69846017745899e-25
puf-9	0.447863978018727	1.1386036890505e-26	3.03542679988912e-25
sid-2	0.834306710354466	1.21166345501508e-26	3.2261856515271e-25
F25E2.2	-0.490699603972598	1.22872204598586e-26	3.26754693966017e-25
fipr-22	-0.983432359029724	1.41039644771639e-26	3.74602694676e-25
ola-1	-0.339992120653316	1.42339617193934e-26	3.77587543927573e-25
oig-2	-0.856172261133653	1.71115135102497e-26	4.5335992654968e-25
best-24	0.542201064285758	1.73788062404883e-26	4.59873250566206e-25
srr-6	2.43289328779178	2.79348831269959e-26	7.38293816207189e-25
F59F5.3	1.35936358356904	3.14419230527474e-26	8.29958348168211e-25
F26E4.3	-0.710802916951886	3.16191890249618e-26	8.33610944109511e-25
W10G11.3	-0.749757035556371	3.75318947783055e-26	9.87381318707213e-25
C18B2.5	0.730398535545561	3.75438917022664e-26	9.87381318707213e-25
ltah-1.2	0.770971574433128	3.94302109573174e-26	1.03571953634699e-24
nhr-36	1.13369521990861	4.51985559506931e-26	1.18578439197938e-24
asp-3	0.561607137609694	4.56945372282931e-26	1.19733094248317e-24
ncs-2	0.478661951236738	4.80532191004208e-26	1.25759792209819e-24
B0244.10	1.05613386891588	5.57185691109034e-26	1.45642903697939e-24
C31C9.6	1.03772897545716	5.95639015327675e-26	1.55504587753147e-24
Y43F8B.15	2.16222351530938	7.72036087343789e-26	2.01311697033172e-24
F07E5.9	3.57618777865724	8.5819949701689e-26	2.23507266331228e-24
nlp-27	-0.919486104518554	9.52460206895173e-26	2.47755243623679e-24
gsy-1	-0.368869831176591	9.71469840712134e-26	2.52393752313017e-24
nspe-6	3.85678103102815	1.02513490888528e-25	2.66013821271757e-24
pfn-3	-0.915279816211237	1.03521161061858e-25	2.68303816952824e-24
oac-57	1.15594374881309	1.05184611584816e-25	2.72285865303013e-24
Y43F8B.14	1.79209272780383	1.22252349483543e-25	3.16086472717762e-24
unc-97	-0.544730960562257	1.38770433751561e-25	3.58212009718882e-24
K08F9.1	1.74229007413011	1.38879434578889e-25	3.58212009718882e-24
Y34F4.2	-3.25803148951677	1.45041937482506e-25	3.73657318269235e-24
C46F2.1	-0.71034008190665	1.4632801377663e-25	3.76517964860538e-24
ugt-47	-0.458796125316608	1.71173138148161e-25	4.39919069912191e-24
cpr-1	0.789993674169408	1.73804711095124e-25	4.46147326660227e-24
ZC443.3	0.726814073950461	1.84044271082101e-25	4.71866615594947e-24
F46G10.4	0.704604180937271	1.9048000037145e-25	4.87783551727798e-24
ZK1055.6	0.67117534232234	1.92940820480265e-25	4.93495649901432e-24
slcf-1	0.836620462324811	2.13255830915958e-25	5.44806374237503e-24
hum-4	0.523592702257876	2.21475890353327e-25	5.65132646884907e-24
clec-46	9.80023161315132	2.42711998314875e-25	6.18583706525687e-24
T24A6.20	-0.767290438737776	2.5813913790038e-25	6.57120461016241e-24
cki-1	1.45778137211159	2.83546174031399e-25	7.20940533118507e-24
Y46D2A.1	1.52457382793036	3.01444327818434e-25	7.65540014509517e-24
Y105C5B.15	-0.66393065396801	3.28881498215098e-25	8.34230299732829e-24
Y17D7B.2	2.19038535456092	3.94586805388959e-25	9.9971318991808e-24
C30G4.4	0.52413055366383	4.07491724497455e-25	1.03118980199273e-23
skr-4	0.661100126905752	4.39949716351424e-25	1.11201441276845e-23
clik-1	-0.476728010812869	4.409567109138e-25	1.11324689537413e-23
D2092.4	-0.476054934115953	4.47401017565532e-25	1.12818746005878e-23
scav-5	1.07334895924145	5.47932352567049e-25	1.380068395408e-23
C26G2.2	0.562478119728215	5.72529587300896e-25	1.44032854157364e-23
srz-100	5.5618348183237	6.16624573162993e-25	1.54944092628084e-23
K09G1.1	-0.556295873171124	7.18449181103021e-25	1.8031896660143e-23
rege-1	0.735873811359468	7.31242069163445e-25	1.83315117081278e-23
ctsa-4.1	0.849118536484471	7.47874776024753e-25	1.87265747071432e-23
T23F4.2	0.949144792864319	7.84408539975568e-25	1.96184511620027e-23
nfm-1	0.602784966774573	8.5783766047316e-25	2.14299445391395e-23
T03F1.6	1.40837896555298	8.71168951560495e-25	2.1737642965946e-23
M7.12	0.730921346835992	9.28191832460079e-25	2.31335624848248e-23
F17H10.1	-0.590101004376316	9.97542599189917e-25	2.48331336481262e-23
pcbd-1	-0.679967916544667	1.05259851237155e-24	2.6173313821545e-23
sgcb-1	-0.80744013670574	1.21552918170167e-24	3.01896320748478e-23
rml-5	-0.595687847680138	1.24339252246075e-24	3.08459205166941e-23
C25F9.12	2.66983019072153	1.44475881179383e-24	3.57999541872706e-23
fbxl-1	0.477908847470382	1.48164864911167e-24	3.6671659520854e-23
W01B11.6	-0.653543963612224	1.51414397253532e-24	3.74327126958732e-23
frm-2	0.599704847544015	1.53424175117841e-24	3.78858729202282e-23
eif-2gamma	-0.398510335517514	1.57198458282403e-24	3.87732077655355e-23
T27C5.8	9.52948126164134	1.80795931515944e-24	4.45422988058936e-23
acdh-3	-0.507215908944266	1.93256740674531e-24	4.75575772631217e-23
T05C3.6	-0.686498126460108	2.06139291392092e-24	5.0669605180024e-23
gst-29	-2.69265621497928	2.08870867412154e-24	5.1282224193724e-23
gsnl-1	-0.521212549371435	2.09593742682683e-24	5.14008270098469e-23
hex-5	-0.754292835167422	2.20301559781137e-24	5.39650700839872e-23
F47B8.4	2.9780948720393	2.35623172201551e-24	5.76523638466672e-23
upb-1	-0.418466468192072	2.60800923756151e-24	6.37401026201748e-23
F36G3.1	0.523052714615049	2.62792248477722e-24	6.41536338709737e-23
gstk-1	-0.572501313362992	3.07592089473881e-24	7.50048787916173e-23
nlp-26	-1.30168272504893	3.23101760729896e-24	7.8697308403234e-23
ttr-41	-0.564778990619718	3.26150103135155e-24	7.93496176004417e-23
F42G8.10	-0.42714317441169	3.36413256600083e-24	8.1753761246782e-23
Y12A6A.1	-0.658747198226625	3.59145850739702e-24	8.7179299714097e-23
C17H11.6	0.439961131288744	3.61184250730983e-24	8.75749234181888e-23
let-23	0.721675113854014	4.19377077814849e-24	1.01569811139926e-22
Y43C5A.7	-1.5292738614043	4.58975865812361e-24	1.11034861262101e-22
C41G7.8	1.51752312613798	4.65764377018244e-24	1.12550097598749e-22
ift-74	1.38222683365272	5.31702926526726e-24	1.28339195125832e-22
pitr-4	3.56702566052255	5.54415098967276e-24	1.33670790002976e-22
K08D8.12	1.99986753099225	6.35959445379756e-24	1.53159042160334e-22
K11H12.5	1.62758528843982	6.53068753022323e-24	1.57102981507076e-22
kin-15	-1.0324980166342	7.25284351749295e-24	1.74279650172583e-22
cuc-1	-0.717822019544883	9.47888798086469e-24	2.2751454085314e-22
clec-210	-2.16749103924804	9.8993698811667e-24	2.37341268493207e-22
Y22D7AR.7	1.20861370206134	1.00053339899817e-23	2.39613775129908e-22
cyp-29A2	-0.881026514468171	1.05562091996269e-23	2.52524316947324e-22
T26H5.14	4.14783811976047	1.0836696392857e-23	2.58945095300443e-22
ugt-32	-1.80841470871031	1.10405512205233e-23	2.63522466437301e-22
pat-2	-0.546558426997534	1.13702795829611e-23	2.71090737020231e-22
siah-1	0.734371810640573	1.1901196275341e-23	2.83433601072954e-22
C55B7.3	-0.763390288406816	1.2036886112813e-23	2.86346966639328e-22
atg-2	0.511295517511074	1.21768373449169e-23	2.89355134868014e-22
clec-51	-0.759383767819123	1.25319003936301e-23	2.97462627948027e-22
sto-1	0.686355960380027	1.35609458524349e-23	3.21532426328638e-22
kgb-2	1.2682372202714	1.52628422237829e-23	3.61484817927694e-22
F49H6.3	7.64918362787638	1.61661085933478e-23	3.82455156280151e-22
Y41D4B.18	1.55245585827523	1.71710636726548e-23	4.05782336008472e-22
ugt-5	-0.687090183042572	1.71900850679771e-23	4.05784453025354e-22
irg-3	1.15064602676535	1.74454979928552e-23	4.11360620438788e-22
adm-2	0.513752130898318	1.75491515718918e-23	4.13350016254867e-22
nas-11	-0.52263096202182	1.78616974778332e-23	4.20249861404913e-22
memo-1	0.561211070545096	1.830394224575e-23	4.30182782999348e-22
nspg-6	0.410643572565194	2.05532614047852e-23	4.82517639594924e-22
ctsa-1.2	0.649527244401263	2.19579098346238e-23	5.14929802401888e-22
ugt-28	-0.720181516629673	2.33336031203444e-23	5.46592840744768e-22
amt-1	-1.78818984436297	2.43392550604006e-23	5.69527939917715e-22
R04F11.2	-0.366523288735882	2.58510258525397e-23	6.04243062293714e-22
C25F9.11	2.04842337606128	2.60215168738961e-23	6.07565569362843e-22
tre-5	1.14756740925261	2.67681244698884e-23	6.24317714785187e-22
atad-3	-0.44229609956061	2.81247064059309e-23	6.55244518592091e-22
E04F6.15	-1.03193251758735	2.84546965779689e-23	6.62212775735271e-22
sup-37	0.58059076946291	2.94105789889048e-23	6.83716214802805e-22
erfa-1	-0.364825029981871	3.64030177912088e-23	8.45354586497042e-22
arrd-24	2.76952386513472	3.7405482706361e-23	8.67693848839979e-22
F35C11.4	0.947434791207842	3.91448143992336e-23	9.07059407387215e-22
cest-26	0.70843881739916	4.01612974085859e-23	9.29608259887289e-22
egl-9	0.525035711037431	4.05414930019721e-23	9.37396290187993e-22
F54C9.3	0.58046816381203	4.11634826264676e-23	9.50752248508304e-22
F41C3.2	-0.816248933449434	4.2001834486985e-23	9.69071389014032e-22
mup-2	-0.506023027512152	4.45493860793792e-23	1.0267435927155e-21
C33C12.11	2.13161921742903	5.66727816080358e-23	1.30475231040455e-21
Y102A11A.3	0.611898153218093	6.44399077735473e-23	1.4819795957277e-21
Y48G10A.1	-0.460945960075227	7.47673774121646e-23	1.71764626736585e-21
F58F9.4	0.896071216446825	8.17437403987885e-23	1.87590506606813e-21
sup-26	0.566962384639126	8.28789708705543e-23	1.89992284667322e-21
ugt-44	0.673524429006597	8.4090989962978e-23	1.9256477338317e-21
nuo-1	-0.36165925180218	8.44293177026239e-23	1.93133190569695e-21
rars-1	-0.383560358968625	8.9810498573533e-23	2.05223691516536e-21
best-14	-0.520073840742886	9.26194101369889e-23	2.11416872936765e-21
cth-2	-0.564355858176623	9.59575438209585e-23	2.18803616410471e-21
trpp-12	-0.80301149410341	1.05284099846825e-22	2.39815026154819e-21
F18C5.10	0.556080909456497	1.08669763233162e-22	2.47264087594438e-21
dct-1	0.700233130390784	1.2865012905514e-22	2.92416422711334e-21
tent-5	0.411168088507207	1.34348857366102e-22	3.05045911947567e-21
R07C12.2	0.76836068636154	1.3693729482668e-22	3.10594071673552e-21
eef-1B.2	-0.448900147511754	1.64637458005033e-22	3.73027407492587e-21
crb-3	0.987916875041919	1.79554455029174e-22	4.06396007296232e-21
cyp-14A1	-1.04654038436922	2.16473275458339e-22	4.89439682085869e-21
M02D8.6	0.810242402494008	2.28311818908908e-22	5.15662331558854e-21
tpi-1	-0.471265566847623	2.40425895265174e-22	5.42451435696183e-21
T14G8.3	0.44713912339033	2.49227620893999e-22	5.61718698868766e-21
kvs-5	-0.552825045616873	2.61252064596644e-22	5.88201339555091e-21
T12B5.9	2.21655584558425	2.85451642483966e-22	6.42011595488072e-21
srj-29	4.91836504703452	3.02345543310277e-22	6.79295007894391e-21
clec-80	0.861544634009439	3.57027545609381e-22	8.01311875664028e-21
lron-8	-0.60944750506003	3.60979858754102e-22	8.09334967838434e-21
C40H1.7	1.14876027698603	3.69366723547752e-22	8.27273391068184e-21
K01F9.2	1.17175033536029	4.3247347168878e-22	9.67602963692829e-21
nhr-246	4.02625597619957	4.93998275247691e-22	1.10410417431272e-20
K04A8.21	4.28003819245984	5.30264504241592e-22	1.18392597749107e-20
col-158	-0.921198771115388	5.39534725980936e-22	1.20297668220655e-20
pqn-92	0.563723634710167	5.39919552245358e-22	1.20297668220655e-20
K11E4.2	1.19315658854662	5.67911755044824e-22	1.26403121055356e-20
clec-69	2.78679146522397	5.95692655686078e-22	1.32448925124226e-20
heh-1	-0.43855968777652	8.22645268814086e-22	1.8272102271255e-20
W06F12.2	0.622171326202187	8.90014364453495e-22	1.97479998837435e-20
sod-1	-0.522633025173806	8.98595956258645e-22	1.99177928918798e-20
pals-36	4.95995186160664	9.44671200867217e-22	2.09174406192024e-20
ldp-1	-0.508998291741922	9.92097843767001e-22	2.19449176298265e-20
col-81	-1.05299920491394	1.06066312113491e-21	2.34373745756759e-20
W06A7.2	-0.582563899688562	1.07720800821252e-21	2.37784515427674e-20
H06H21.8	-0.421503457894024	1.22613140672789e-21	2.70379635512403e-20
gpd-3	-0.442662580149574	1.47479543462634e-21	3.24879397181715e-20
sqst-2	0.869902945157718	1.55210290024687e-21	3.41558250142623e-20
F41B4.1	-0.614237101053866	1.63259681512049e-21	3.58903386003002e-20
M60.4	0.497223976549936	1.73342530616617e-21	3.80678668159485e-20
K11H12.10	4.92468468587908	2.0915908826057e-21	4.58865496190078e-20
acox-1.4	-0.49610422158685	2.12460781574423e-21	4.65632350947461e-20
M28.10	0.773193732161611	2.18467883279171e-21	4.7830854036831e-20
ddo-1	0.76045009542865	2.89156404850451e-21	6.32426365465773e-20
Y36E3A.2	1.86152046363651	3.24386159466858e-21	7.08755651581309e-20
C14B9.2	0.438360746592513	3.30915895568147e-21	7.22286283666768e-20
col-101	-0.646110714053393	3.31277417205909e-21	7.22339792511847e-20
C27D9.2	4.99671502611909	3.38335075821086e-21	7.36979066580199e-20
F09F9.3	3.34657249023578	3.45200219702301e-21	7.5116969635524e-20
K11H12.7	-0.523378872752867	3.81616631213462e-21	8.29571082497906e-20
erfa-3	-0.329104461227374	4.01039264483929e-21	8.70909381453753e-20
mmaa-1	-0.423728541013551	4.32187407744534e-21	9.3760171028303e-20
gpx-5	-0.673905285973703	4.83847958983324e-21	1.0486144745044e-19
sec-61.B	-0.61553885354191	4.96140906711423e-21	1.07417012065178e-19
C45E1.4	1.0451339731522	5.04313152362756e-21	1.09076166576623e-19
C35B1.5	-0.407111747126502	5.22708558912672e-21	1.12940879553772e-19
cgt-2	0.566936592146867	5.48327854367114e-21	1.18357091948688e-19
F49C12.7	0.584328410812379	5.54481843097309e-21	1.19565028419997e-19
AC3.5	-0.608040780886885	7.70233776222146e-21	1.65921515171311e-19
cav-2	1.1905895349203	7.779459929079e-21	1.67414602529999e-19
T05F1.9	1.77012508246365	7.7883478741985e-21	1.67437761620432e-19
paic-1	-0.467562261873398	8.08826466618352e-21	1.73711287429837e-19
tufm-1	-0.326621212860019	8.27914171453297e-21	1.77632756265565e-19
cpn-3	-0.487097186049446	9.27454983389287e-21	1.9879070113966e-19
Y43C5A.3	0.715824301044966	9.41995950368857e-21	2.01705706295765e-19
F43D2.6	-0.635093294312721	1.01505134299748e-20	2.17131841175728e-19
scd-1	0.468638056957084	1.0865108256299e-20	2.32186171849963e-19
C15H9.9	-0.483549416142388	1.20156943623808e-20	2.56518319684531e-19
F39B2.3	-0.484330463148797	1.32492076578157e-20	2.82570663619523e-19
sucl-2	-0.408457202420283	1.41973907197276e-20	3.02491921159684e-19
Y43F8B.1	-0.742333494178929	1.42290887268344e-20	3.02866224201557e-19
T25C12.3	0.556885469293084	1.4355446485587e-20	3.05252619019913e-19
pek-1	0.439257349175948	1.74155104985292e-20	3.69954461868658e-19
fbxa-158	4.55502104298189	1.87151368059793e-20	3.97168556732039e-19
Y51A2D.13	0.538045558372328	2.16199158571402e-20	4.58359323918835e-19
C50A2.3	-1.09357312408921	2.42209728584321e-20	5.12996375738769e-19
C34C12.4	0.489299908589636	2.62295481883172e-20	5.54989275289627e-19
C44H9.4	0.684637143838897	2.9100159374542e-20	6.15121120349046e-19
fard-1	0.480692065229531	3.18624631503439e-20	6.72847325285193e-19
F13D12.3	-0.637087974084267	3.19978538463433e-20	6.75041337935554e-19
gad-3	0.473653528973069	3.38501916838504e-20	7.13416920896411e-19
T24C12.3	-0.476113615742879	3.61201494782014e-20	7.60510102078357e-19
tag-273	-0.54371548155626	3.67013637803e-20	7.71989235786997e-19
hsp-110	-0.326574018863319	3.98046993931445e-20	8.36445026267313e-19
cct-5	-0.33724879978065	4.08374300066365e-20	8.57306047759301e-19
ZK1290.13	0.635521756196955	5.03548384540579e-20	1.05607202292004e-18
ZC250.4	-1.02492003422311	5.09463864128186e-20	1.06743386742166e-18
T19H5.4	0.524671839344379	5.33342978183418e-20	1.11637435492025e-18
alx-1	0.358785114550335	5.77785590439013e-20	1.20822013126535e-18
tyr-1	-0.491294122893616	5.98962384409973e-20	1.25128262645647e-18
lact-8	-0.77632424325788	6.02914712911713e-20	1.25831294611e-18
Y14H12A.5	1.6457910773305	6.58091583849008e-20	1.37213375566339e-18
M79.2	-0.490364047833646	6.62434174086065e-20	1.37984587826635e-18
mec-5	-0.567219468933674	6.63182454606929e-20	1.3800633720432e-18
F13H8.11	1.1415269724686	6.72134444580796e-20	1.39733556596943e-18
nduf-9	-0.332239791089394	7.16449995478856e-20	1.48802220960211e-18
lin-14	0.705317354164095	7.19479086593231e-20	1.49286686757399e-18
txdc-12.2	-0.673401316775906	7.59074220022796e-20	1.57350066073197e-18
Y54G2A.36	0.731575357172316	7.61246516101652e-20	1.5764790170167e-18
srt-22	8.67484715664841	8.30517485754482e-20	1.71827333877042e-18
dpyd-1	-0.411956032245831	8.62700818272677e-20	1.78313686970651e-18
F57C12.2	0.86490274989669	8.71056432367698e-20	1.79867279107603e-18
C27B7.9	-0.645670639237709	9.21275413919849e-20	1.90054063733956e-18
mekk-3	0.39782159058933	9.46558952376711e-20	1.95082159473485e-18
lec-5	-0.392748760132415	1.09412186419365e-19	2.25277694881141e-18
K09E2.3	-0.469961053118856	1.28888421002009e-19	2.65124224160947e-18
pat-6	-0.438867116915287	1.29098743630598e-19	2.65302250333485e-18
rbc-1	0.394056174554631	1.34033330870438e-19	2.75179158417334e-18
F26F12.3	0.429169392899887	1.39499950377747e-19	2.86128414966184e-18
T24B8.4	0.555554851983348	1.39896957090654e-19	2.86668391805074e-18
C07A4.2	0.950792900724833	1.46773210629638e-19	3.00471537405508e-18
col-62	-0.81303501281707	1.63999150370091e-19	3.35415819564173e-18
ztf-27	0.540432908168751	1.66764329994682e-19	3.40746105729839e-18
cox-6C	-0.423979673494335	1.68467055967257e-19	3.43897416914494e-18
math-39	0.982498468012897	1.8147348470379e-19	3.70095401630927e-18
nol-56	-0.317410026213713	1.92639777513281e-19	3.92494390800348e-18
C34C12.6	-1.19413347423931	1.95473460676384e-19	3.97889663450866e-18
F49E2.2	0.446433275932613	1.95870077740867e-19	3.98318714069994e-18
ace-1	0.630481039525782	2.27270323576833e-19	4.61735745549369e-18
nhr-193	0.969409969610186	2.34675338696313e-19	4.76328713031891e-18
C01H6.8	-0.932750547554958	2.55655230279651e-19	5.18421400739265e-18
cpr-5	-0.725770759169847	2.59117218403388e-19	5.24945033956354e-18
cyc-1	-0.329601052890481	2.6235359222297e-19	5.30999706865642e-18
cct-2	-0.292450009644813	2.82164487212794e-19	5.70557888577267e-18
aex-3	0.631093086814113	2.83788099651551e-19	5.73300106308326e-18
F54D5.3	0.463925947462876	2.87876508133217e-19	5.81011777337793e-18
dap-3	-0.325930927437714	2.9682906355414e-19	5.98516853078028e-18
dpy-31	-0.534893822946788	3.14964185734459e-19	6.34487063630863e-18
Y69H2.9	-0.744401668157051	3.31428920824934e-19	6.67027933235834e-18
fos-1	0.548085690656667	3.35980478717972e-19	6.75553994450377e-18
sptl-1	-0.363127933928832	3.48411486832843e-19	6.99892390700577e-18
C32E8.9	-0.599650752065683	3.63787582632327e-19	7.300957908372e-18
dim-1	-0.450481908665056	3.86619816659037e-19	7.75192623972852e-18
Y34F4.5	0.677135495305548	3.92069099046721e-19	7.85384025137141e-18
C14H10.3	0.500780811372567	3.98998131483326e-19	7.98517829151597e-18
unc-112	-0.389301886847066	4.11232202239001e-19	8.22234237200629e-18
C25F6.8	5.28297481636698	4.6030637690168e-19	9.19497379544326e-18
elt-2	0.592759188430588	4.64802763063787e-19	9.27614750792291e-18
gst-26	-0.593407938488113	5.01746286841356e-19	1.00041208485187e-17
alh-8	-0.683107921695686	5.10708539153287e-19	1.01733520708286e-17
T28B8.1	0.403994005296817	5.3695327540964e-19	1.0686217739211e-17
W04B5.3	1.17815255795919	5.3895138628078e-19	1.07160334077386e-17
T10B5.7	-0.518850956345851	5.532730910739e-19	1.09905981780148e-17
C29F7.3	-0.505106774275526	5.61963362121373e-19	1.11528913923236e-17
F40A3.1	0.546007550826466	5.66194247499961e-19	1.12264639231398e-17
skn-1	0.330995826763249	5.68024844894638e-19	1.12523516871272e-17
tdo-2	-0.792100172895179	5.68707893017636e-19	1.12554801282918e-17
Y105C5A.8	-0.699664148553596	6.07777463797355e-19	1.20176219179267e-17
Y45F10D.6	-1.03582171869693	6.28262464831838e-19	1.24112236600973e-17
R05G6.10	0.426402815138943	6.66416163435087e-19	1.31528214061396e-17
ZC196.2	-1.90880547887649	7.05628854284241e-19	1.39139363962543e-17
pgp-9	-0.642576736701857	7.37755365124347e-19	1.45340519265398e-17
ugt-51	-0.871083178223165	8.04035148258204e-19	1.58252427619526e-17
pgl-3	-0.310257999713102	8.18343725735622e-19	1.60920912086397e-17
E04F6.6	-0.720489846867964	8.55924310505789e-19	1.68156568940248e-17
K10D6.4	0.65079130437079	8.60780362929417e-19	1.68865177087533e-17
ugt-60	-0.78720989385353	8.61106832866816e-19	1.68865177087533e-17
mdh-1	-0.399104785567852	9.64066543487307e-19	1.88883019132605e-17
col-20	-0.386947410291394	1.00227707004792e-18	1.96190015702348e-17
math-38	0.732426148951082	1.05150820251119e-18	2.05638930772125e-17
nduf-2.2	-0.348762356725401	1.06049541891201e-18	2.07207464074386e-17
ahcy-1	-0.53127402646189	1.07469552719903e-18	2.09790746174717e-17
cah-5	-0.583387791155677	1.1041047974698e-18	2.15335598079779e-17
nhx-8	0.475363542975331	1.16939811356689e-18	2.27862537874479e-17
stdh-1	-0.549952234115218	1.21319474691986e-18	2.36181800231429e-17
twk-7	0.760451881779931	1.21817700954714e-18	2.36773231476367e-17
Y44A6C.1	0.625184068288844	1.21919068554106e-18	2.36773231476367e-17
C05D2.8	-0.444414628203893	1.21954673672627e-18	2.36773231476367e-17
C05D12.7	1.06783968226827	1.22189017058475e-18	2.37013519604648e-17
F58B4.5	-0.588363379428507	1.23006853713582e-18	2.3838416839936e-17
F22F4.4	-0.523004329674281	1.24143274314069e-18	2.40369190754089e-17
T19D12.5	0.865819023658711	1.26022125012248e-18	2.43786843638314e-17
R08E5.3	-0.794015471930555	1.30862137263924e-18	2.52921465294405e-17
pas-2	-0.363318500135908	1.45777513316984e-18	2.81495064904164e-17
pud-1.1	-1.3933199561025	1.58516532351362e-18	3.05818483746093e-17
oac-5	3.52673980418471	1.60628207200571e-18	3.09613758375632e-17
hsp-70	-0.784372329895368	1.61886899432098e-18	3.11759550981813e-17
mecr-1	-0.355528922304081	1.65263149607299e-18	3.17689938554912e-17
C05G5.1	0.712683407281671	1.65317192989394e-18	3.17689938554912e-17
Y4C6B.7	-0.684804768088464	1.65411015875377e-18	3.17689938554912e-17
Y51B9A.9	1.49152933715604	1.72978336678526e-18	3.3192638033729e-17
cyp-13A2	-0.468122504850021	1.78748637016192e-18	3.42692154365389e-17
Y48C3A.5	0.771014186337135	1.79975771162051e-18	3.44736432447488e-17
K08C7.1	-0.554247751776207	1.88539327933987e-18	3.60817138833667e-17
spp-5	-0.351074838783844	1.97512544373517e-18	3.77652442114359e-17
math-37	1.53504176524247	2.13525862651231e-18	4.07906714800935e-17
F45D3.4	0.451257416069795	2.21024446358373e-18	4.21855563957736e-17
fars-1	-0.316467057761079	2.24072124825727e-18	4.27291986077814e-17
mbk-1	0.414373840074982	2.44165221637993e-18	4.65194432052333e-17
F14F9.4	0.97360651111417	2.47351449786432e-18	4.70846445357228e-17
tsp-8	-0.58417408540589	2.89997156894389e-18	5.51534965472435e-17
ets-9	0.695721796625483	2.97460067226346e-18	5.65226868876729e-17
T12G3.2	0.419560628062024	3.02587210877227e-18	5.74460077762842e-17
smp-2	0.409652196295987	3.0695422004241e-18	5.82235110830887e-17
C28H8.14	0.609219948286609	3.09640662154434e-18	5.86811490063496e-17
cdr-6	-0.53861901541395	3.10570916696493e-18	5.88054507815603e-17
sma-9	0.437517053867383	3.18980953860035e-18	6.03445522068491e-17
fbxa-182	0.62270553322983	3.41380508504611e-18	6.45251306815506e-17
hsp-90	-0.271626073178541	3.96365283802997e-18	7.48519250487527e-17
cyn-1	-0.518752253975733	4.18123370712436e-18	7.88913409141757e-17
H03A11.2	0.568396747361032	4.18999832149346e-18	7.89871803191652e-17
nhr-195	0.818757458591518	4.26468664059898e-18	8.03245109442869e-17
pdhb-1	-0.408437034622185	4.31355728843742e-18	8.11736496227987e-17
hsp-43	-0.477852640276643	4.32354932767851e-18	8.12903125346151e-17
zig-7	0.355323982654479	4.58927298942462e-18	8.62107600835472e-17
fbxa-21	0.950992975724423	4.64060775005601e-18	8.70987622720669e-17
gpn-1	1.22916558314806	4.6912782449971e-18	8.79727540711005e-17
col-179	-0.375741557206364	4.7406020197299e-18	8.88199857437856e-17
nhr-291	8.26948343355206	4.75922100988484e-18	8.90909546950845e-17
suco-1	0.359205442296574	4.7763665541828e-18	8.93338924278832e-17
apy-1	-0.386367683214127	5.08938805794801e-18	9.5105443447304e-17
nspc-19	-0.937937276720019	5.10221330635956e-18	9.52620557565426e-17
cest-2.2	-0.649221688707803	5.37724684651589e-18	1.002871697898e-16
hlh-11	0.387602515928851	5.38071499758655e-18	1.002871697898e-16
K09C6.2	0.695065329228511	5.42319746253802e-18	1.00991150662068e-16
F58B6.1	-1.57097356484268	5.57578513318365e-18	1.03742516097794e-16
pud-1.2	-1.45313005635888	5.5894176347572e-18	1.03905964946562e-16
ttr-24	-0.451379040644832	5.60036005391115e-18	1.04019165854013e-16
asp-16	8.39180324481526	5.63710691308371e-18	1.04611038593105e-16
R08F11.1	-0.469478154309658	5.70094896921557e-18	1.05704273534746e-16
F56D2.5	0.696093599720247	5.7345932571789e-18	1.06236190038351e-16
ZK1321.4	-0.321855581528338	5.77773867453456e-18	1.06943049006886e-16
mai-2	-0.488292217464908	6.01953804329391e-18	1.11311712384325e-16
F08G2.5	1.37832449643201	6.02414791293354e-18	1.11311712384325e-16
atf-4	-0.421488698159468	6.19829011574343e-18	1.14430792713906e-16
F10C2.3	0.928035841255919	6.3581656322525e-18	1.17281344373236e-16
Y66D12A.9	-0.442255651501683	6.75294563832132e-18	1.24456265530335e-16
xdh-1	0.604196520390289	6.93054594565752e-18	1.27619692267374e-16
lpd-5	-0.369189189527215	7.00872326831313e-18	1.28948475994012e-16
unc-60	-0.446589944185707	7.29985649795108e-18	1.34189643376572e-16
clec-41	2.90137650499779	7.36335503445939e-18	1.35240918430679e-16
pud-3	-1.0775416860757	7.64894068364565e-18	1.403659200456e-16
T26C12.2	1.47317600133343	8.2468518066897e-18	1.51143013977197e-16
ctg-2	0.483014452748406	8.25031848247275e-18	1.51143013977197e-16
nuo-4	-0.276465190991753	9.12895336102494e-18	1.67096487053978e-16
lipl-1	0.645871069975057	9.57065850844621e-18	1.75031991868631e-16
rpia-1	-0.381841563230878	9.94043101035089e-18	1.81639555222388e-16
C03B1.14	0.758078864053213	9.96773274208204e-18	1.81983290965747e-16
ttr-59	-0.576246277054971	1.00233217784342e-17	1.8284245021188e-16
T07D3.4	0.702676071430318	1.07820083686309e-17	1.96514938242546e-16
poml-3	-0.515241298535335	1.09608793238073e-17	1.99605341908655e-16
C05D9.3	-0.590967518149677	1.13701185098653e-17	2.06882105382387e-16
Y54G2A.11	0.581231699970906	1.21424522781308e-17	2.2074751664924e-16
F44B9.2	-0.568393420745374	1.22023600739713e-17	2.21648632055509e-16
Y11D7A.3	-0.437018819502505	1.26682449911922e-17	2.29916310873169e-16
hil-1	0.861792861920805	1.27943093319795e-17	2.32007805602072e-16
T05F1.13	-0.883148635406246	1.29340774950398e-17	2.343440549693e-16
zip-2	0.521097575783665	1.34076956053404e-17	2.42720057098704e-16
his-38	-1.29587760856444	1.46835060288139e-17	2.65591787528774e-16
clec-47	-0.737221013162636	1.48944049038007e-17	2.69179321001741e-16
Y39D8A.1	0.620395881397516	1.52385264701345e-17	2.75166450177643e-16
Y39E4B.6	0.456651091519447	1.52789111106187e-17	2.75663451805556e-16
cgt-1	1.27604146824095	1.59049877780374e-17	2.86717836866655e-16
twk-22	-0.577535359364507	1.63200196304763e-17	2.9395235357952e-16
glh-1	-0.35938675249857	1.65317254938815e-17	2.97515536721961e-16
T13F3.8	0.637834036562298	1.86471844661187e-17	3.35305160945292e-16
ZK1055.7	0.510022051278148	1.92765438730009e-17	3.46331468041829e-16
ZK673.1	-0.925322829992165	1.97697183410602e-17	3.54894592062215e-16
asns-2	-0.465181544881975	2.0010127479517e-17	3.58909684013362e-16
fnip-2	0.410664794480343	2.15328210864326e-17	3.85898400640966e-16
arrd-7	0.772249749038836	2.17567740096396e-17	3.89586210628751e-16
C25D7.5	0.978457097717255	2.1869938450255e-17	3.91285693441374e-16
ifd-1	0.694089907631064	2.39182802873588e-17	4.27576663619056e-16
K05F1.9	0.430375585576134	2.41569788995558e-17	4.31483904777566e-16
lron-3	-0.507329938783254	2.45429826437544e-17	4.38013563685456e-16
gst-39	-0.716410459318054	2.5028786865398e-17	4.46311994736223e-16
gas-1	-0.439781587117439	2.54494345382568e-17	4.53435727259349e-16
F31F7.1	0.464957548709237	2.68167008735338e-17	4.77399639969537e-16
F17C8.9	-0.756347995844708	2.7222459095017e-17	4.84220903105888e-16
pxd-1	0.429474198869207	2.87832708163529e-17	5.11559391938397e-16
bam-2	0.557578614045943	2.98470051238048e-17	5.30025441444599e-16
R09H10.5	0.48311089664206	3.07576321250075e-17	5.45744277290903e-16
dmd-8	-1.32065417132486	3.19499746851091e-17	5.66431561125417e-16
mrps-27	-0.417907742884602	3.35231652442552e-17	5.9383101144245e-16
ckb-2	0.662535144360962	3.41998463829322e-17	6.05317512280569e-16
F16H6.10	0.551635078181042	3.46119781347129e-17	6.12106550610097e-16
D1022.4	-0.55531710215844	3.81054982619521e-17	6.73333264424305e-16
Y110A7A.15	-0.288668320541385	3.83341313336341e-17	6.76815297368298e-16
acs-7	0.602278668300235	3.9492227076661e-17	6.96688391079137e-16
K02A11.4	1.16717489116254	3.97477695989197e-17	7.0061981380201e-16
T08G3.7	0.657437546946283	4.1641307332473e-17	7.33393411145625e-16
lact-3	0.432908287472018	4.16823431123587e-17	7.33513417299093e-16
blmp-1	-0.581093847417344	4.24609702020757e-17	7.46602490001059e-16
C29F5.1	-0.462045048696448	4.29186819829292e-17	7.54031991493528e-16
ZK1240.2	0.56494819958159	4.36331523902429e-17	7.65956583400874e-16
ZK616.1	-1.14529349817395	4.44914873766225e-17	7.80385057635456e-16
T08B2.12	0.61913787038305	4.52785929539748e-17	7.93541587387976e-16
gly-6	-0.388757531261407	4.74537865467859e-17	8.30984036637099e-16
sgk-1	0.493607247322393	5.07617481956134e-17	8.88185559856961e-16
clec-77	5.0820004275688	5.08679704346499e-17	8.89318171530413e-16
enpl-1	0.307665601965882	5.25269083915659e-17	9.1757274202512e-16
T19C3.4	0.49429282525201	5.33235823522203e-17	9.30730996854634e-16
myo-3	-0.516734571829357	5.39490945718179e-17	9.4088274455032e-16
cri-3	-0.393246210441247	5.58463836611832e-17	9.73179989751057e-16
cdc-50.B	0.507194759392323	6.08633057069009e-17	1.0597433749161e-15
pas-5	-0.373813964061609	6.51652875414921e-17	1.13372790029573e-15
tag-18	-0.394859120790831	6.57876418700023e-17	1.14362718235331e-15
rpt-4	-0.261576593626136	7.27956775017888e-17	1.26442670305781e-15
C33D9.3	0.588110282568556	8.1500444329096e-17	1.41447815688246e-15
Y50D4B.4	-0.657426788188805	8.68096621703183e-17	1.50540315449725e-15
phb-1	-0.374243189660578	8.8238849737389e-17	1.52895028720388e-15
acdh-13	-0.333409877979258	8.94998883438262e-17	1.54954814762647e-15
let-413	0.362280059853404	9.05091542381012e-17	1.56575723320376e-15
C31H1.5	0.480690047372652	9.281487775345e-17	1.6043500723931e-15
samt-1	0.709673462351595	9.50390826723737e-17	1.6414727622882e-15
pgp-8	-1.41256903735351	9.75997397289713e-17	1.68434204617614e-15
ZC266.1	-0.668475537956926	1.02232767107961e-16	1.76287781994531e-15
comt-3	-0.698921050726022	1.05119194476621e-16	1.81119358071696e-15
php-3	0.528617513871703	1.09316791504712e-16	1.88200490691727e-15
lbp-5	0.562946133835886	1.10096314755951e-16	1.89390402125125e-15
gly-13	0.326011752494322	1.14466828205374e-16	1.9675076148789e-15
trap-3	-0.384250099841863	1.16728427448998e-16	2.00477332847903e-15
glt-5	0.982684595969396	1.18942798456994e-16	2.04116888881281e-15
lon-1	-0.449060804702071	1.24247822940136e-16	2.13050226951909e-15
bas-1	-0.497488128929701	1.32564964503415e-16	2.27130091859808e-15
K08F4.5	0.556517126169902	1.34285811089167e-16	2.29894734415751e-15
T06A1.5	0.492489305243646	1.37712656845545e-16	2.35573271095564e-15
C37A2.7	-0.327252165054391	1.39086206604607e-16	2.37733154095945e-15
lec-9	0.471082140505687	1.45292255895796e-16	2.48142965168963e-15
lbp-2	-0.491372748485136	1.48287867206135e-16	2.53057495676457e-15
T16G1.4	1.24608361865313	1.52188726961726e-16	2.5950781015892e-15
T04A8.7	-0.315466773338796	1.59904476829763e-16	2.72447738980059e-15
K09D9.1	0.756577402183203	1.60550192200722e-16	2.73330644926947e-15
F55B11.4	0.415111306225485	1.64149415785633e-16	2.79236395075339e-15
psa-3	1.23732156356619	1.65124702002838e-16	2.80672709177544e-15
Y71G12B.32	2.41741156822217	1.73626177702285e-16	2.94889341748873e-15
rpn-9	-0.317783058289302	1.82965906360072e-16	3.10502167227425e-15
T25C12.12	0.845975613638106	1.83108490890858e-16	3.10502167227425e-15
W09C3.2	0.601933028515037	2.02439536918963e-16	3.4301099085542e-15
phat-4	-1.25212040635881	2.0281212756894e-16	3.43370864321694e-15
ftn-1	0.557176586935007	2.04713072775624e-16	3.46315706540862e-15
R03D7.2	-0.647660173807286	2.34562351064404e-16	3.96499166617858e-15
nspc-17	-0.666911576467424	2.35965998857205e-16	3.98557542908222e-15
T24D3.2	-1.09673675997179	2.36593670508128e-16	3.99303049895371e-15
nkat-3	-0.426049072936809	2.46899426345513e-16	4.16368395302103e-15
sav-1	0.486047550533503	2.54159270346126e-16	4.28274355392992e-15
nrfl-1	0.403644571299703	2.54855804491219e-16	4.2911070804908e-15
ZK6.8	-0.955686453115095	2.59045632183738e-16	4.35822926234399e-15
cyn-5	-0.3539971031756	2.5997750299846e-16	4.37047670530902e-15
cyp-33A1	-0.599483454573016	2.60699793688556e-16	4.37918446545494e-15
F36H12.3	0.678341106535684	2.68518218979085e-16	4.50698473421903e-15
H10D12.2	0.657943998283966	2.74990123888636e-16	4.6120018117598e-15
abt-4	0.585999353803569	2.81166690479559e-16	4.71190527266527e-15
comt-5	-1.09415214507049	2.91424241678887e-16	4.87998999698849e-15
ZK1290.14	1.01139181982083	2.96357154934958e-16	4.95871917164394e-15
C08F8.6	0.434571118307093	3.08570225730251e-16	5.1590438520298e-15
tald-1	-0.426501625237219	3.29876378060462e-16	5.5109667087669e-15
rpl-10	-0.325913221932527	3.37944163042543e-16	5.64135139459024e-15
nhr-10	-0.379810254763351	3.60079764585691e-16	6.00618651683246e-15
T12A7.6	0.714021608361906	3.7418783713347e-16	6.23665793244075e-15
pho-8	1.30976817289699	3.85184342596222e-16	6.4149504267346e-15
cox-5B	-0.317960306276815	3.85787264781328e-16	6.42000328674144e-15
gpx-2	-0.323854524784714	4.03962514413433e-16	6.7172478928918e-15
C08B6.2	-1.60259813130333	4.10479198592827e-16	6.82031871522376e-15
F15E6.6	0.675696832026244	4.21367614062171e-16	6.99581211449154e-15
trap-4	-0.370403361738901	4.33654491428018e-16	7.19423403194128e-15
ldh-1	-0.415340279460366	4.40437092450936e-16	7.30110490301111e-15
F42A8.1	-0.69208587843805	4.74298782935042e-16	7.85635248333053e-15
kars-1	-0.296783643610591	4.82046799268433e-16	7.97852594248618e-15
B0244.15	4.83038565291418	4.87787754157982e-16	8.06731691560355e-15
F53B3.6	-0.974830035220539	4.88561196920995e-16	8.07387871611766e-15
clec-166	-0.896624354405881	4.89826320612331e-16	8.0885495808973e-15
sqst-5	0.984387433307436	4.92308810274907e-16	8.12328486484399e-15
wdr-62	0.432586607882909	4.96335916807845e-16	8.18343387758412e-15
F41G3.18	1.27517485416581	4.9992988710691e-16	8.23635449673291e-15
T05C3.2	-0.926140325904015	5.08665250944455e-16	8.37383332468775e-15
aqp-8	-0.609510157156632	5.12851079249827e-16	8.43626249627075e-15
F37C12.3	-0.460031505980451	5.13508612591745e-16	8.44060092200266e-15
lgc-54	-1.41981443901253	5.20993452877439e-16	8.55706794557474e-15
F38B2.4	-0.436066687305853	5.29956075344873e-16	8.69760989199234e-15
Y53G8AR.6	-0.336780654952555	5.9093692392834e-16	9.69100384657999e-15
hex-1	-0.374382545007891	6.25483059756552e-16	1.02496971734113e-14
tag-196	0.415572107050434	6.48904507589571e-16	1.06253775520816e-14
F21A3.3	-0.759605497122971	6.57561446191972e-16	1.07589099524265e-14
tric-1B.1	-0.392058010211208	6.89835806072721e-16	1.12783681673247e-14
mrps-18C	-0.313939060915952	6.9835573277733e-16	1.14089609575833e-14
F49C5.9	-2.01853033132217	7.07041778735986e-16	1.15420666301806e-14
dpt-1	-0.265756974535324	7.09490214790804e-16	1.15732216619681e-14
far-5	-0.860142572977801	7.89061102740307e-16	1.2861395951434e-14
pdi-6	0.409670583918832	8.00867218468512e-16	1.30439118242052e-14
mob-2	0.449297770525292	8.17509955636144e-16	1.33048658990927e-14
C44H9.5	0.598508642496961	8.40443575514854e-16	1.36677295884563e-14
ghi-1	1.25920105509159	8.51799702535076e-16	1.38419066142053e-14
R03H10.12	2.0434955700874	8.53025660784238e-16	1.38513272827647e-14
pes-7	0.468076205362366	8.54895842463384e-16	1.38711865914914e-14
F45H10.2	-0.320706167978495	8.70743078976389e-16	1.41176302229803e-14
fip-5	-1.13419762911157	8.90326777536301e-16	1.44242359408262e-14
C06A6.4	-0.310681936438533	8.93733107215453e-16	1.44684859668097e-14
fbxa-162	3.08459363108621	9.09441833046323e-16	1.47116801883131e-14
col-119	-0.379739917783576	9.12565506776274e-16	1.47510777317064e-14
lam-1	-0.380717401866179	9.41249877674186e-16	1.52032779789514e-14
W04A4.2	-0.291685137076109	1.10460503339348e-15	1.78283917814427e-14
ttr-32	-0.752361804055307	1.12700221349004e-15	1.81761967223066e-14
fbxa-136	3.01896178779874	1.13252276637206e-15	1.82514984770065e-14
mlt-3	-0.622119219605255	1.14272488794925e-15	1.84020775719792e-14
D2023.4	-0.456348554659656	1.14407065152786e-15	1.84099176763125e-14
cnc-8	-0.620136388937551	1.15332135411194e-15	1.85448536414369e-14
gspd-1	-0.293482122712547	1.20253504497992e-15	1.93216912699398e-14
nlp-31	-0.649921154904545	1.20985226080725e-15	1.94246991446761e-14
egal-1	0.470584313057858	1.26054421584962e-15	2.02234316785336e-14
C32F10.4	0.679368476483695	1.29146446694343e-15	2.07040010355015e-14
clec-40	3.30645773738898	1.30889050147483e-15	2.096768236817e-14
fbxa-146	0.679341797717422	1.37907927086057e-15	2.20755676561803e-14
fipr-13	-0.52415256872809	1.38570191455459e-15	2.21650259974352e-14
fut-1	0.634454616491947	1.45771960799749e-15	2.32995988648906e-14
nlp-29	-0.868408534728229	1.46597139814405e-15	2.34140320028462e-14
clec-223	0.735668824252136	1.49072464511244e-15	2.3791654537111e-14
acs-17	0.430309195710645	1.51826064506092e-15	2.42130942457111e-14
ubc-8	0.609195722016745	1.54106547933681e-15	2.45585111405986e-14
chp-1	-0.385558388223391	1.56066962648185e-15	2.48524463402764e-14
C56E6.2	-0.494538392308018	1.65759203536429e-15	2.63762640579052e-14
nhr-206	1.06530904135798	1.67092667773256e-15	2.65687258238277e-14
F42C5.4	0.810562664531144	1.71286753171259e-15	2.72154208115105e-14
C14C6.12	2.31629840183164	1.74785233972361e-15	2.77507163330637e-14
mrpl-12	-0.356010328020575	1.79104410481667e-15	2.84154251240863e-14
lea-1	0.384883858604307	1.81356262961423e-15	2.87514063632777e-14
C17B7.10	2.68816676982637	1.85956643033928e-15	2.94589407744952e-14
mup-4	-0.613958060505861	1.91267106312534e-15	3.02778371986917e-14
ZK1320.2	0.451591522787291	2.02246115360503e-15	3.19922010083913e-14
lim-8	0.547148822513014	2.08473162259649e-15	3.29529038338739e-14
abce-1	-0.278107940498413	2.1660759594332e-15	3.42134650806862e-14
him-4	-0.361502325791996	2.25252656189793e-15	3.55527646006777e-14
C14C6.5	0.571490580791606	2.30386188494452e-15	3.6336258750479e-14
C18E9.4	-0.381924775982796	2.31397401786501e-15	3.64689111021461e-14
sbp-1	0.478314635968161	2.42494572893973e-15	3.81897771889009e-14
W03F11.4	0.437945984191524	2.47469102233765e-15	3.89445869110023e-14
F09C8.1	-0.670394983771473	2.5883751681894e-15	4.07037662178809e-14
svh-2	0.374973993987735	2.63117452579428e-15	4.13464771157439e-14
T12B5.15	-0.963510909486374	2.78533715170873e-15	4.37369351719596e-14
C35B1.4	-1.18277022597936	2.81584920239959e-15	4.41836836048557e-14
pcp-3	-0.573107390057408	2.83299363905668e-15	4.44201797070525e-14
T22F3.11	1.65610590083981	2.86320519131841e-15	4.48610673031571e-14
viro-2	0.722806616456342	3.1743913542683e-15	4.97004414078793e-14
pqn-53	0.38482879335057	3.1957981727088e-15	4.99990788568178e-14
fbxb-7	-0.703254082969036	3.20971204179741e-15	5.018013705608e-14
txdc-12.1	-0.599100603725394	3.24523780260862e-15	5.06985619978959e-14
ugt-19	-0.888355509470257	3.3333747526271e-15	5.20375487602397e-14
mppa-1	-0.41487176944443	3.42371433105592e-15	5.34089468499655e-14
fars-3	-0.29612379840558	3.44664720675695e-15	5.37275899851843e-14
nmy-1	0.495335508379555	3.47855762686536e-15	5.41615686377048e-14
asah-1	-0.464936006256964	3.47954091695995e-15	5.41615686377048e-14
nspe-2	1.58789827651247	3.51641134439666e-15	5.46957625223497e-14
cest-25	-0.454345076121326	3.55678622220145e-15	5.52836518394967e-14
clec-222	0.830707448214482	3.57519844198027e-15	5.55295676850762e-14
F59A6.2	0.612080980592141	3.58936445407939e-15	5.57092235399983e-14
Y97E10C.1	0.622778276197253	3.62375796229335e-15	5.62023358638174e-14
rla-2	-0.440013560227686	3.65451878003077e-15	5.66384349466229e-14
E02H4.7	-0.557461741828266	3.93491921142664e-15	6.09400710821666e-14
Y37E3.8	-0.402985140560337	4.16737365659034e-15	6.44934923865396e-14
R10E4.7	0.37557778924593	4.24286217856133e-15	6.56143635896706e-14
srw-86	2.30581892361048	4.366456477598e-15	6.74770210099751e-14
ttx-1	0.788328528995922	4.378915798763e-15	6.7620807803088e-14
sek-4	0.885819499348855	4.40106835936967e-15	6.79139663172998e-14
sdz-6	-1.85662339123205	4.78049131918115e-15	7.37158639822508e-14
C32F10.8	-0.292070043656279	5.1945293750703e-15	8.00428056256339e-14
unc-49	0.476463184160221	5.21598541599043e-15	8.03156834815653e-14
cyp-13A4	-3.91285560232131	5.32133569916134e-15	8.18790447780504e-14
F49H6.5	1.70944296969632	5.32713270254157e-15	8.19094421422354e-14
ZK899.2	-0.472028881154956	5.3673327591709e-15	8.24683945233469e-14
kdp-1	-0.313252663480508	5.39266718562738e-15	8.27983011867746e-14
snr-1	-0.294399089062828	5.71151572116983e-15	8.76310865909478e-14
clec-24	2.82450770753817	5.92980638799712e-15	9.09152146783478e-14
ruvb-2	-0.291941285124717	6.05233205468485e-15	9.27274376412545e-14
ctg-1	-0.411897750215052	6.65332438617024e-15	1.01862396352266e-13
sri-36	4.28833073859084	6.75844277729234e-15	1.03397903275149e-13
ztf-13	0.538495919578574	6.82410018834375e-15	1.0432793397786e-13
tpra-1	0.440410639858891	7.08058830871234e-15	1.08102578053766e-13
cpt-3	3.20954753033746	7.08108703869963e-15	1.08102578053766e-13
slc-46A	-0.621160263592233	7.13669099575521e-15	1.08873903774389e-13
tax-6	0.325254280368099	7.30655757950968e-15	1.11386027851501e-13
ugt-43	0.776456715321748	7.49792555292572e-15	1.14222129567456e-13
Y34F4.1	1.01258494975752	7.5843960091983e-15	1.15404699133207e-13
Y53C10A.10	0.595275765522499	7.58632178215396e-15	1.15404699133207e-13
nhr-19	0.655877795852147	7.60770590605686e-15	1.15647920844271e-13
Y95B8A.6	0.774629399843139	7.81897397758579e-15	1.18775257431307e-13
idh-1	-0.412548827159098	7.96896629803197e-15	1.20968005405111e-13
T05D4.5	0.509699026064623	8.0003908852742e-15	1.21296387775497e-13
acl-5	-0.416383041306197	8.00191715566633e-15	1.21296387775497e-13
F46F2.5	-1.14341108193141	8.04446596372978e-15	1.21855182661897e-13
Y53F4B.39	-0.314345618605859	8.37102149367641e-15	1.26712199643687e-13
C03F11.2	1.7321806817103	8.47197914185891e-15	1.28149894796474e-13
grd-13	-0.801987794540322	8.64292163076857e-15	1.30643428937866e-13
pssy-1	-0.410712986895468	8.78353396012617e-15	1.32675311417438e-13
C23H3.2	-0.354095122905881	8.93128725164978e-15	1.34812120388635e-13
C18A11.1	0.819104044824367	9.01058956331925e-15	1.35913424841791e-13
acox-1.3	-0.452689744912312	9.30477083066294e-15	1.40252080157827e-13
slcr-46.1	-0.553337614178808	9.58335830938984e-15	1.44349755448673e-13
mnat-1	-0.379791915666886	9.69089760961968e-15	1.45867064160525e-13
Y71F9AM.9	1.09487801883722	9.82274182208715e-15	1.47747823308502e-13
inx-12	-0.40817127874429	1.01975139257685e-14	1.53277358685078e-13
F18G5.6	0.517511640065685	1.08492196509597e-14	1.62958776453167e-13
D2030.2	0.330739423754303	1.11432220700544e-14	1.67257578326012e-13
daf-36	-0.610937801163506	1.13758797423894e-14	1.70594585511197e-13
M04B2.4	-0.339282273678982	1.13814620360647e-14	1.70594585511197e-13
let-522	0.53381414309706	1.18169884749833e-14	1.76998833663725e-13
Y45F10C.4	-0.948572005466364	1.18783594174659e-14	1.77793823850534e-13
C13C4.6	0.940818342401086	1.29281670774022e-14	1.93372179439664e-13
kin-20	0.417009182049622	1.34287572525687e-14	2.00719653383234e-13
E02C12.8	0.502734422618921	1.34643243239685e-14	2.01111029658495e-13
C14C6.2	-0.745021655483243	1.39506104828854e-14	2.08229376803737e-13
T28F4.4	-0.439005020687562	1.44136281596782e-14	2.1499074876447e-13
tag-267	-0.410795654216587	1.4433085373556e-14	2.15131260011683e-13
Y32F6B.1	-0.489550308578511	1.4466906100168e-14	2.15485521439195e-13
C54C6.7	0.739799341651407	1.44994252146944e-14	2.15819916702611e-13
F25C8.1	-1.29055460382121	1.45314416798805e-14	2.16146371246744e-13
pam-1	-0.297835191579074	1.49211884367832e-14	2.21789703851603e-13
C39B5.10	7.54026501184407	1.51613651276234e-14	2.25203534404352e-13
Y53F4B.18	-0.33198560835015	1.57655131811857e-14	2.34015242053694e-13
cyn-7	-0.339539457065279	1.58017733987911e-14	2.34391149501515e-13
ZK1010.8	1.04979210441081	1.63943996374329e-14	2.43013528235641e-13
pbs-5	-0.308186454426766	1.80635285948096e-14	2.67569918383655e-13
daf-41	-0.416106470298685	1.8652048952645e-14	2.76096696996543e-13
ttr-31	-0.590140869900043	1.93204338072608e-14	2.85793083661027e-13
Y43F8C.3	0.574052240958932	1.95570389583176e-14	2.89093498643159e-13
F21D5.3	0.479125727818035	2.03272240546545e-14	3.00271344167791e-13
K04H4.2	1.4716669566941	2.13647608850703e-14	3.15380361439805e-13
C44C1.1	-0.520177022388401	2.62391863352055e-14	3.8706863035705e-13
saeg-1	0.427564323087003	2.66288688831607e-14	3.92546888336772e-13
app-1	-0.303591831300305	2.72799605957121e-14	4.0186850543539e-13
F01G10.9	-0.883107964708504	2.75133243852125e-14	4.0502788109385e-13
fbxa-19	-0.843572315355969	2.83492994850812e-14	4.170479651086e-13
K12B6.9	0.664966669179803	2.93410542410679e-14	4.31341671195508e-13
amdh-1	-0.629179858965701	2.99616690692723e-14	4.39956677815647e-13
cyp-13A9	-4.88609852880643	2.99681230573316e-14	4.39956677815647e-13
far-7	1.08810280879071	3.00704098753306e-14	4.41156170614536e-13
oac-27	0.915572943704565	3.08107194876689e-14	4.51707908001843e-13
C15A11.2	0.635733840016422	3.08416476536247e-14	4.5185227327942e-13
T26E3.4	-0.400607124681873	3.25181052147182e-14	4.76088160636797e-13
sdha-2	-0.295479674348204	3.27864222216993e-14	4.7968885590437e-13
C29G2.6	-0.632541636035714	3.32210370895237e-14	4.85716036137006e-13
ifbp-1	0.535906256454924	3.44695713191362e-14	5.03626988176118e-13
bath-25	3.0421657012571	3.47147256237485e-14	5.06863371266639e-13
D1086.5	0.493105122581765	3.7114646886237e-14	5.41535290237987e-13
Y57G11B.2	0.887499316677496	3.78842889685596e-14	5.52389013436807e-13
pfut-1	0.632095579467753	3.92697911573802e-14	5.7220170201719e-13
F26B1.8	0.49954637797387	4.00701424954075e-14	5.83467006960982e-13
ins-12	-1.633993346591	4.11225006133606e-14	5.98384031328426e-13
lcmt-1	-0.400467978545743	4.14348457618436e-14	6.02520002753973e-13
T03D8.6	-0.540233638900109	4.21752761763473e-14	6.12871098009375e-13
nspe-1	0.764025958473748	4.28767732390495e-14	6.22642789705818e-13
clec-8	-1.03553829910522	4.33182962889117e-14	6.28628546145249e-13
srj-14	0.51644228228693	4.55893706714446e-14	6.61138410671003e-13
lbp-8	-2.63617874911842	4.65181977156228e-14	6.7415216351363e-13
ech-5	-0.312789698750025	4.69108547060338e-14	6.7938328362779e-13
arrd-3	2.23277383703354	4.73852588846828e-14	6.85790438173053e-13
T10G3.1	0.503994430435454	4.96467325266422e-14	7.18035131562786e-13
nhr-133	0.535140934359399	5.04802105841669e-14	7.29597325462598e-13
oxa-1	-0.303562232143511	5.10154067157015e-14	7.36835732846594e-13
fut-2	1.99773332137786	5.21959591139611e-14	7.53379250941846e-13
cul-6	0.598631201030052	5.39847886825591e-14	7.78674266905768e-13
math-45	0.733134798785703	5.42381227492824e-14	7.818022347062e-13
pas-4	-0.318462096190453	5.75242881513739e-14	8.28612629191228e-13
K12H4.7	0.409557988450002	5.8975733094244e-14	8.48949538711904e-13
irg-6	5.03637630509153	5.94720582714822e-14	8.55519528181845e-13
fbxa-87	1.49110485217665	6.10928496084226e-14	8.78245565732348e-13
Y56A3A.7	0.3732126617025	6.12080331444144e-14	8.79311650413792e-13
nra-3	0.435681388596475	6.29079524106461e-14	9.03127295358198e-13
tsfm-1	-0.366361363715744	6.47692428224112e-14	9.29226205258073e-13
sru-22	3.84392181472153	6.48681268980945e-14	9.30022362497497e-13
lgc-34	-0.484695879262121	6.53055485719571e-14	9.35667866371209e-13
M02E1.1	0.375686133224477	6.94203321052048e-14	9.93958181925825e-13
ZK856.7	-0.396359539903937	7.13495218549548e-14	1.02089829869099e-12
ZK742.3	-0.815465185874234	7.15745174598555e-14	1.02343442777488e-12
nhr-57	0.646454942308928	7.16323497693972e-14	1.02357852330484e-12
ife-1	-0.356869027883505	7.43966272628445e-14	1.06236995919508e-12
F46A9.2	0.565081708400526	7.87748667516752e-14	1.12414147400493e-12
Y39B6A.18	0.671913238389038	8.18884675872073e-14	1.16779601747452e-12
fbxa-61	0.981167262965336	8.42928626182311e-14	1.20128538388242e-12
T27E9.2	-0.333736237657923	8.57701188972806e-14	1.2215260654115e-12
C11H1.9	-0.761520379289336	8.60302495647586e-14	1.22441724380547e-12
Y46D2A.6	1.27706896141177	8.77534016481478e-14	1.24811307957956e-12
T22F7.1	0.541401686286172	8.78282925831585e-14	1.2483498827768e-12
M01F1.4	-0.281871662627297	8.84794258938518e-14	1.25677138145051e-12
bet-2	0.325693694397722	8.85739864807146e-14	1.25728134187261e-12
act-2	-0.360783608608255	9.15736126003521e-14	1.29899987589407e-12
math-27	0.425967921811875	9.23140029653148e-14	1.30863646796201e-12
Y75B8A.24	-0.322271752869749	9.28702311805726e-14	1.31565137813906e-12
str-163	2.42795365336375	9.31744959591905e-14	1.3190899249599e-12
clec-35	3.04118669309948	9.50532319815966e-14	1.34479932296603e-12
W04E12.7	-0.71637041672995	9.76482815190711e-14	1.38060241825842e-12
F41E6.12	-0.78593853050401	9.89183824987991e-14	1.39763784474572e-12
klu-2	0.747132484676159	9.95454627031791e-14	1.40557144109351e-12
F59C6.11	0.871842821545993	1.00903149380452e-13	1.42380388664952e-12
twk-32	1.04684062521284	1.0283751122955e-13	1.45014422085143e-12
pdha-1	-0.231154497298371	1.0793131132207e-13	1.52097286448209e-12
mrpl-19	-0.400594067049394	1.08330222639118e-13	1.52559132197559e-12
K10G4.13	3.26257569594141	1.10788626069254e-13	1.55918805723466e-12
K01G5.5	-0.226581100030188	1.197947579253e-13	1.68482994840609e-12
Y51H1A.3	-0.334895169526929	1.20453390022548e-13	1.6929822699956e-12
farl-11	-0.268407430691967	1.22544510719563e-13	1.72124445790506e-12
twk-42	-0.646785796873212	1.23926271507182e-13	1.73951257595609e-12
fbxa-85	1.43596815526418	1.25436600648871e-13	1.75956027376172e-12
arp-1	-0.255851585919397	1.28628431983875e-13	1.80315357170855e-12
R10E8.1	0.654970216803798	1.31572344870922e-13	1.84321675814597e-12
Y45G12C.1	-0.69128048023489	1.31759854354455e-13	1.84463796096237e-12
Y6E2A.5	1.25992573644276	1.35002698471401e-13	1.88880407247782e-12
sec-61.A	-0.408844394635496	1.38413362772567e-13	1.93525898086575e-12
C42D8.1	0.661366135468789	1.4421498349424e-13	2.01506124916268e-12
R10E8.7	0.667025462353434	1.50057862631773e-13	2.0953356531918e-12
coq-5	-0.302005420671921	1.5120202008558e-13	2.10993756413693e-12
F47B7.1	-0.448750904041141	1.53289882631774e-13	2.13768077054616e-12
F43G6.8	0.479746424920408	1.54077460240788e-13	2.14726676384984e-12
nol-58	-0.240667291236579	1.62731405552247e-13	2.26639697635274e-12
syx-2	0.760801057352335	1.64376399050392e-13	2.28782060860136e-12
bckd-1B	-0.293189491463824	1.67606208754299e-13	2.33125988218017e-12
hpo-18	-0.440744651044995	1.69351114913758e-13	2.35400246242639e-12
ajm-1	0.436019215023155	1.8024458529706e-13	2.50379937865016e-12
Y58A7A.5	0.756367713026579	1.8529938406153e-13	2.57234909195261e-12
asb-1	-0.250680839090828	1.8813718389274e-13	2.6100533330466e-12
yars-1	-0.306810107359094	1.97759533442752e-13	2.74177091837772e-12
C36B1.13	1.65939927937956	1.990782992658e-13	2.75827037263294e-12
dnj-7	0.340428093744268	2.04004077856347e-13	2.82469212194634e-12
hsp-1	-0.295100639337209	2.09147971352299e-13	2.89404623496784e-12
sbsp-1	-0.539788222780445	2.10331579165032e-13	2.90717335128304e-12
ptr-8	-0.521436169234134	2.10367913960996e-13	2.90717335128304e-12
Y38E10A.17	0.483342563749745	2.11189218935589e-13	2.91664285996482e-12
T04B2.3	-0.895974390741232	2.18037472997864e-13	3.00928216113085e-12
hbl-1	0.747243532708039	2.18644715091632e-13	3.01411783080164e-12
F22E5.8	-1.30627746331199	2.18669087752942e-13	3.01411783080164e-12
ppgn-1	-0.314381821517528	2.18962436043283e-13	3.01622162863221e-12
C51E3.9	-0.651980484810708	2.27240177633711e-13	3.12823761554332e-12
cdd-2	-0.366851280430646	2.32290085732917e-13	3.19570327188662e-12
rps-23	-0.32239020275834	2.36426132023572e-13	3.25051809736577e-12
F44G4.3	-0.476792067646544	2.46863180652514e-13	3.39183680391409e-12
T04F8.8	-0.360335384067944	2.50223366381184e-13	3.43580245676765e-12
snpc-1.2	-0.248871204236029	2.58727854148298e-13	3.55030270538708e-12
B0244.5	1.07769596157167	2.61607975020966e-13	3.58752740665348e-12
cnp-2	0.73818276842383	2.62587468355594e-13	3.59865715903696e-12
C52E2.5	0.837956812680845	2.90431845582193e-13	3.97771001802474e-12
C31H5.6	0.414386382271931	2.93549570318194e-13	4.01784258633473e-12
srh-46	-2.89253070297855	3.09230828782212e-13	4.22977254889466e-12
tag-241	0.381017770374795	3.10061354976938e-13	4.23842798633654e-12
Y45F10A.7	-0.527417599787692	3.21052579751436e-13	4.38587698814039e-12
zmp-3	-0.6687597313565	3.2978532892246e-13	4.50230493001529e-12
R07E3.4	-0.658843841529539	3.33140118937061e-13	4.54521025416739e-12
ugt-61	-0.625853332917021	3.35150989638181e-13	4.56973683963407e-12
F48C1.9	2.87515668961775	3.36047778830871e-13	4.57905155210483e-12
K02C4.2	1.67587219737862	3.38159563372973e-13	4.60489967048049e-12
K12C11.6	0.82855942222772	3.44109231529449e-13	4.68294429752521e-12
hprt-1	-0.317594893462911	3.49063079823331e-13	4.74734648028761e-12
nep-17	0.803008400231215	3.50674528098513e-13	4.76623832293185e-12
mpk-2	0.648622549736551	3.55706246884457e-13	4.83156381224426e-12
R10H1.1	0.544986147535478	3.65026778818825e-13	4.95502468473888e-12
C16A11.4	-0.275112743643055	3.68021608860714e-13	4.99251592678515e-12
nhr-213	0.935552953021897	3.70823292187176e-13	5.02734120476909e-12
clec-3	1.53945663521064	3.89977728999446e-13	5.28368055839072e-12
eif-1.A	-0.315561515602602	3.97639769962232e-13	5.38408770017086e-12
kin-16	-0.492778572229257	4.16284251697191e-13	5.63297768363484e-12
F08G2.7	0.671992376361571	4.25786341421823e-13	5.75792078361852e-12
rps-24	-0.293190557559477	4.34313281660922e-13	5.86952766653229e-12
col-38	0.836625131525597	4.39372405665072e-13	5.93415762005366e-12
col-181	-0.356289119604165	4.41360776712243e-13	5.95725874562357e-12
kqt-2	0.496714682540915	4.44175225364792e-13	5.99147374478852e-12
ifb-1	-0.476939441647917	4.44631819525451e-13	5.99386064132611e-12
Y94H6A.8	-0.333102729648805	4.51309460305232e-13	6.08005466510518e-12
Y39B6A.5	0.506880484078721	4.76713182800754e-13	6.41826027647699e-12
ttx-7	-0.382505323903165	4.77581058967018e-13	6.42590861136163e-12
fbxa-15	1.58935814395464	4.90934769754468e-13	6.60144031048761e-12
aex-5	0.454626277275646	4.95787271738148e-13	6.66251058459904e-12
ccch-1	0.350607555876846	5.24938011924274e-13	7.04982540575494e-12
Y17G9A.4	0.776257946844909	5.32069977881175e-13	7.14113206381034e-12
Y59E9AL.5	0.873810251087597	5.33260379652921e-13	7.15263014861121e-12
adk-1	-0.299485390186308	5.42611747518456e-13	7.27350856554759e-12
npr-28	0.747097987671414	5.62135626426401e-13	7.53050938551467e-12
dnj-13	-0.280218239345868	5.78155100387169e-13	7.74027259319087e-12
anmt-1	-0.918057633446489	6.22014023363717e-13	8.32225254480519e-12
clec-125	1.89114312189666	6.32010975709074e-13	8.45073191100954e-12
csq-1	-0.276809130769341	6.32913795600212e-13	8.45752761527116e-12
Y18H1A.11	0.88271339956017	6.39021485604061e-13	8.5338233784657e-12
sams-5	0.499044917415922	6.4198542329843e-13	8.56806697570271e-12
ZK809.3	-0.280119146762933	6.6164695748068e-13	8.82497877202296e-12
fkb-6	-0.26835797190942	6.75888100849546e-13	9.00931937413506e-12
F11D5.1	0.504692685786502	7.22591648203114e-13	9.62587283255783e-12
F21C10.10	0.637879251670233	7.31505886603511e-13	9.7385696729563e-12
F19C6.5	-0.832665926485987	7.42399697609879e-13	9.87746438148365e-12
gcst-1	-0.288371976263626	7.53091182797348e-13	1.00134965335474e-11
ZK1127.5	-0.394281747912258	7.55836391040279e-13	1.00437676413871e-11
W10G11.19	0.502294830198645	7.57674648787253e-13	1.00619568910198e-11
C11E4.7	-0.721531332735282	7.62214896513414e-13	1.01159839578133e-11
ser-3	0.556512207320445	7.65646232298797e-13	1.01552359796364e-11
gst-5	-0.564352607416504	8.01470474532194e-13	1.06238207489938e-11
mrps-22	-0.340575009596983	8.25849249250865e-13	1.09402056912503e-11
vit-5	-0.460889914823651	8.50149132840437e-13	1.12551553510203e-11
K06A9.2	0.789416750241961	8.65820066357724e-13	1.14555477174762e-11
Y69A2AR.3	-0.456428169394165	8.93047195173234e-13	1.18084969656651e-11
cyp-13A5	0.726722401918002	8.95033159293512e-13	1.18274603799612e-11
fip-6	-1.25089522746031	9.37743678511326e-13	1.23842255115291e-11
par-5	-0.252372474788934	9.56164932151813e-13	1.26197285441761e-11
enol-1	-0.305194923115095	9.80840121840497e-13	1.29374321055564e-11
set-27	-0.409133208632804	9.9789594913472e-13	1.31543061339198e-11
tsct-1	0.547383027669571	1.03997355206397e-12	1.37005489335827e-11
T13C5.6	0.690519581147265	1.06526083765183e-12	1.40250619129172e-11
cyn-3	-0.362126397780334	1.07495426895773e-12	1.41439961944997e-11
bath-46	2.01887897400898	1.08704723183216e-12	1.42943376485218e-11
odd-2	0.857999837805102	1.10324068613079e-12	1.44983818924141e-11
ttr-8	-0.969101133927168	1.13243200104504e-12	1.48728845039212e-11
mdt-15	0.30799223938809	1.1337454124691e-12	1.48810160262478e-11
hpo-8	-0.377530741693058	1.14107240158578e-12	1.49680207194551e-11
egrh-1	0.380456557222462	1.14188520080447e-12	1.49695213419224e-11
nud-1	-0.310068090875837	1.14589009133332e-12	1.50128412088254e-11
F17C11.11	-0.374291224388508	1.15350617418029e-12	1.51033911651682e-11
bed-2	0.51987928729566	1.16289668029742e-12	1.52170497225244e-11
F01D5.8	0.587224743232774	1.18014402854016e-12	1.54333173323549e-11
math-26	0.338279401273398	1.25272997513073e-12	1.6372569687166e-11
C01B10.3	-0.667708439096046	1.29223346462641e-12	1.6878569214383e-11
hpo-19	-0.372889535829019	1.29798604753222e-12	1.69344451239884e-11
K02C4.5	0.389266897919465	1.29809150595843e-12	1.69344451239884e-11
dhs-4	-0.757805059384515	1.34502772448797e-12	1.75360853081966e-11
C44B7.11	-0.371061958923352	1.35237495165435e-12	1.76211578807048e-11
abt-3	0.900697648669462	1.35693745990329e-12	1.76698648332729e-11
F22H10.3	0.469624575038244	1.36545928418501e-12	1.7770039038993e-11
K10G4.3	1.15197385914423	1.38928900944135e-12	1.80691872744939e-11
snr-2	-0.280970561420477	1.4156734258551e-12	1.84011790235163e-11
alr-1	0.934432386312163	1.43751682610252e-12	1.86737791822311e-11
F48E3.8	0.585338109692708	1.4535169811128e-12	1.88701895658218e-11
cpg-7	-0.474817857863874	1.45534463236341e-12	1.88824799334609e-11
ace-2	0.454970426196544	1.47449373399706e-12	1.91193579519014e-11
flr-4	1.13529843070702	1.48373237356017e-12	1.92275209763534e-11
T02D1.8	-0.437851256513624	1.55211431427526e-12	2.0101521578354e-11
ugt-54	0.634127172734631	1.59260101545843e-12	2.06134119355894e-11
ilys-4	0.663859449475538	1.61451870662132e-12	2.08844863957281e-11
nob-1	0.653092899011533	1.6491608569863e-12	2.13197308857927e-11
C49F5.9	-1.50050686073805	1.66474726714659e-12	2.1508253721531e-11
Y71F9B.9	-0.766014006567981	1.66696265563681e-12	2.15177081016207e-11
T04G9.4	-0.569918580142492	1.66748685064813e-12	2.15177081016207e-11
tbx-2	0.501380812368082	1.67199030025068e-12	2.15628400093701e-11
aat-1	-0.66350426883129	1.69763990473476e-12	2.18804652544106e-11
egl-15	0.429087385540169	1.75687304383961e-12	2.26302985707081e-11
rpt-2	-0.216503433348953	1.75931292587102e-12	2.26481160679397e-11
Y54G11A.3	-0.263705899242229	1.78593322931669e-12	2.29770065049064e-11
F16C3.2	0.625423443186854	1.8325683500071e-12	2.35628494385436e-11
fbxa-88	2.816188827108	2.09095290976184e-12	2.68689956042178e-11
F46C3.2	1.20021462509104	2.14544532075193e-12	2.75527112073078e-11
acd-2	-0.460915930275524	2.23160616041764e-12	2.86420637379592e-11
pqn-72	0.722887515139658	2.32358857831581e-12	2.98047861086901e-11
rpc-2	-0.281495557974434	2.38625062202687e-12	3.05902487036627e-11
fmo-4	-0.367667066304618	2.38992030166661e-12	3.06189789276283e-11
ptr-22	1.05073075398338	2.42807975167178e-12	3.10892839888488e-11
elo-2	-0.485912042386764	2.46309534858421e-12	3.15187974337636e-11
ttr-26	0.498083871616009	2.48183781367498e-12	3.17396847841942e-11
lron-7	0.401430954266637	2.52700433027895e-12	3.22980386494926e-11
gst-42	-0.511538998504309	2.57507697874397e-12	3.28928486069119e-11
dpy-11	-0.222907317210538	2.632801408455e-12	3.36101640195501e-11
rfip-1	0.305734602897587	2.6358509917075e-12	3.36290655692015e-11
Y47H10A.3	2.0574530187327	2.65254431191619e-12	3.38219124221366e-11
D2030.4	-0.378444972086027	2.66672919100005e-12	3.39825644945868e-11
F53F4.10	-0.432973606644212	2.76866076565685e-12	3.52605316999934e-11
C33A12.1	-0.3476989406392	2.77449421627711e-12	3.53138414677456e-11
rpl-27	-0.330572328717531	2.79489936409326e-12	3.5552446866454e-11
tyr-6	-0.700163411522672	2.81810858338334e-12	3.5826417186381e-11
nsun-1	-0.318699005206349	2.83837641435807e-12	3.60626912064914e-11
Y37E3.17	-0.24767264829769	2.85928147666254e-12	3.63067767599436e-11
R05H10.1	1.52963991710184	2.90627787945461e-12	3.68816815087212e-11
K12C11.1	-0.324808304131033	2.91913158413333e-12	3.70112803802627e-11
rml-4	-0.629958772859246	2.91994378664851e-12	3.70112803802627e-11
ech-4	-0.302287148046182	3.05057902030473e-12	3.86442734758934e-11
ivd-1	-0.37125176697701	3.07517720949189e-12	3.89328696445653e-11
F47H4.12	0.718408845971979	3.08138264850343e-12	3.8988403593874e-11
rps-18	-0.295879739174227	3.09798849682777e-12	3.91753896407117e-11
rps-15	-0.352391394427165	3.11431406915594e-12	3.93586130650285e-11
usp-14	-0.259992322697149	3.1318346736782e-12	3.95567144346602e-11
rpn-10	-0.257668874002892	3.14323346814616e-12	3.96773063346554e-11
Y113G7B.12	0.664213866697517	3.31205023257273e-12	4.17836872777892e-11
alh-4	-0.305766549976891	3.46340569379677e-12	4.36674339063765e-11
math-10	2.3953517824439	3.57887082451318e-12	4.5084200168868e-11
C49F5.7	-0.455010277632835	3.57998081027402e-12	4.5084200168868e-11
tatn-1	-0.560605808041703	3.60667907309214e-12	4.53928523455183e-11
F54D5.7	-0.27938942726186	3.60872540807891e-12	4.53928523455183e-11
ugt-39	-0.60121277428868	3.64261649487607e-12	4.57922826693101e-11
cpg-18	-0.765097621401055	3.65483308067791e-12	4.5918928634965e-11
fbxa-180	-0.498341171042906	3.7343534274976e-12	4.68905280404121e-11
afmd-1	-0.851887202678944	3.77205063890118e-12	4.73361436734239e-11
mrps-14	-0.368551015634201	3.93438900509107e-12	4.93444669017683e-11
B0041.8	-0.332609493055372	4.00904584781298e-12	5.02513969017681e-11
mrpl-44	-0.265620607469886	4.09825596105118e-12	5.1339578181865e-11
adh-5	-0.279113119939532	4.13887406153012e-12	5.18181230343671e-11
pbs-4	-0.325187979112193	4.29706105176601e-12	5.37671959040003e-11
dld-1	-0.293367208101737	4.34922504644451e-12	5.43881503182564e-11
cyn-6	-0.504299326439103	4.39425542923976e-12	5.49192249972740e-11
Y67A6A.1	0.586192631892291	4.4183342002174e-12	5.51879809134381e-11
arl-7	1.02262834760611	4.47820730065989e-12	5.59032587550053e-11
sqt-2	1.39887996294723	4.5223421231109e-12	5.64213510283813e-11
T21D12.12	-0.516288323769278	4.55696972524783e-12	5.68202961553007e-11
F45G2.8	-0.395302859397527	4.58908194076703e-12	5.71874315804655e-11
hxk-2	-0.307243291007833	4.61976606774665e-12	5.75363543847075e-11
Y39G10AR.32	-0.514848153803371	4.66025064365596e-12	5.80068596377015e-11
nspa-5	0.741429482122826	4.66834688463065e-12	5.80739101132753e-11
gpi-1	-0.227032757887883	4.67920756344234e-12	5.81752522707791e-11
nhr-18	0.638951893332297	4.6962454269809e-12	5.83532315837152e-11
T04A8.13	0.729409968139033	4.82526266039899e-12	5.98924300871218e-11
set-31	-0.323141217927052	4.82570806944384e-12	5.98924300871218e-11
R02F11.1	1.60898490045654	5.03280066661229e-12	6.24265332686157e-11
dpf-6	0.984966012296721	5.06971203859013e-12	6.28480091585545e-11
ugt-58	-0.388827344748734	5.07597152112143e-12	6.28892332853854e-11
linc-40	1.14992271027881	5.21794453421982e-12	6.46108741458507e-11
C48E7.7	0.608901624005427	5.25430239758588e-12	6.50235090010715e-11
F36A2.14	0.330535375542447	5.32405068135309e-12	6.58486452995511e-11
cyp-31A2	-0.288161476595848	5.35581868406422e-12	6.6203355060111e-11
B0524.4	0.778052520009271	5.42722660221187e-12	6.70473631076711e-11
ril-1	-0.274262181462827	5.58853090925193e-12	6.90003292101993e-11
poml-2	-0.610875298384066	5.75735031140805e-12	7.10437804114681e-11
F59G1.4	0.836344089181392	5.77281881581427e-12	7.1193670021958e-11
chk-2	-0.383685765723359	5.9080894622009e-12	7.28200054817792e-11
mlc-2	-0.375533479531652	6.02165588272443e-12	7.41771104542042e-11
rpl-11.1	-0.252620555668133	6.14541111578117e-12	7.56580941158263e-11
phb-2	-0.24211335940744	6.16230961670201e-12	7.58225857200866e-11
his-40	-1.04311116473626	6.29890835779781e-12	7.74588650264132e-11
pals-37	6.06947729225743	6.3172607043618e-12	7.76400034044099e-11
F11D5.5	1.20013265544141	6.32424981563032e-12	7.76813584803555e-11
nhr-65	-0.494872015265466	6.38649563874939e-12	7.84010008711079e-11
F09B12.3	-0.447073003214265	6.39103443718799e-12	7.84118100324484e-11
mpst-1	-0.305152970907775	6.57414254037299e-12	8.06122260928802e-11
C39B5.5	-0.720756774290644	6.65885868555766e-12	8.16043322276975e-11
T28C6.8	-0.63085113613958	6.69016214179241e-12	8.19411059126735e-11
dod-20	1.65947525950329	6.9908263795663e-12	8.55747416445597e-11
B0454.5	-0.772226933999095	7.04854070220674e-12	8.62319756912667e-11
cor-1	-0.503341277209624	7.57558911833607e-12	9.26270263333801e-11
asg-2	-0.319685203669168	7.77071202586203e-12	9.4958632589696e-11
Y39G10AR.11	0.554326382055234	7.78850945334475e-12	9.50784420233627e-11
F41H10.1	0.391707695388534	7.78938808402654e-12	9.50784420233627e-11
T16A9.3	-0.636465549337373	7.96678816452146e-12	9.71884675687837e-11
gst-9	-1.47282245198751	8.13854727576793e-12	9.92273164441467e-11
K09F6.6	0.603194532887122	8.34051584151423e-12	1.01631959378633e-10
R07A4.2	1.03417414113191	8.36410460216229e-12	1.01861487524288e-10
egl-44	0.376125723043428	8.44253680285322e-12	1.02758281562951e-10
fbxa-190	0.955341346954191	8.47099495847221e-12	1.03046144120257e-10
F54H5.2	0.561247196487016	8.63334149167762e-12	1.04961452939659e-10
ceeh-2	-0.593769263594619	8.67688787180903e-12	1.05431074061426e-10
rps-3	-0.29923374690327	9.09082166256877e-12	1.10398114173087e-10
F41C6.7	-0.911459266266753	9.21307827844684e-12	1.11819433646789e-10
F39H2.3	-0.331042089223666	9.3080903229537e-12	1.12908663261001e-10
nlp-18	0.535074061595667	9.484101447267e-12	1.14978637115792e-10
pho-11	-0.28492130885908	9.5472892254241e-12	1.1567925226554e-10
soc-2	0.342460404349502	9.59971924196151e-12	1.16248803521019e-10
pqbp-1.2	-0.41300981404193	9.86817800784634e-12	1.19432257154251e-10
nap-1	-0.250144707365332	9.97316406594591e-12	1.20634762183682e-10
F07A11.5	-0.467895162109602	1.00722712364934e-11	1.21764840204737e-10
Y54F10BM.3	0.459026196715462	1.02485023847228e-11	1.23825479207524e-10
ubh-4	-0.305779318418192	1.03164527786183e-11	1.2457625287713e-10
T01D3.3	0.960861887214025	1.03564903649093e-11	1.2494609180901e-10
Y39B6A.27	-1.12339812114267	1.03587386929463e-11	1.2494609180901e-10
cyp-33C4	0.563735716436151	1.03676364083695e-11	1.2498308142688e-10
nex-2	-0.318449257593022	1.06612664955329e-11	1.28450582386314e-10
mut-15	-0.278175445274363	1.06924975515162e-11	1.28754490179324e-10
cnc-2	-1.07051911485721	1.11022581925427e-11	1.33613589050512e-10
nhr-105	-0.413436645615308	1.11551795734098e-11	1.34175150940777e-10
Y55F3AM.13	-0.334771872851439	1.11981825189826e-11	1.34616850315128e-10
dnj-27	-0.359188574551586	1.14930064616918e-11	1.38083576513398e-10
pkc-2	0.313236239469188	1.18149202083148e-11	1.41859625132956e-10
spe-11	0.364511625366571	1.18205323545516e-11	1.41859625132956e-10
pycr-1	-0.614616735999066	1.1901674454018e-11	1.42753492024299e-10
ent-7	-0.635797638112547	1.20493804180834e-11	1.44444306421252e-10
faah-3	-0.414155622803054	1.20573068108185e-11	1.444585322432e-10
F28H7.8	-0.747184499508505	1.21247489605548e-11	1.4518540179918e-10
clec-53	-0.674719244514589	1.22187068945256e-11	1.4622879038373e-10
C18E9.9	0.47594684258379	1.24721820892949e-11	1.49124116114312e-10
linc-72	-1.20377061921887	1.24745516559187e-11	1.49124116114312e-10
poml-4	1.29059316156423	1.2756964141969e-11	1.52415144603659e-10
R06C1.4	-0.364749447542448	1.32676668232871e-11	1.58428507348376e-10
K05F1.10	0.567112865677508	1.33208465562496e-11	1.58968527285128e-10
art-1	-0.384056863108768	1.33277243412977e-11	1.58968527285128e-10
hpo-31	-0.286274957005688	1.40760932237358e-11	1.67801436127671e-10
mag-1	-0.345244882868005	1.41935384443607e-11	1.6910745025927e-10
K08E7.8	-0.867204088415016	1.42448594876706e-11	1.69624621254851e-10
prg-2	0.292352856859064	1.44031605229488e-11	1.71414404580169e-10
mnr-1	-0.454648892456283	1.48893949775083e-11	1.77102825720263e-10
oac-31	0.898360036275491	1.56152075571554e-11	1.85584714641274e-10
klf-1	0.518337143436603	1.5619801493555e-11	1.85584714641274e-10
Y47G6A.15	0.813348005668505	1.6010785196944e-11	1.90124747873295e-10
nhr-271	3.44279995848838	1.62535687492986e-11	1.92900881823071e-10
Y63D3A.7	-0.406420085958445	1.6540046214056e-11	1.96192224987314e-10
R11D1.1	0.268024644779814	1.66754029045569e-11	1.97688377132894e-10
F46B6.6	-0.254783264826736	1.6695848239976e-11	1.97821343933469e-10
nmgp-1	0.737079665560683	1.67328479210906e-11	1.98150200188208e-10
rpn-12	-0.308358992038521	1.71800870855256e-11	2.0333406217071e-10
C04F12.7	0.36369665600733	1.72410471368122e-11	2.03942938372203e-10
ZK930.2	0.456087407686541	1.77700414542474e-11	2.10084428312377e-10
fmo-3	-0.840905370044743	1.7838071668406e-11	2.10772452117208e-10
clec-64	3.39045170749671	1.80568366299648e-11	2.13239799629017e-10
C06B8.7	0.484372751907413	1.81860481124576e-11	2.14647442314105e-10
rpt-5	-0.291591269135995	1.83970016354984e-11	2.17017794746986e-10
C49A9.6	0.5478873776329	1.85762238259644e-11	2.19011430960243e-10
R144.10	-0.380853756258892	1.87786017009935e-11	2.21275727794994e-10
T24C2.5	-0.611169940953638	1.94713808617047e-11	2.29312954609769e-10
D1005.2	-1.04249271013576	1.96331900706182e-11	2.31091595811988e-10
C15F1.1	-0.482492486012651	1.97782517948887e-11	2.32671267273131e-10
fbxa-31	0.733217879602278	1.99069326026015e-11	2.3405660636542e-10
cutl-24	0.637268713019875	2.08526999115035e-11	2.450420887627e-10
T26H5.10	3.7105407727646	2.18621916347388e-11	2.56763953698078e-10
skr-5	2.30365013596639	2.20323047880531e-11	2.58620164746512e-10
F56B3.11	-0.274037796264626	2.2225567492033e-11	2.60745929734118e-10
ZC373.5	-0.552649739192805	2.23477517346275e-11	2.62035946761491e-10
C53D6.7	-0.667426910525173	2.305153194761e-11	2.70140260123058e-10
K11D12.7	-0.345832572806699	2.31330084935833e-11	2.70946942104626e-10
nduf-5	-0.289999601188026	2.31486913542074e-11	2.70982550784315e-10
F21F3.6	0.289013925273976	2.35388697917452e-11	2.75399637072198e-10
F07H5.3	-0.404618489829037	2.37992713334911e-11	2.78294370846725e-10
mpst-7	-0.80117797561327	2.4141322514238e-11	2.82140189078613e-10
F23F1.7	-0.729931643278178	2.42974117181276e-11	2.83809658183296e-10
cox-5A	-0.305674658811417	2.44193175670975e-11	2.85078242229395e-10
clec-240	6.81878723810345	2.45853387779324e-11	2.86860180384433e-10
Y106G6G.4	0.566249931963518	2.48409069924722e-11	2.896844398676e-10
K09E9.1	0.531738364468934	2.54993135687503e-11	2.9720080860935e-10
B0205.13	-1.50839922462916	2.5806305193657e-11	3.00615405174372e-10
K09F6.15	0.48769866867409	2.65432104522267e-11	3.09031598497027e-10
cyp-13A11	3.87688464086769	2.67428925802347e-11	3.11187383042753e-10
aldo-2	-0.338622303872914	2.69239569801476e-11	3.13124304890116e-10
cra-1	-0.262293511692632	2.71986440985605e-11	3.16147363128278e-10
C50E3.12	-0.472419183138614	2.74272912746275e-11	3.18632282482583e-10
exo-3	-0.275843275374949	2.80484001203936e-11	3.25671402047951e-10
T22B3.3	0.447107714614201	2.88741364998276e-11	3.35077553728914e-10
nhr-141	1.05308550342958	2.89097875746609e-11	3.3530973315762e-10
csr-1	-0.207124811474602	3.04933357734867e-11	3.53485213071343e-10
hrpk-1	-0.235086681960315	3.05122252667663e-11	3.53512992631281e-10
cyp-37A1	-0.368742879357554	3.05864572595674e-11	3.54181590978697e-10
C26B9.5	0.394991881185849	3.09723634406527e-11	3.58456607984315e-10
bcl-11	0.510983805543515	3.11418703930704e-11	3.60223880197016e-10
glp-4	-0.2682738989977	3.26481800721808e-11	3.77443954513011e-10
R07C12.4	1.42121835416234	3.37558571666228e-11	3.90039376015846e-10
nipa-1	0.409335906972975	3.40033813822366e-11	3.92687756760162e-10
npr-13	-1.29205786915824	3.50086698459138e-11	4.04079606611372e-10
Y58A7A.3	0.513821242990035	3.56076456538657e-11	4.10771946687275e-10
mrpl-24	-0.359236019945755	3.5644853645671e-11	4.10979985498285e-10
ugt-9	-0.905611845600351	3.66745713828643e-11	4.22625141408771e-10
drh-2	0.322865325930116	3.77723360869015e-11	4.35041510847204e-10
C18H2.5	0.399752287032728	3.96401738062716e-11	4.56309068401518e-10
nhr-117	-0.556905543061866	3.97537006696965e-11	4.57370273834823e-10
Y116A8C.29	0.79900470661537	4.01538715513974e-11	4.61726439287903e-10
F57C2.5	-0.31328939397554	4.02670080445614e-11	4.62779115510525e-10
C53B7.3	0.446702257566068	4.07256093976444e-11	4.67798880937358e-10
gmeb-1	0.352433907902436	4.08050576752507e-11	4.6846042110944e-10
ugt-11	-0.461673227761722	4.14526179056974e-11	4.75639942286252e-10
C34F11.5	0.423469517969864	4.17896602121468e-11	4.79250709998478e-10
C53H9.2	-0.258162118625505	4.22942853113401e-11	4.84778455274472e-10
Y53G8B.1	-0.820147863576114	4.25504743009302e-11	4.87454230981367e-10
vem-1	-0.385287706710687	4.33160099731194e-11	4.95959058634531e-10
R07E4.1	-0.550578953431675	4.37439156453044e-11	5.00591077384652e-10
T26H5.4	4.4205214732944	4.41413750513122e-11	5.04869921478028e-10
htp-1	-0.238276833661924	4.4315303540411e-11	5.06588915245424e-10
rpoa-2	-0.270760522432499	4.45092595729995e-11	5.08534898554196e-10
M176.9	0.448762526796247	4.61528734183836e-11	5.27032865663098e-10
F38E9.1	0.415951347254393	4.62995536417975e-11	5.28426322022518e-10
Y48A6B.3	-0.320609029042191	4.65681180313897e-11	5.31208643898247e-10
mrpl-37	-0.314345639683297	4.8112292840162e-11	5.48531321668102e-10
R07E4.3	-0.389113143273192	4.8315493373201e-11	5.50555175417964e-10
eol-1	2.25570319982735	4.96239711547531e-11	5.65164823448978e-10
W01D2.1	-0.235882627642703	5.09882338861112e-11	5.80393948547481e-10
Y66D12A.10	-0.378602416583359	5.14670119700535e-11	5.85532873973528e-10
F41C3.8	0.683966377963519	5.21981114559358e-11	5.93535448777999e-10
nep-14	0.875573391807643	5.26106069410329e-11	5.97908668703128e-10
col-19	-0.266534648874242	5.28083157575612e-11	5.99837541042696e-10
F38B7.2	-0.561434013018122	5.38548401874442e-11	6.11400765136483e-10
mrps-17	-0.392562396415283	5.50141799443604e-11	6.24231833206681e-10
C26E6.12	-0.36106174364589	5.53415592628171e-11	6.27614275787948e-10
gtbp-1	-0.236103982441562	5.58523457632427e-11	6.33072014325407e-10
C05C12.4	0.392434170678968	5.59782193389651e-11	6.34163400270284e-10
unc-64	0.398230419945429	5.60492316926176e-11	6.34632452244884e-10
glna-3	0.385011036318148	5.71243777769233e-11	6.46464579340324e-10
F44D12.8	0.526426907118977	5.73503582558947e-11	6.48679461138178e-10
col-65	1.04140035719309	5.78477700651693e-11	6.53960497667109e-10
F21C10.11	1.27473203084555	5.79864115272225e-11	6.55182258658138e-10
fhod-1	0.445843005072708	5.83925465213865e-11	6.5942352062139e-10
Y105C5A.15	0.384822026074405	6.19718504296927e-11	6.99475851558732e-10
abu-14	1.71650989833071	6.20769847309353e-11	7.00293731959404e-10
gpd-4	-0.330665431694021	6.25252585768582e-11	7.04979690866059e-10
gcl-1	0.333296018447871	6.30961524734494e-11	7.11042551059892e-10
F54B8.4	0.882107447600439	6.32808329689274e-11	7.12749014112449e-10
dars-1	-0.236148995215869	6.35325216728092e-11	7.15208019713756e-10
W05E10.1	0.714474370387059	6.39759820821138e-11	7.19822152203689e-10
nlt-1	0.382039699080367	6.49720338660413e-11	7.30645631628924e-10
B0462.5	1.74766977437821	6.74430855685483e-11	7.58036232866421e-10
R13H4.2	-0.344116666691293	6.82627415586221e-11	7.66846751869762e-10
F10E7.6	-0.320646259936114	6.89765991423774e-11	7.74460149825939e-10
F55G11.6	2.599390524964	7.16249419724526e-11	8.03774348815471e-10
cpz-2	0.334886393163364	7.18594861339331e-11	8.05984419568144e-10
F56H9.2	-0.274489157804001	7.38726634177268e-11	8.28131102351233e-10
pmt-1	0.291050137789892	7.41459085154024e-11	8.307597507157e-10
dhs-12	-0.380993528043087	7.4429011781179e-11	8.33496049382335e-10
ahsa-1	-0.321691887528137	7.50304226025518e-11	8.39792207865847e-10
ile-2	-0.313608240003185	7.94439926608598e-11	8.88727838566216e-10
gst-30	-1.04809409099646	7.96455586949144e-11	8.90517947348354e-10
ZK829.9	0.249101891535807	8.06184791007542e-11	9.00926215352224e-10
tbh-1	-0.304771780117883	8.08390791595081e-11	9.02920699689888e-10
F20D6.11	-0.418525178672271	8.12359301221263e-11	9.06880690748779e-10
idhg-2	-0.362493907310235	8.3346791686744e-11	9.29961027076351e-10
gcy-11	0.582217336465927	8.36565046996235e-11	9.32931072701212e-10
R04A9.9	-0.641319463742137	8.53583401993966e-11	9.51414801785682e-10
Y43E12A.2	0.450802354526235	8.70037849854466e-11	9.69251105705854e-10
C30E1.8	6.7494308437907	8.91016676359818e-11	9.92106568368641e-10
fars-2	-0.26762924867878	9.09377815588203e-11	1.01202513495937e-09
Y43F4B.5	-0.267502398321223	9.40560569281362e-11	1.04618449621052e-09
Y20F4.4	0.537558248561805	9.5096473604694e-11	1.05720841039575e-09
rad-8	-0.254351991059176	9.51471309825517e-11	1.05722322730949e-09
ZC374.2	-0.737301621593164	9.68030238121002e-11	1.07506529139303e-09
C03H5.5	-0.499642099265403	9.83631667306008e-11	1.09182605681186e-09
clec-26	0.929976133522834	9.86170330457623e-11	1.09407737386277e-09
pnp-1	0.404100410667268	9.94235121246689e-11	1.1024539880394e-09
R102.4	-0.313856248011687	1.00723879912283e-10	1.11629557499476e-09
nhl-3	0.439660838861058	1.0307624598705e-10	1.14177584314544e-09
eif-3.E	-0.247921531056813	1.0332963779233e-10	1.14399145477314e-09
Y39B6A.30	0.472616988804431	1.04123139317071e-10	1.15218139810124e-09
rol-6	1.58429270167413	1.04320963102345e-10	1.15377477973976e-09
eif-3.F	-0.321898710691073	1.07173042219039e-10	1.18470705875342e-09
oat-1	-0.633326076730971	1.08421280669121e-10	1.19788748961956e-09
fntb-1	-0.253841518195898	1.09567284188436e-10	1.20992538345952e-09
F13A7.1	0.467290745497937	1.09963664483564e-10	1.2136772319983e-09
acs-19	-0.273554468827408	1.12001622047223e-10	1.23553410548646e-09
mdh-2	-0.32245025636887	1.12164282593957e-10	1.2366919923451e-09
aakg-2	0.312277712584074	1.13227082810452e-10	1.24776827401502e-09
col-124	-0.388168010975835	1.14384896164277e-10	1.25987968365114e-09
F13H6.5	1.26577871157813	1.14821944074675e-10	1.26404393903266e-09
T02H6.11	-0.30328303566857	1.16924331371185e-10	1.2865277816273e-09
AH6.3	0.462697263469674	1.17437612187208e-10	1.29151245747594e-09
cct-1	-0.285542876402285	1.18184808364288e-10	1.29906317050264e-09
T01D1.4	-0.44496991567796	1.18309046134568e-10	1.29976222185973e-09
math-20	0.507182042166822	1.18942137069387e-10	1.3060480358326e-09
F21H7.2	0.436383184712199	1.22318433429222e-10	1.34243384645261e-09
rei-2	0.312404375474787	1.24335132936286e-10	1.36386859741881e-09
pcp-5	-0.328860205524887	1.24630414918167e-10	1.36640834442762e-09
rps-9	-0.307843507397931	1.24935204563396e-10	1.3690496802719e-09
C55B6.1	0.441873391464428	1.25071692887827e-10	1.36984500018277e-09
C33F10.1	0.516482735013165	1.28502555506765e-10	1.40670264286619e-09
C44B9.2	0.613682765717226	1.2863263996415e-10	1.40740786370168e-09
cyn-11	-0.504842447237947	1.29956593992932e-10	1.42116818145127e-09
inx-5	-0.43155881373194	1.30526293225145e-10	1.42667035644455e-09
hsp-4	0.342088632701634	1.30737356864344e-10	1.42824898421527e-09
Y49F6B.2	-0.323855645982048	1.3214258829022e-10	1.44286512349087e-09
igeg-1	0.673920702927797	1.33256050318898e-10	1.45428217033363e-09
Y69A2AR.14	0.491521795388979	1.35709448146797e-10	1.48030346645214e-09
spg-7	-0.255372845527208	1.35865610217481e-10	1.4812530464911e-09
B0462.1	2.52933101429464	1.36883168921017e-10	1.49158812539557e-09
ZC412.10	0.523063133037235	1.36982523565782e-10	1.49191230188464e-09
T19C4.5	0.456860229620151	1.37234913948476e-10	1.49386640340855e-09
F58F12.12	2.17615499950352	1.37301335015156e-10	1.49386640340855e-09
K07A1.10	-0.447424228464859	1.39199427332392e-10	1.51374963239092e-09
clec-36	1.59415410114347	1.39789971484663e-10	1.51940073468675e-09
Y39G8B.1	-0.408352050100294	1.43262543374114e-10	1.55591914759058e-09
lurp-4	1.2253226467031	1.43294970483522e-10	1.55591914759058e-09
F09E5.3	-0.282507629694599	1.48655031786394e-10	1.61330225382763e-09
clec-23	4.26981752559527	1.52210842256915e-10	1.6510562717281e-09
nhr-168	0.800487421819171	1.54612251726446e-10	1.67625645093811e-09
Y53F4B.1	0.751359254869987	1.54991366719956e-10	1.67951716596336e-09
C01G6.4	0.256015175050024	1.55743018122544e-10	1.68680942417312e-09
rps-19	-0.386098258579775	1.57859483009478e-10	1.70886876708341e-09
H02F09.2	2.55410611549012	1.59342239335181e-10	1.72404924679973e-09
T28A11.2	0.429400897199288	1.65997821094007e-10	1.79515504406102e-09
map-2	-0.28370462601369	1.66268262158962e-10	1.79717293550942e-09
cylc-1	0.500533908853687	1.68533571213454e-10	1.82074020432922e-09
clec-28	2.10686492076461	1.70032158587866e-10	1.83600467867623e-09
C23G10.2	-0.303819745266054	1.70683822496251e-10	1.84211331892479e-09
C14C11.1	0.510083557189475	1.78963676332676e-10	1.93050198214121e-09
R155.3	0.499336180289942	1.81748656076715e-10	1.95955769333416e-09
Y52B11A.12	1.68943136857448	1.82411508067821e-10	1.96571556758455e-09
btb-21	0.783512507048253	1.85400817898839e-10	1.99692519137876e-09
bicd-1	0.375300975833662	1.90933241503544e-10	2.05548121465945e-09
sgn-1	-0.677509854717004	1.91155077944388e-10	2.05683631559237e-09
sod-2	-0.285542229752681	1.91601670572937e-10	2.06060722883108e-09
F14H3.12	0.84307632290868	1.94819299677309e-10	2.0941609173939e-09
mrpl-40	-0.304285678542439	1.98644002768244e-10	2.13420328588197e-09
nra-4	-0.250824258605091	1.99443621912894e-10	2.14172073751551e-09
nid-1	-0.328808546335675	2.01943246411761e-10	2.16747698727576e-09
pyk-1	-0.256742022459214	2.0472673412171e-10	2.19625266224461e-09
rpl-22	-0.303398792753849	2.05579791705857e-10	2.20430077810072e-09
[truncated: 44,818 more rows]

## Sheet: C. shk-1 inf vs shk-1 uninf
Gene	log2FoldChange	pvalue	padj
pmp-5	-3.04814928957915	0.00e+00	0.00e+00
dod-24	2.55753941679969	0.00e+00	0.00e+00
C35A5.3	-3.20125523496081	0.00e+00	0.00e+00
irg-4	2.33379456336483	0.00e+00	0.00e+00
dct-17	4.63175084557189	0.00e+00	0.00e+00
dod-22	4.34438144365384	0.00e+00	0.00e+00
T01D3.6	2.96217242762301	0.00e+00	0.00e+00
sysm-1	2.90354161264988	0.00e+00	0.00e+00
clec-4	4.19324772355449	0.00e+00	0.00e+00
hphd-1	-3.01891791212626	0.00e+00	0.00e+00
Y47H10A.5	4.16883995839823	0.00e+00	0.00e+00
ZK896.4	3.41127321507533	0.00e+00	0.00e+00
C09B8.4	-4.72273925252999	0.00e+00	0.00e+00
acdh-2	-4.73515348373404	0.00e+00	0.00e+00
C17H12.8	4.50928945871153	0.00e+00	0.00e+00
C50F7.5	4.48939192203493	0.00e+00	0.00e+00
acdh-1	-3.19728589236369	0.00e+00	0.00e+00
hach-1	-2.02079761463323	0.00e+00	0.00e+00
folt-2	-3.00238385486026	0.00e+00	0.00e+00
F53A9.8	3.98330498985545	0.00e+00	0.00e+00
clec-67	4.42113671262595	0.00e+00	0.00e+00
W09G12.7	3.18708552510632	0.00e+00	0.00e+00
asp-13	-2.40839205469075	2.3809155764053e-279	2.23930285864345e-276
F40F8.5	1.73439600713679	2.94685594611214e-279	2.65609949276241e-276
ech-6	-1.90913114782598	1.15458647546219e-278	9.99040585487923e-276
F54D5.12	-1.59484137926864	2.88953017437263e-275	2.40408910507803e-272
Y46D2A.2	2.54895686634598	9.06871795568439e-273	7.26572247471721e-270
C49C3.9	3.09153454453878	4.3782748540497e-271	3.38253005867154e-268
dod-19	2.05619311422302	1.5774947842636e-268	1.1767023163169e-265
spp-17	-2.23653661395528	8.61221788515129e-264	6.20998324305309e-261
dhs-25	-2.36303603990593	3.11659779738094e-257	2.17478205009499e-254
tag-234	2.20761877834045	6.9488972933157e-256	4.69745457028142e-253
C23H5.8	-2.46794166368951	1.5539954870468e-247	1.01866758714534e-244
ugt-53	-2.58668669208946	3.15155196122848e-241	2.00512858897925e-238
K10D11.5	2.71117318826619	1.19831707304321e-236	7.40628426402022e-234
T19D12.4	4.36528958218818	1.31282768515448e-236	7.88863569035048e-234
dod-17	2.45023280402191	1.72073063532177e-233	1.0060228406292e-230
clec-62	1.9894526324504	5.74173197716542e-217	3.26855647710638e-214
clec-85	2.08257808711717	5.22425413926278e-216	2.89771962924442e-213
clec-63	1.65444105105225	3.30033071638312e-210	1.78481885141999e-207
msra-1	-2.67137958380116	5.33474542964112e-210	2.81466373497553e-207
fil-1	4.28871601777775	1.18510587322874e-209	6.10385958325813e-207
DH11.2	-1.85494254214614	4.72717548520529e-209	2.37809907199909e-206
ZK896.5	4.82898381762146	2.81799429662028e-208	1.38542846873841e-205
C24B9.3	-1.54466005385673	9.74878097565398e-203	4.68634733478549e-200
K06A9.1	2.0351889359122	7.40320442340875e-198	3.48143734972126e-195
ugt-18	5.42850816109284	1.54094801587489e-197	7.0922952083842e-195
F53A9.1	2.91453768016184	5.35876481487311e-193	2.41501667656948e-190
ilys-5	-2.14350742072052	9.22817298764432e-190	4.07395587895351e-187
F35E12.9	2.1935446622099	6.38400475749729e-174	2.76197581828363e-171
valv-1	2.98560774127673	1.22217045449389e-173	5.18391985717881e-171
tat-2	2.34966353983499	7.23930763195604e-173	3.01155197489371e-170
cup-16	2.28489839906451	1.66152579173475e-171	6.78153319373699e-169
cpr-3	4.52618453785747	5.92140275628328e-170	2.37207008192444e-167
asm-3	-2.38917743478596	5.69903476417162e-169	2.24148218215564e-166
ifb-2	1.62363132007752	7.03321914068135e-165	2.71683207948605e-162
clec-83	1.82470458326315	3.6558675065613e-163	1.38743378775323e-160
F15E6.4	-3.17154932033781	1.75022805010336e-159	6.5277470999717e-157
argk-1	-4.68796662347309	2.75928949274169e-159	1.01167712384726e-156
mtl-2	-2.80470303132055	3.27319226456945e-159	1.1800949177861e-156
gpa-17	1.94057251349687	1.33165617259641e-158	4.7223584140337e-156
C17C3.1	-1.72288819144418	1.10341647930538e-157	3.84985569037645e-155
pals-39	5.67557255966597	3.56214595687512e-155	1.22311652919242e-152
clec-66	2.13595890814339	1.17179461987399e-154	3.96066581517409e-152
tag-244	2.56049414019375	1.22506756531791e-154	4.07702485737801e-152
C17H12.6	3.36202655794686	2.33275087019876e-153	7.64576770062722e-151
gst-10	-2.43545810458895	1.0857545470028e-152	3.50552871056189e-150
C18H7.11	2.65021911266666	4.67462393223301e-152	1.48708036620683e-149
fat-6	-1.75983324290708	8.00562306856587e-152	2.50982084375677e-149
F53A9.6	3.09218365918	2.9807223798754e-151	9.21128378878066e-149
T24E12.5	3.93525992287255	2.33221936662002e-150	7.1057139913696e-148
cyp-34A8	-1.74486072765583	5.0654685383684e-149	1.5218918808609e-146
fat-7	-3.01499165104795	1.37338526846017e-147	4.06973563388088e-145
Y17G7B.8	1.95392251681694	1.67034115653092e-146	4.88281349974011e-144
hpo-6	1.90274345930385	4.92096297728117e-146	1.41933694832728e-143
K08D8.5	2.01856148235334	7.17414848834498e-146	2.04198921184051e-143
pgp-1	-3.22237734383797	1.86300800595504e-142	5.23384275127526e-140
C29F3.7	1.48284747537094	3.96594819465158e-142	1.09988963265004e-139
W02A2.9	2.76504724634661	1.64347043503735e-139	4.50019651275039e-137
F01D5.5	2.67656797717246	9.28136221524342e-136	2.50968034300182e-133
B0024.4	8.70094476065065	8.46843003862658e-134	2.26159356290827e-131
nspg-7.2	6.09468224090336	1.81883346765027e-133	4.79817141124521e-131
F55C12.19	2.26472638164098	5.53525619919183e-132	1.44263448314359e-129
F55G11.4	2.13657423363764	1.1910810823663e-131	3.06731737782712e-129
K11H12.4	3.70680553380023	6.69505802076872e-131	1.7038528835914e-128
C49C8.5	1.5228540145087	5.13486091521043e-130	1.29159664323061e-127
C05C10.3	-1.00107077333677	7.75876108616454e-129	1.92916689443576e-126
F53A9.7	2.56706532108619	9.03965048449099e-129	2.22211044636942e-126
K06G5.1	1.33242618029944	2.58585179692728e-128	6.28507259226191e-126
fbxa-24	2.98491525400375	2.8003721680845e-128	6.73085008222266e-126
oac-14	4.10210422994313	4.12791033178882e-128	9.81263256013799e-126
lys-1	1.49665045247948	6.69173202100514e-126	1.57342985954764e-123
papl-1	-1.33531097451296	2.99547149982859e-123	6.96753112734323e-121
gbh-2	2.00205862386326	3.45530834523859e-123	7.95162022597884e-121
clec-173	1.44158653818074	3.92123908183818e-123	8.92886777034984e-121
asp-12	3.68567717971473	1.88327479036194e-122	4.24364586094891e-120
spp-4	-2.10479202155427	1.77389163611201e-121	3.95596122395619e-119
lys-2	1.6863593800474	5.24005787010376e-121	1.15666256985801e-118
cth-1	-2.60767476776534	1.02737230085715e-120	2.24486036486281e-118
ifp-1	1.9741311211703	6.02842383186805e-120	1.3040686433097e-117
F56D5.6	1.16975404186851	4.05443357886549e-119	8.683713581982e-117
C07E3.3	2.20753241547969	4.21210711283524e-119	8.93297069263253e-117
F35E12.10	1.29512427895069	6.03295031455112e-119	1.26703671072204e-116
F53C11.1	1.86707265123128	9.03110108318897e-117	1.87846902530331e-114
trx-3	2.75988388927314	2.53347756205989e-115	5.21944634499806e-113
Y51H4A.25	2.34626346954655	8.87520268687128e-115	1.81121117473962e-112
pgp-5	1.96062054358508	1.36641933216128e-113	2.7624657003096e-111
F20G2.5	5.49454632857784	1.47408622194314e-113	2.95254010676611e-111
K03H1.5	1.62789805856438	7.2381903200033e-113	1.43648195414965e-110
C34H4.2	2.15032942991703	3.37363180936935e-112	6.63440030002526e-110
oac-20	2.03772411794007	1.15584633573137e-111	2.25254666076946e-109
R03G8.3	1.99920930193469	3.11759652029439e-108	6.02141499348288e-106
asp-6	1.34612186066759	5.75626644626429e-108	1.1019429713769e-105
F28B4.3	1.30143546911338	1.54268760297197e-107	2.92731738837629e-105
tth-1	1.90820882382278	6.18763451208177e-107	1.16392095448133e-104
fbxa-72	-1.48442940280162	1.08173969446651e-106	2.01725802333616e-104
spp-1	-1.51625044068688	1.45376758581767e-106	2.68785473644511e-104
hrg-10	-1.38625692819323	2.44634378023276e-106	4.48468717406739e-104
F32D8.12	-1.75050397416735	3.18255540302426e-106	5.78529735111099e-104
T15B7.1	-1.42716276537542	8.58286872431857e-106	1.54720513537049e-103
F01D5.1	2.0449829224976	2.41822040216635e-105	4.32321849088121e-103
gst-4	-1.85460280141571	1.11433195938143e-104	1.97583843814254e-102
C16D9.4	2.07689436655392	1.28926659935896e-104	2.26743212010837e-102
F21C10.9	-2.6524975866151	5.76328951429507e-104	1.00541515139702e-101
ifd-2	1.60006951664629	1.14984590866983e-102	1.98987733570767e-100
ifo-1	1.63655820221471	2.67380488535387e-102	4.59045613333134e-100
nuc-1	-1.32516158547635	2.97924360411528e-102	5.07456674363951e-100
nhr-114	-1.74163005707759	2.13796032811548e-101	3.61315295451516e-99
asp-4	-1.18678608471546	2.24137734640504e-101	3.75856393468479e-99
F54D5.4	1.19064262558359	7.1794662284255e-101	1.19466318041e-98
ugt-62	-1.33401035493798	7.82399188071579e-101	1.29197398750873e-98
F39E9.1	2.21258294710414	2.68196181981362e-100	4.39516652168244e-98
Y102A11A.2	2.04823208300818	2.77779403242539e-100	4.51798800822751e-98
M02H5.8	3.51699894744806	3.40667533081103e-100	5.49949259373912e-98
ctsa-2	1.50747580734817	3.65728195567596e-100	5.86032024186537e-98
sodh-1	1.59685421939486	4.57191118116581e-100	7.27202813757198e-98
F46F2.3	-1.87025283499991	9.57511506475326e-100	1.51188970131929e-97
F58G6.9	-1.98685293545575	2.09515009931403e-99	3.28422369191023e-97
T26H5.9	4.73284872787358	2.70811887087073e-99	4.21453434637954e-97
tts-1	2.93621501394179	7.61791922077909e-99	1.17707734702781e-96
T05E12.6	-1.41598498842609	2.19782861797271e-98	3.37187437333232e-96
K05B2.4	3.02253417167568	2.91747078374426e-98	4.44441746436309e-96
Y53F4B.45	1.774908041517	5.0182121235509e-98	7.59118633962609e-96
best-5	2.18260961817014	2.37431220173422e-96	3.56674455193852e-94
cest-29	5.2692566084414	2.60194874329649e-96	3.88174863551652e-94
C10C5.4	1.12662985588978	3.73092043094951e-96	5.52789525769177e-94
F09F7.5	1.36751574967331	4.14612168686719e-95	6.1012860088647e-93
F54D1.6	1.5342069051881	2.17808240775748e-94	3.18353234085202e-92
cyp-35C1	-1.61681729428555	2.44696036815649e-94	3.55252662308464e-92
pmt-2	-1.11291313828741	3.27748394287483e-94	4.72656884348455e-92
acdh-9	-1.05690127222559	4.80205652582495e-94	6.87934349447982e-92
ech-9	3.98182364122336	1.819479169762e-93	2.58940614475603e-91
tsp-2	4.08457053264929	1.85743631086292e-93	2.62614786121481e-91
Y37H2A.14	2.79107639207944	4.26851992353119e-93	5.99588460946926e-91
F53B2.8	2.77245588348401	1.60553701094778e-92	2.24070816908531e-90
VF13D12L.3	-1.00963690935603	2.20078017568661e-91	3.05174851028543e-89
lgmn-1	1.58852839355432	3.18746437501943e-91	4.39179804843442e-89
fil-2	6.61258952567221	3.52366887195997e-90	4.82430411634418e-88
fbxa-127	3.48702230076471	4.52958938220766e-90	6.16252059848528e-88
K10D11.2	7.47936244959455	5.05122380965945e-90	6.82925459065957e-88
nhr-247	5.52928438235879	1.51193770089111e-89	2.03144325128425e-87
H43E16.1	2.02634428860881	2.10884003957306e-89	2.81595232938546e-87
fbxa-74	1.27624810224521	3.03464409442376e-89	4.02732644482054e-87
clec-84	1.45248502590146	3.26874511445809e-88	4.31155453146082e-86
T02G5.7	-0.997700024505147	3.88000142239795e-88	5.08679944056439e-86
Y48E1B.8	-3.1395587497488	4.88075195673309e-88	6.36026664626809e-86
irg-7	1.27635395037968	1.46855858541685e-87	1.90226702513397e-85
catp-7	1.12243884191811	5.21977308403996e-87	6.72107924725907e-85
plc-2	1.23399939594642	7.72708268024699e-87	9.89066583071614e-85
kat-1	-0.854268590322424	1.28774566090067e-86	1.63861847862372e-84
Y47H9C.1	4.21520217722853	1.55060521819576e-86	1.9615609403515e-84
nhr-50	1.98370531801323	1.70959377398476e-86	2.15011235574641e-84
C06B8.2	1.95620071188352	2.34089038716059e-86	2.92706016503225e-84
F27E5.9	3.02796169109959	4.33624570056847e-85	5.39090040199409e-83
pals-37	5.4326166324654	7.57502591368087e-85	9.36359774655683e-83
cpr-4	1.45958612502375	1.35534607648055e-84	1.66584354127427e-82
T13F3.6	-1.3570278670481	3.39185007532221e-84	4.14533902990792e-82
H02F09.3	2.49995516883143	4.58925993881625e-84	5.57723994362209e-82
T09E11.11	1.50553604530905	3.52632419563078e-83	4.26153324021704e-81
bbln-1	1.31448825462221	2.02276389692524e-82	2.43091270101593e-80
C35C5.8	1.5823595718275	2.03551233755499e-82	2.43271839149114e-80
F21A3.11	1.67050325347655	4.41998952726036e-82	5.25347326668659e-80
clec-165	2.65112412356425	4.57175829558806e-82	5.40416805738585e-80
F56C3.9	3.18395533788552	4.64199680343387e-82	5.45737363325443e-80
gba-4	-1.40235441499193	5.35209789067971e-82	6.25819359844236e-80
asp-5	1.1388933592276	1.7070493370451e-81	1.98531673435267e-79
clec-41	2.67029009854281	7.00050232705553e-81	8.09812119459172e-79
C16B8.3	1.32671923212328	1.73755024324856e-80	1.99929185435919e-78
glc-1	1.54341428215742	1.76830816319768e-80	2.0239175759943e-78
cylc-2	1.38979595966864	2.51551763154996e-80	2.86398302135204e-78
clc-1	1.49721158194236	4.23900874339496e-80	4.80095482393297e-78
lec-10	1.24358203803261	6.49156912901702e-80	7.31383455202585e-78
K08D8.6	1.10791246735401	3.06854691179722e-79	3.43931641430039e-77
F44E7.5	1.14710090360829	3.17561549894243e-79	3.54097497284137e-77
F13H8.3	-1.34303608427048	4.2651962177232e-79	4.73152433752761e-77
metr-1	-0.951136661609736	4.33516512641291e-79	4.78460673543694e-77
mfb-1	1.7262259769597	1.49292260322151e-77	1.63933511435978e-75
Y37D8A.16	1.39379826071546	2.63507343872851e-77	2.87888427406946e-75
R07C12.1	3.63231204950305	3.50365122753909e-77	3.80859212834802e-75
lips-14	-1.86911141320146	5.34209715775404e-77	5.77801228582677e-75
Y69A2AR.12	2.25219397668287	6.08653220643087e-77	6.55044102932899e-75
cld-9	2.97247535963115	6.26666834923432e-77	6.71091929359588e-75
C27D9.2	6.69512151351016	1.11640019573261e-76	1.1896536469994e-74
coel-1	1.80036474746696	4.58845538453547e-76	4.86556210187604e-74
C12D12.1	1.18406495582628	5.99130339881383e-76	6.32214024990931e-74
C26E1.2	1.58989352731655	6.38618892552312e-76	6.70611839014156e-74
txt-4	-1.26474076802445	1.06140300385954e-75	1.10919177678694e-73
Y69A2AR.25	2.94525507448915	1.47878264202581e-75	1.53793394770685e-73
atic-1	-0.883259683252081	7.36379293201619e-75	7.62170185193178e-73
C05B5.5	2.19874729896798	1.11893858589392e-74	1.15261330905035e-72
hpd-1	-1.07155865155742	1.63976961412857e-74	1.68111356838054e-72
F26C11.1	1.78875136719152	2.34247670761579e-74	2.39021019524268e-72
cpr-6	-0.905597788493243	6.43566645016442e-74	6.53597824647685e-72
asp-1	1.05615526402388	1.13207599955458e-73	1.1443489730077e-71
spe-11	1.24778104634786	1.51216329741262e-73	1.52144727672697e-71
Y105C5B.15	-1.26457035266004	2.38055939452968e-73	2.38408614918825e-71
pho-9	1.98024155134638	4.40290042833545e-73	4.38910332100242e-71
mel-32	-0.819361938462171	2.79037311011117e-72	2.768869317336e-70
fbxa-14	1.95317645185133	6.39488402469183e-72	6.31662699644446e-70
unk-1	1.29558797205106	2.60971560035119e-71	2.5660621757635e-69
pqn-89	1.15086685372357	3.00029565642403e-71	2.93675998369976e-69
C06E4.8	2.70809512328038	3.15842158564465e-71	3.07761151984977e-69
dhs-3	-0.920816951027102	3.95206057549359e-71	3.83367598067612e-69
col-149	-2.29761137042427	4.08876355953852e-71	3.94857738035434e-69
T07D3.9	-1.05291378523374	4.57251448487613e-71	4.39611703719291e-69
C33F10.1	1.27965062605681	5.73762771165389e-71	5.49187445391579e-69
oac-18	2.52643498741349	5.7805894495884e-71	5.50862162878838e-69
T04F8.7	2.18870919853045	8.2313896796452e-70	7.80971147149496e-68
ZK1037.6	2.15246544767754	1.57328294600714e-69	1.4861684143243e-67
zip-3	-1.0685738359969	1.76896174182835e-69	1.6637469738796e-67
ddo-2	-1.22290110110769	6.45339338012936e-69	6.04328162766053e-67
ins-7	2.07037059249412	8.98617328651525e-69	8.37883191956457e-67
ifc-2	1.0519952644419	6.31032379823567e-68	5.85858044649932e-66
cylc-1	1.36163821230363	7.83081270007012e-68	7.23915129606482e-66
abts-4	0.997864227122276	9.99683587951157e-68	9.20219377640826e-66
math-41	1.73070932934572	1.69822910096616e-67	1.55661406407203e-65
cbp-2	1.2533308545218	2.79187442527976e-67	2.54826276656758e-65
abt-2	1.18842325131859	3.50178773381288e-67	3.18280135537144e-65
nspg-10	0.979622542205028	3.77126710981986e-67	3.41339121839428e-65
F58G6.3	-1.79824420598026	4.34475087321283e-67	3.91606878705583e-65
T23B3.5	1.3075919437009	4.85085559246282e-67	4.35409577494422e-65
C25F9.11	3.42827131312977	5.28810991413306e-67	4.7191611250313e-65
F40F12.3	1.48942299693495	5.30120263213113e-67	4.7191611250313e-65
nhr-101	-1.09183103752131	8.97694203407744e-67	7.95857418365423e-65
Y43F8B.23	3.16747300888985	1.10372635538926e-66	9.74522796725737e-65
F14B8.5	1.0780776135854	1.24994080837928e-66	1.0991349417423e-64
nhr-112	2.23592298120959	1.32976043896039e-66	1.1645901949632e-64
cpt-3	4.13451166928899	1.51993782400071e-66	1.32577802454771e-64
lec-11	1.66192538788483	1.87187166426901e-66	1.62619790527981e-64
ttr-23	2.60715336250875	4.98266683813116e-66	4.31140196169813e-64
Y41D4B.17	2.50432457511693	1.75992089497065e-65	1.51675732270937e-63
ZK6.11	1.2569181856483	6.65239291853556e-65	5.71049855610164e-63
mpc-1	-1.07745227117087	1.12762179931026e-64	9.64138923426067e-63
endu-2	1.2864843042302	1.22449582767613e-64	1.04284621040512e-62
itx-1	1.27400905935225	1.35963585850115e-64	1.15339776043517e-62
ncr-1	1.47256193840113	1.3775558323369e-64	1.16403467832468e-62
ugt-46	-1.14413188046058	1.54201964539034e-64	1.29793653576201e-62
C23H4.6	1.32961070143611	1.64534091784614e-64	1.37953545483906e-62
T24C4.8	3.33172213933932	1.7191264483201e-64	1.43583564980928e-62
T19D12.5	2.01910623749387	2.94679792251082e-64	2.451735871529e-62
clec-265	1.30583638725796	7.11291926307324e-64	5.89527469344062e-62
E03H12.5	1.38322505902869	8.82868766513576e-64	7.28939586153499e-62
clec-65	1.04350370895494	2.70465839810554e-63	2.2246072421224e-61
F53H4.2	-1.16608704041142	6.1060160143393e-63	5.00323251599196e-61
pqm-1	1.37972827474605	9.72715493494334e-63	7.94029492651676e-61
F32D8.11	-1.87806167140501	1.29701903976667e-62	1.05477879203882e-60
F55G11.8	1.14378720365643	1.63107968772318e-62	1.32147999269018e-60
T19B10.2	-1.26153076013664	5.59597620513423e-62	4.51687153990536e-60
C49G7.7	2.94421465235654	5.74807496336231e-62	4.62239247611351e-60
pho-4	1.39722676034838	5.98601787505804e-62	4.79590883975021e-60
R07E5.4	-2.21183074951323	1.32830300841144e-61	1.06028969291352e-59
ugt-17	-1.17344916699847	1.40806328060563e-61	1.11982444434047e-59
C01B10.6	0.775591731809577	2.21652052674054e-61	1.7563286459506e-59
T22B3.3	1.12195206369417	2.53894018115614e-61	2.00446547440765e-59
fbxc-58	2.19354298832299	2.59160757121092e-61	2.03860563565217e-59
C18H9.6	1.15863601955675	2.72042422714006e-61	2.13218177106861e-59
Y51A2D.13	1.08597978277988	3.7695615972997e-61	2.94379626255549e-59
mab-31	1.07270130781357	3.8417745721345e-61	2.9893981131084e-59
fkh-9	1.68699478848271	4.96478367750444e-61	3.84939786780559e-59
nhr-68	-1.03280634396508	6.93912423545385e-61	5.3609691236192e-59
sma-5	1.10533565302099	8.90143976717484e-61	6.85252473464506e-59
Y38E10A.17	1.26556018456489	9.93619508593015e-61	7.62197773400146e-59
Y69A2AL.2	1.4667628945035	1.38747365463263e-60	1.06055936738562e-58
Y54G2A.15	1.74876007016361	2.27894054226935e-60	1.73584654261868e-58
K10D11.3	2.29484316104283	2.60257538361152e-60	1.9754003753784e-58
K01C8.1	-1.57686178815158	2.92934597916469e-60	2.2156507769682e-58
fmo-2	3.38441565862322	4.26780985296146e-60	3.21676873655966e-58
AH6.3	1.4644601919994	4.50902068961556e-60	3.38677554020014e-58
zmp-1	2.60499813517329	7.4682728869644e-60	5.59009270210429e-58
F58G6.7	-1.53957270928563	7.57436717049313e-60	5.63447470493414e-58
col-8	-0.977519614893601	7.57966040650811e-60	5.63447470493414e-58
gei-1	0.996785671467786	1.34884554649171e-59	9.99254344579061e-58
bcl-11	1.02864495146242	1.89441160444128e-59	1.39863180297863e-57
pbo-4	0.996003352812466	4.36663252066467e-59	3.21289097574892e-57
slc-17.5	1.79264915016694	4.38227214123518e-59	3.21346816810845e-57
F09F3.8	3.55960809953345	7.27062717378367e-59	5.31345293997596e-57
irg-5	1.39157948450114	8.48269081041411e-59	6.17836927982754e-57
tba-4	-0.877499273482547	9.0290050354777e-59	6.55420929286757e-57
alh-12	-0.952380046941676	1.11218563719807e-58	8.0464213056417e-57
elo-6	-1.18600590785064	1.73211597576772e-58	1.24897109292691e-56
T24C4.4	4.23100557599164	2.03848205266438e-58	1.46499813166897e-56
cpz-1	-0.790010077911398	2.22794148788123e-58	1.59585530681612e-56
T28A11.2	1.19149311968694	5.80488545610774e-58	4.14426673882913e-56
F19C7.2	1.558091199437	5.91031709399113e-58	4.2056572163558e-56
pnp-1	0.863634040806478	8.49534548077007e-58	6.0252889652465e-56
gst-22	1.90777205016609	1.46827467412233e-57	1.03796463237302e-55
vit-4	-1.20858168181504	1.50309064474945e-57	1.05911585756417e-55
gtl-1	1.41439798050034	1.52490133319733e-57	1.0709956376534e-55
R02D5.3	1.92788895913289	2.75101134764018e-57	1.92588600233503e-55
C31H1.5	1.44549358560274	3.1613602410369e-57	2.20601757206807e-55
ZK354.3	1.45115376759709	3.41282459607189e-57	2.37383349396228e-55
sru-22	3.53865474160136	4.48556415887963e-57	3.10999115015654e-55
M7.12	1.07025844166681	5.0144684494845e-57	3.46559046323478e-55
Y69A2AR.19	1.21327141144301	5.30498023428538e-57	3.65469211554335e-55
magu-2	0.970621977773853	5.91531463586419e-57	4.06222495882585e-55
oig-2	-1.2176971524413	6.52467257398824e-57	4.46651003545929e-55
nep-22	1.30897386983228	8.56668616548096e-57	5.84588501992694e-55
F26B1.8	1.13425851668423	9.70848840105308e-57	6.60421449973523e-55
Y22D7AR.6	1.14857584196711	9.77296736978153e-57	6.62723605464307e-55
T10E9.4	1.1157417738497	1.20528487165831e-56	8.1477257324102e-55
C15C6.2	1.2152443443052	1.25034020246216e-56	8.42596861671695e-55
C05B5.2	1.28713420185211	2.21099306478032e-56	1.48534788749465e-54
R07B7.6	1.10185695178136	2.6067719446122e-56	1.74581085776629e-54
cbl-1	-1.30297457289539	3.69939259124255e-56	2.46991544857281e-54
ZK512.7	-1.29134519200657	4.18782975294186e-56	2.7874194835581e-54
F14B8.6	1.0524059051741	5.99058558226576e-56	3.97510267839181e-54
M01G12.9	1.60441266746712	7.96619117860829e-56	5.26986689833806e-54
T12B5.15	-1.46867221174876	8.49159409769693e-56	5.60030986345671e-54
cest-26	1.39969625870796	9.79185884271442e-56	6.43822159530694e-54
gta-1	-0.653292811248168	1.06481076540131e-55	6.97999590217005e-54
ZC239.22	2.15878744850001	1.31341465248987e-55	8.58362107633258e-54
mltn-1	1.47192338730238	1.33437802069956e-55	8.69435703125688e-54
K05F1.9	1.33115686615361	1.45253358121519e-55	9.43579772638046e-54
C33F10.11	1.12640808729711	2.83932047127663e-55	1.83892755792384e-53
vit-3	-1.20302386072209	4.56516992831386e-55	2.94787331012792e-53
tsp-1	4.40237872549703	4.80304843175468e-55	3.09224832368206e-53
pals-32	2.78666711050161	8.27419295773197e-55	5.31119709381774e-53
B0250.5	-0.773271799392997	1.11079691322446e-54	7.10910024463652e-53
Y73C8B.1	1.57034192688711	1.17273400451438e-54	7.48335751789237e-53
F36H12.3	1.48988299833214	1.18351062067696e-54	7.52991227837765e-53
clec-70	4.81026975764886	1.23609752233673e-54	7.84142569008448e-53
mxl-3	-1.2965053481772	1.31033158191741e-54	8.28803882457232e-53
pud-2.1	-1.62461400224752	1.46925988537981e-54	9.26618945788221e-53
ugt-22	-1.03203726215296	1.6924798936648e-54	1.06429433313247e-52
srz-99	3.7819199894481	1.86409435653448e-54	1.16881417740736e-52
ZK1290.10	4.45568313351072	1.8726919277894e-54	1.17081132317747e-52
col-101	-0.934683820184638	2.34759799339805e-54	1.46349394216676e-52
ugt-64	-0.704364435133991	2.73035129506898e-54	1.69721147169345e-52
K08D8.3	-1.59331649653883	3.20284505244268e-54	1.98521330012722e-52
ZK938.1	1.17062777239663	3.25605446543535e-54	2.01242771989421e-52
mctp-1	1.06089839061129	3.52664628620138e-54	2.173459044533e-52
hum-8	1.05740712630576	4.29314404211546e-54	2.63833215679095e-52
C10G11.8	1.12723335147537	5.91935681147566e-54	3.62740868401817e-52
F35E12.4	2.0772998856719	8.2919652947049e-54	5.06699980946487e-52
sqst-1	0.989046415417897	9.57760604246117e-54	5.83613447635267e-52
cup-4	-2.46854063098419	9.88614018885858e-54	6.0072186675671e-52
ctg-2	1.14032708884845	1.1801557439062e-53	7.15101654122661e-52
C32H11.4	1.36917135579472	1.28736383070092e-53	7.77884200718499e-52
F47D12.6	1.78351447160636	2.84125309278143e-53	1.71203306136624e-51
zipt-2.1	0.949713530611879	2.88808801779917e-53	1.73542000002865e-51
C14C10.1	1.10549237337367	3.21665344292612e-53	1.927497154498e-51
abhd-3.2	-1.48295391176136	3.97312012424244e-53	2.37421366098377e-51
W03F11.4	1.36357842615132	4.46229016824128e-53	2.65918074158114e-51
pqn-92	0.930282863000034	1.79982918873304e-52	1.06961277501849e-50
kel-10	1.3064512250804	1.98434040771102e-52	1.17603429313986e-50
ZK1320.9	-0.748589512421687	2.3338664188964e-52	1.37940432714664e-50
klf-3	1.63101202868765	3.30660888608869e-52	1.94900717776214e-50
cebp-1	1.05793521492002	4.77505141824291e-52	2.80689979020192e-50
F53F1.6	1.7252385417167	1.03166760778025e-51	6.04797661016323e-50
C49C3.4	0.839749370850296	1.313693107225e-51	7.68048899878139e-50
ZK1225.4	1.35383453942176	1.52959520677188e-51	8.91865323797555e-50
K09C6.2	1.81909141556378	2.42391169104289e-51	1.40951768012473e-49
clec-45	11.2972684141604	2.48032758486046e-51	1.43845700578288e-49
skr-3	0.934827024098081	2.64881222399311e-51	1.53206165854061e-49
C18B2.5	0.856885671564142	3.34042920949641e-51	1.92693772426204e-49
K08F4.5	1.50648700471247	3.4313165276891e-51	1.97410210444071e-49
R08E3.1	1.16338625857509	3.50157211536952e-51	2.00917793102582e-49
C08E8.4	2.98361325999876	4.35370935721344e-51	2.4915195982868e-49
F38H4.4	1.27859682212055	4.40420966163502e-51	2.5137694828625e-49
nspg-14	0.903809473160987	4.47299649468415e-51	2.54631210981599e-49
W02H5.8	-0.883318660624168	4.89812944264622e-51	2.78100619693761e-49
ZK593.3	-1.46436529745117	7.05628480022819e-51	3.99585216750095e-49
Y22D7AL.15	1.53099852217371	9.75855694976139e-51	5.51167373204278e-49
cpr-5	-1.27509631919363	1.56684484528901e-50	8.82655929512811e-49
Y105C5A.15	0.937212118919008	1.81854453401133e-50	1.02178585349956e-48
DC2.5	-1.31400660098905	2.40606325400465e-50	1.34618546491516e-48
alh-9	-0.894214460726988	2.408347702118e-50	1.34618546491516e-48
F56A11.6	1.30736438801549	2.45512186998054e-50	1.368793718851e-48
spch-3	1.3891476939333	2.68949165542568e-50	1.49560625938736e-48
F49C12.15	1.11287854964449	2.90302821690235e-50	1.6102129843085e-48
lfe-2	0.917459354765002	4.12524383633962e-50	2.28228323958309e-48
pud-2.2	-1.54431204859553	4.26077240714896e-50	2.35125073243486e-48
R09E10.6	1.08553986264416	5.04893653511555e-50	2.77909911266208e-48
F13D12.9	1.26736118888974	7.08095337110536e-50	3.88769500821704e-48
F08H9.2	1.21427763579663	7.72062594808501e-50	4.22816659516392e-48
C30G4.4	1.10810507426824	7.95570525256973e-50	4.34590444504011e-48
Y106G6D.3	1.17603341899974	9.34623643382608e-50	5.09263945935833e-48
nhr-99	1.54288604622747	9.96554438239798e-50	5.41644864522696e-48
tag-343	1.08176580829341	1.21626740648358e-49	6.59405928246938e-48
fah-1	-0.827414176206796	1.33595124166698e-49	7.22482431493502e-48
R10E8.8	1.81913591836966	1.59384910315581e-49	8.59804084774727e-48
T19C4.5	1.2140656596528	1.7050831461115e-49	9.17521358623979e-48
pcp-4	1.14709315924959	2.96419256362667e-49	1.59110207286283e-47
fkb-3	-1.1447352781694	3.03077352252413e-49	1.62281417918916e-47
T22F3.11	2.99486376048205	3.42326995925367e-49	1.82844878416236e-47
dct-16	-0.833437358676199	5.56661744781138e-49	2.96593765101122e-47
gipc-1	1.03777464138741	6.12226269859611e-49	3.25397510309659e-47
F38A1.9	2.30451002689176	8.03381238261126e-49	4.25949582011389e-47
Y47G6A.5	1.16439425858372	8.15292819040481e-49	4.31208172652413e-47
F44G3.7	1.27750291112464	8.93228391709952e-49	4.71276013889505e-47
moe-3	1.28577146027845	9.10078681860872e-49	4.78998103309353e-47
ZK418.7	1.86809383178724	9.86535025505174e-49	5.17978778439998e-47
ZK1010.5	1.22948267738012	1.15230380899012e-48	6.03550508379523e-47
T05D4.5	1.27780497903187	1.2680417892711e-48	6.62567149408511e-47
pqn-18	0.902549583788455	1.37129016282197e-48	7.1478912776301e-47
elo-5	-1.3726578654527	1.57307131532347e-48	8.17997083968206e-47
nhr-180	1.60627948447735	1.60506954982303e-48	8.32634640330259e-47
sptl-3	-0.838550663086263	1.72792517446356e-48	8.94221946746309e-47
Y54F10BM.3	1.16242721645223	1.8493772741179e-48	9.54790672881107e-47
T08B6.4	1.20014772147062	1.98001432182222e-48	1.01980166213472e-46
F08B12.4	1.0610775194724	2.89620180984458e-48	1.48813865915815e-46
clec-186	1.0922197851479	3.7342756623632e-48	1.91421448171187e-46
gipc-2	0.997250902762341	6.69548493128566e-48	3.42403617100642e-46
T23F4.2	1.25702019416138	7.64803929351537e-48	3.90194306597463e-46
F49F1.7	1.45114995859646	8.28740238101773e-48	4.21819031308648e-46
nep-26	1.38490330235046	9.09771554558522e-48	4.6197601568568e-46
C30G7.3	1.32185219403893	9.17624991305951e-48	4.64872688803989e-46
F42G2.2	1.09122038857855	1.13713977414588e-47	5.7473382229728e-46
siah-1	0.795886733093938	1.1755663848453e-47	5.92770443752295e-46
fozi-1	1.43477605843786	1.47241598743036e-47	7.4072796837427e-46
F07A5.2	1.11031320676283	1.65230873106092e-47	8.29297969148722e-46
C17F3.3	1.39571412653655	1.9071842017979e-47	9.55004829937321e-46
T28A11.19	5.6519046118249	2.00452137381778e-47	1.00142739857797e-45
C26G2.2	0.942118380308346	2.24899843664902e-47	1.12097544197216e-45
Y43C5A.2	0.782857809491403	2.29683211554235e-47	1.14218557065315e-45
acaa-2	-0.679255743166672	2.30246213202861e-47	1.14235919357897e-45
T10G3.3	-1.49234903404309	3.59212249129006e-47	1.77814173298825e-45
pck-2	-0.576218578149789	3.70917675651561e-47	1.83189295883438e-45
gpcp-1	1.06841122158124	6.59089480577084e-47	3.24770470247004e-45
F09A5.2	2.08018311005755	9.5574495078039e-47	4.69878972165486e-45
Y39B6A.30	1.3417609403511	9.84829995370803e-47	4.8308032788801e-45
clec-86	1.75943908450595	1.09154975687679e-46	5.34217292777347e-45
R06B10.1	1.46149458276441	1.10407355497416e-46	5.391268429165e-45
Y41C4A.32	3.21000213767763	1.31722759021416e-46	6.41762775484518e-45
F52F12.5	1.28204045571534	1.44283851839253e-46	7.0138163662623e-45
R05F9.6	-0.676029135072902	1.45370961470889e-46	7.05081757519793e-45
Y43F8B.1	-0.873956695760082	1.70941122618805e-46	8.27247956261743e-45
vit-1	-1.22923930260852	2.010490892162e-46	9.70779887929651e-45
lys-8	0.795761379698348	2.06730277574056e-46	9.95988722601778e-45
drd-5	-1.07746723614825	2.38480998116134e-46	1.14640465583293e-44
ugt-25	-1.26191269535724	2.53293471276421e-46	1.21491006001143e-44
cyp-32B1	1.77879195006712	5.45220447747852e-46	2.60933821364636e-44
alh-8	-0.730795390192344	7.09916144282079e-46	3.39004548192272e-44
Y94H6A.2	2.31097868673852	7.47719354684399e-46	3.56270155958875e-44
K11H12.3	3.24911641445831	7.75805845107528e-46	3.68840264645408e-44
clec-123	1.0683702238204	8.19279303704767e-46	3.88654603020647e-44
epg-9	0.677436111068803	8.88743310229769e-46	4.20684798400227e-44
H34I24.2	0.895676313426731	9.44255460798137e-46	4.45985461309723e-44
Y50D4B.4	-0.936800441720695	1.05642669573784e-45	4.97878481093701e-44
K10D11.6	1.76540191274035	1.33592845393568e-45	6.28234876424708e-44
lipl-5	-0.813335886721138	1.40051877111227e-45	6.57180521837324e-44
Y47G6A.33	-1.22297464727496	1.41977222132552e-45	6.64773001985145e-44
C04F12.7	1.03045758615702	1.58961094790598e-45	7.42688207885574e-44
Y106G6G.4	1.19428281680881	1.80778687628122e-45	8.42802709218005e-44
nfm-1	0.773523620416417	3.07591229133322e-45	1.4309276276585e-43
srd-64	2.12332096299435	5.28265390372325e-45	2.45223968337642e-43
T02C5.1	0.776519594572705	6.19146401354983e-45	2.86796037561263e-43
F36A2.10	1.1540518613636	9.15362294427145e-45	4.23100793868547e-43
C38C3.3	1.32872479158051	1.16652379542061e-44	5.38043555278009e-43
F37A8.5	1.7308494019398	1.1770139209779e-44	5.41726917842423e-43
clec-73	1.08294736978832	1.22255289972007e-44	5.61491811608163e-43
alg-3	1.19756235958416	1.34451220752061e-44	6.16196781209447e-43
M163.1	1.23698817895608	1.4214156779194e-44	6.5006477684466e-43
cpg-9	-0.947675702851346	1.44185640636866e-44	6.5802189414698e-43
srh-237	-2.03304548241184	1.51631273721299e-44	6.90544781713502e-43
Y73F8A.20	1.38618628287773	1.71679023107658e-44	7.80201812576651e-43
T13F3.8	1.48021475269505	1.72882951908518e-44	7.84025999095399e-43
C14C11.1	1.16099764156855	1.73640372436038e-44	7.85813501367443e-43
fos-1	0.927810297100381	2.82050798459299e-44	1.27376260381452e-42
ncx-6	1.31648059950529	3.08849415590465e-44	1.39188136626103e-42
spch-1	1.15678833762681	3.50654872365839e-44	1.57699920977502e-42
Y54E2A.7	1.30462577319783	6.45146581303076e-44	2.89539644123405e-42
Y113G7C.1	1.27123859482303	6.96355319966454e-44	3.11874912660752e-42
T08B2.12	1.2263743280078	8.88030519246936e-44	3.96898268436978e-42
ZK250.13	1.52213498743565	9.63178157375834e-44	4.29597317533073e-42
pals-23	1.30178507076829	1.00141942838464e-43	4.45734672321328e-42
C48E7.7	1.21482253194303	1.03574350437431e-43	4.60065780012837e-42
lbp-6	-0.816164294493127	1.6933464870548e-43	7.50624409999372e-42
pgph-2	-0.776329958114156	1.77444563969953e-43	7.84965400367694e-42
B0302.5	1.0725013611023	1.79554591984545e-43	7.92372337659546e-42
C27D6.3	1.12273421925155	1.79851524496504e-43	7.92372337659546e-42
R11F4.1	0.783430917965932	1.84297765962984e-43	8.10310827908794e-42
pes-4	0.943966292842746	2.39169493527014e-43	1.04943498660778e-41
ZC190.4	1.27341034339078	2.47237237099048e-43	1.08263884877057e-41
Y37E11B.10	1.0786231200426	3.14836852484149e-43	1.375868847058e-41
F40F12.8	1.9696845385908	3.39658999131243e-43	1.48135150588852e-41
Y69A2AR.8	1.46783180453465	3.7195343386197e-43	1.61893293386361e-41
pcp-2	1.31735457948307	3.77091771052115e-43	1.63800184566252e-41
F22F7.8	-1.64550740146926	5.30699393098259e-43	2.30061909248528e-41
Y43F8B.9	1.15869111833112	6.83749213602397e-43	2.95817259772941e-41
clec-48	-0.844828473671216	7.02723690472298e-43	3.03419538369196e-41
D1053.3	1.17362242880728	8.23082718482146e-43	3.5467978817143e-41
mua-6	-1.18160829203412	8.84512240572821e-43	3.80393017655492e-41
Y48A6B.7	0.906143942501749	1.03956432550934e-42	4.46187608917026e-41
T10G3.1	1.14154053616401	1.10081426330342e-42	4.71540874134247e-41
nspg-7.1	0.673907317410761	1.36508329799601e-42	5.8358659885869e-41
F52E1.14	0.914104291461971	1.76469938345887e-42	7.52938403609117e-41
ZK354.8	1.13695392310958	1.89106578301976e-42	8.05266437367783e-41
ZK354.7	1.27364913099133	2.27876706955981e-42	9.68453619817638e-41
K06A5.2	1.1225534164111	2.52417922509725e-42	1.0706479411236e-40
far-6	0.909618710415198	2.63384516627625e-42	1.11497727273753e-40
clec-232	2.5895477264334	2.71175735243964e-42	1.14571748140575e-40
acs-10	1.00710321340025	3.17281617137628e-42	1.33790174306456e-40
T25B9.9	-0.547778799578663	3.22790844790142e-42	1.35848473822964e-40
Y69E1A.5	-1.12498492785392	3.45687095238097e-42	1.45202004741563e-40
lron-7	0.637706662008099	3.83159180731339e-42	1.6062983328644e-40
F36A2.14	1.16795274486481	3.91622091675366e-42	1.63860137081654e-40
best-24	1.05590089424411	4.88087733983444e-42	2.03828452925287e-40
ifd-1	1.04071246880782	5.36936249002158e-42	2.23795856231497e-40
F23C8.5	-0.852334673387844	5.50195968605692e-42	2.28881522939968e-40
nsph-2	1.07579663355946	6.42943518535774e-42	2.66951136141379e-40
ccch-1	0.836291998953144	6.77851942984577e-42	2.80906000587019e-40
dod-21	9.87360636818791	7.45339326572099e-42	3.08282606355787e-40
F43H9.4	-1.14663345096057	8.80181620200233e-42	3.63360473438386e-40
cuc-1	-1.07417237427025	9.11494064753038e-42	3.75570278261671e-40
Y54G2A.11	1.10990772263008	9.13424988107986e-42	3.75650367732927e-40
C50E10.1	1.25004532345713	9.40898489949568e-42	3.86214727411557e-40
K11H3.3	-0.536033533108217	1.75545238432313e-41	7.19203522304506e-40
C45G9.9	1.08924820272119	1.833947496671e-41	7.49942386540398e-40
sgk-1	0.75983036590552	2.01787017201467e-41	8.23595614358892e-40
Y38E10A.14	-1.01811751683687	2.04631920314966e-41	8.33634218503456e-40
W04B5.3	1.0624361106834	2.31572738114675e-41	9.41613058439219e-40
ZK858.2	0.998203880737238	3.07792845276229e-41	1.24918852326743e-39
hex-2	0.733847738522375	3.2097477297158e-41	1.30024836871184e-39
F52H3.6	1.17045295507363	3.41850817910839e-41	1.38222745664435e-39
F18G5.6	0.806927177161117	3.70783845550761e-41	1.49641719159591e-39
F26A3.5	1.4378088334259	4.02570259175225e-41	1.62167594906489e-39
C37C3.10	5.9517884278241	4.29093290323952e-41	1.72530595841779e-39
F55F8.7	1.30005389657423	4.66248712911056e-41	1.87122303482226e-39
fbxl-1	0.697495786940732	4.74332985279256e-41	1.90014280325201e-39
F49E2.2	0.688868287659321	5.07605598474154e-41	2.0296717756364e-39
pud-4	-1.20217233403242	5.11106967969069e-41	2.03990146330386e-39
T09F5.12	1.13261388839932	5.2848450612559e-41	2.10537326639204e-39
Y34F4.2	-4.36832464215601	5.43955795651403e-41	2.16302422270793e-39
C35B1.5	-0.737555720322972	7.00278754623494e-41	2.77952844403953e-39
F53G12.8	1.01195000866664	7.70356183303407e-41	3.05207783099255e-39
fat-2	-0.566517832299744	1.11034200599867e-40	4.39102710672087e-39
F25A2.1	5.92054557625426	1.34371023023198e-40	5.30422257306171e-39
fmo-1	0.866974711427379	1.38941714449581e-40	5.4746578633394e-39
C35E7.9	1.17337457325631	1.44496575935128e-40	5.68318169205215e-39
clec-79	1.07000142857658	1.50290961124321e-40	5.90035221604594e-39
F47D12.7	1.00817750839544	1.51905593269144e-40	5.95293803188065e-39
Y53C10A.10	1.4221481776237	1.54856099560897e-40	6.05758977522845e-39
gska-3	1.29685595139099	1.58300001122244e-40	6.18112928569745e-39
F33C8.4	-0.889274292371851	1.84163521788887e-40	7.1780636096166e-39
pals-24	1.20411949636225	2.0686398169837e-40	8.04834829514235e-39
H05L14.1	1.17921734006483	2.14562242118113e-40	8.33287328814903e-39
alg-4	1.31192424382995	2.4261722703056e-40	9.4055481274643e-39
C08F8.6	1.25006256773747	2.46474470268525e-40	9.53798880294944e-39
tag-120	1.32021274452775	2.49769772161246e-40	9.64824948462871e-39
ncs-2	0.647639354524769	2.61115710397567e-40	1.00685473214263e-38
R07C12.2	1.20977600554024	2.64198181520333e-40	1.01692794709036e-38
cytb-5.1	-0.848077463481916	2.77268781344986e-40	1.06534250054258e-38
F21H7.5	1.04051594996975	3.36292742995769e-40	1.28983769795824e-38
T05A7.6	1.14264759221534	4.42452689201412e-40	1.69400647306282e-38
C38H2.2	0.861735660742261	5.26529762429006e-40	2.01234837824457e-38
let-23	1.01850472427095	6.16579775539828e-40	2.35235515070151e-38
F46F2.5	-1.75239473294647	8.63637222440647e-40	3.28911978799931e-38
K03A11.5	1.50836846188507	9.08583182389141e-40	3.45421290007766e-38
Y22D7AR.7	1.80915698551093	9.2748427665224e-40	3.51988418816513e-38
dao-3	-0.87216894334881	9.48646658729096e-40	3.5938922104427e-38
ttr-44	-0.86407623029943	9.73801879375671e-40	3.68274165291163e-38
svh-2	0.747909153395616	1.26126187508809e-39	4.76153872284567e-38
C45G9.4	1.87824179211619	1.30325318530815e-39	4.91149353738432e-38
F54E2.1	0.868195277327129	1.53454772998863e-39	5.76570292096406e-38
C08F11.13	1.16596939759704	1.53524633990167e-39	5.76570292096406e-38
F13A7.1	1.11206994683126	1.98323113542255e-39	7.43522632954256e-38
irg-6	5.39902681257776	2.01899942239688e-39	7.55622759607081e-38
M03B6.1	-2.11753897348833	2.0246188970838e-39	7.56417201756767e-38
ZK550.2	0.941344451948017	2.17839259882215e-39	8.12465322374495e-38
ZC376.8	1.45146297239952	2.2856438755149e-39	8.50999110415461e-38
msrp-6	1.15970659348226	2.41687081271158e-39	8.98311845714381e-38
C33H5.13	1.4733909657287	2.46815028152028e-39	9.15798059860149e-38
crtc-1	0.799513546544581	3.12049478681368e-39	1.15586546623893e-37
fbxc-51	-1.20151533347273	3.15522327267459e-39	1.16673145016234e-37
sdz-6	-2.48774186264324	3.2872194469079e-39	1.213466400606e-37
B0379.7	1.15808697591322	3.66261659728027e-39	1.34973973138615e-37
F14F9.4	1.46829720812494	4.22578692012749e-39	1.55462963701017e-37
C51E3.10	1.56220415107326	4.88867192678244e-39	1.79544568964614e-37
zipt-2.3	1.80020777000362	5.17736826827723e-39	1.89825136236226e-37
H20E11.1	1.23896721238613	5.72793343043237e-39	2.09655932262458e-37
math-4	0.876540490803049	6.65602435298752e-39	2.43214727709166e-37
B0205.10	1.16111342155879	8.80618237170735e-39	3.21240028777021e-37
hacd-1	-1.01108362502052	1.07616460191861e-38	3.91912334489956e-37
T12A7.6	1.53002093747909	1.16699965524936e-38	4.24277925081582e-37
F16H6.10	1.02121664522964	1.25387633115524e-38	4.5509820126762e-37
C15H7.3	1.16493870551417	1.40153093296895e-38	5.0783780807344e-37
ZK228.3	-0.864254930467602	1.49336880312619e-38	5.40209932261299e-37
ZK856.18	1.45685529589784	1.54615133049465e-38	5.58369709203008e-37
F44D12.8	1.51762470582089	1.73680635132681e-38	6.2617658319836e-37
ZK688.10	1.55964087394626	1.76328593857303e-38	6.34665581085053e-37
ZK131.11	0.832389415091328	1.96428600912693e-38	7.05837789857704e-37
F54F12.1	1.57703671494321	1.98869771195421e-38	7.13424691625099e-37
C39E9.8	-0.700260866570197	2.32106716508947e-38	8.31280213828069e-37
F10G8.1	1.39330077787619	2.42043029832844e-38	8.65433854767616e-37
zip-2	0.588767697372476	2.51946459497589e-38	8.99357394695023e-37
pes-7	0.748386165891456	2.73852680640389e-38	9.75846402969914e-37
C38C3.4	1.05650090687802	2.74276355864325e-38	9.75846402969914e-37
F33H12.7	4.34763698893963	3.10936383623245e-38	1.10446237283055e-36
pho-13	-1.30710662128426	3.25515033693882e-38	1.1543510178469e-36
C27B7.7	1.17625792025167	3.35664216117263e-38	1.18839416089176e-36
Y43F8C.9	1.29923649278494	3.37826495343172e-38	1.19409522014109e-36
spe-15	0.882155614856788	3.40798325554291e-38	1.20263448260855e-36
gba-1	0.722891848671892	3.73656937145987e-38	1.31644085738469e-36
Y19D10B.4	-1.34179498785263	3.86162625750152e-38	1.35828779190688e-36
zip-11	0.963409326051756	3.97555185065545e-38	1.39409463486579e-36
F27D4.1	-0.601133552088171	3.97631467137663e-38	1.39409463486579e-36
F13H8.1	2.14931143351017	4.16026057035183e-38	1.45622583588755e-36
T27A3.5	1.46898910008413	4.22089906827909e-38	1.47506443691459e-36
scl-2	1.19184696166871	4.46113618889399e-38	1.55650480706701e-36
rcs-1	1.10409443033652	5.083080890312e-38	1.77064743670256e-36
C15A11.2	1.57457814212782	5.77885619502915e-38	2.00977841175033e-36
Y57G11C.5	1.24906295649269	6.4052688522714e-38	2.22405739666669e-36
btb-21	1.63873511616096	7.70404243572468e-38	2.67073471105122e-36
rnh-1.1	1.29394087778025	8.80955185412189e-38	3.04909161133383e-36
pgp-14	1.06111711063076	9.18643560289419e-38	3.17445646903845e-36
C10C5.5	1.26251400132571	1.00340983515818e-37	3.46184394802899e-36
vwa-8	-0.811451040141799	1.12374610722757e-37	3.87084009419534e-36
rnf-145	-0.630877682298923	1.24180845231446e-37	4.27071549133011e-36
nduo-3	-0.568330549215846	1.2649328813021e-37	4.34333779179794e-36
W06F12.2	0.71138658061383	1.67733616217543e-37	5.75025924883976e-36
Y38C1AA.7	1.17015156406776	1.68789905547144e-37	5.77731524809465e-36
Y46G5A.20	2.47747282068919	1.72949201602676e-37	5.91032721811864e-36
skr-4	1.00568446705898	2.02565834614807e-37	6.91152071669953e-36
C27D6.11	1.19843325935223	2.14981107299252e-37	7.32357687101956e-36
hecw-1	0.976141741239947	2.16062656725287e-37	7.34884809792673e-36
nep-23	1.80052919541444	2.68033791438591e-37	9.10220875415949e-36
pqn-72	1.24931017355778	2.82583638475594e-37	9.58126844436371e-36
mth-1	1.37223206060466	2.90542027792555e-37	9.83568880314328e-36
ncr-2	1.47673166420246	3.03955285718209e-37	1.02736886572754e-35
T23G11.1	1.13738664013246	3.52580775253204e-37	1.18986385807758e-35
cyp-13A5	1.18876687833053	3.61195332142974e-37	1.21703698207427e-35
C17H12.12	1.07745735572533	3.62948713596269e-37	1.22104301283273e-35
C34F11.5	1.20033034685377	4.08539003590659e-37	1.37228505057036e-35
Y68A4A.13	3.87234242604225	4.53659206548843e-37	1.5214815435759e-35
W02B12.12	1.06475340519315	5.22028031079973e-37	1.74806662048328e-35
H03A11.2	0.933378180338739	6.43282319359133e-37	2.15077019047554e-35
Y75B8A.28	1.39394233776561	6.87593379682507e-37	2.29537345513765e-35
ech-1.1	1.36745156712148	6.91593527239819e-37	2.30516967353648e-35
F36H12.5	1.24845334404253	8.79271625337937e-37	2.92621596912465e-35
F17A9.4	-0.975854264650822	9.94112174764969e-37	3.30332328179966e-35
F43C11.7	1.33691885473322	9.97908062124581e-37	3.31085079752745e-35
M176.9	1.266937026957	1.04787402531468e-36	3.47130335614197e-35
bath-47	3.32823983435499	1.15394235869304e-36	3.81683197297367e-35
C52E2.5	1.59691299983335	1.26351670481329e-36	4.17288448221696e-35
F02E9.3	1.08930337232666	1.49499177809067e-36	4.92982654628923e-35
nhr-63	2.02179621468434	1.51688798884105e-36	4.99441719552656e-35
B0261.6	1.07290579632954	2.99989568841632e-36	9.86227105346837e-35
sst-20	1.23905319875141	3.38389773028919e-36	1.11078111838567e-34
let-767	-0.64581831366952	3.50308579902995e-36	1.14816290916085e-34
spp-14	-0.794142025040137	3.7877103752245e-36	1.23957262990706e-34
tent-5	0.612011807254452	3.90358970017587e-36	1.27556574613602e-34
xdh-1	1.02873996137863	4.05804915002715e-36	1.32403799718533e-34
C05C8.7	-1.02865925323101	4.09014052585332e-36	1.33249879300089e-34
F58D2.2	1.14051537710565	5.2681220564634e-36	1.7136844560213e-34
C54D10.13	2.04607977163044	5.66074636743577e-36	1.83863761892448e-34
Y39G10AR.15	1.23596120999251	6.46501983941358e-36	2.09672127685449e-34
F28H7.3	-0.827295005808552	6.80252767758386e-36	2.20262462318877e-34
C31B8.7	1.7294836012242	6.81192618765387e-36	2.20262462318877e-34
cbp-3	0.975867835298003	7.89158630521647e-36	2.54792231275287e-34
C28D4.7	1.09334509857497	8.20101913248317e-36	2.64388145862706e-34
Y49E10.10	1.26181538546108	9.06730484260114e-36	2.91880860647541e-34
D1054.8	-1.23649794427637	9.39851743644692e-36	3.02093208298989e-34
H27M09.5	1.10370767747924	1.16288043403647e-35	3.73225957701439e-34
ugt-54	1.27496333782655	1.28910850125131e-35	4.1312585331953e-34
Y15E3A.5	1.17726850185303	1.50366704603778e-35	4.8117345473209e-34
Y113G7B.14	1.4134257150878	1.5859510783343e-35	5.06754707925076e-34
C25F9.12	4.45851237339416	1.9689330563657e-35	6.2819999816081e-34
M70.1	1.21530720769936	2.31738354590238e-35	7.38286316126072e-34
pitr-4	4.65785737900144	3.35598931358015e-35	1.06759942399067e-33
M70.3	1.04459844465197	3.81792204704265e-35	1.21276490046442e-33
rol-8	2.16923136209052	4.52517793570389e-35	1.43531743555933e-33
sss-1	0.94112191193032	4.86659527999603e-35	1.54134976715775e-33
Y67A10A.3	1.42184005223705	5.18752128420214e-35	1.64059152660615e-33
F40G12.10	1.2081136443792	5.43160856981452e-35	1.71527819828069e-33
anp-1	0.806266995350889	5.58384504289983e-35	1.76078332314882e-33
F44A6.5	-1.51961676856471	5.81423431633399e-35	1.83076443567594e-33
W09C3.2	1.461871392982	6.22414800601689e-35	1.95698793119415e-33
Y40H7A.10	-0.847907199201833	6.26375928965524e-35	1.96658404867666e-33
T08B6.9	1.79163284531051	6.84212336503115e-35	2.14505525554136e-33
ard-1	-0.632399914319823	6.94871303613064e-35	2.1753192532211e-33
Y48C3A.5	1.00386632346867	7.30703402582865e-35	2.28418728391222e-33
kreg-1	4.53574211509259	8.17824114908086e-35	2.55283856474628e-33
R10E9.2	0.894778264439156	9.0606208482144e-35	2.82419812951836e-33
F21H7.2	1.30720012073505	9.27451812333246e-35	2.88671044667522e-33
C33F10.12	1.04335812231144	9.38435875128103e-35	2.91670184637516e-33
catp-4	1.03071229988922	9.45677535532527e-35	2.934992316878e-33
F31F7.1	0.546099959212888	9.77047677061636e-35	3.0280079298277e-33
ipgm-1	-0.498891198494452	9.87871542894868e-35	3.05717270613759e-33
C44H9.4	0.992982648913313	9.89635475455746e-35	3.05825637215124e-33
Y41D4B.18	1.85046596201477	1.50985603258409e-34	4.65923048457333e-33
K01F9.2	1.49767197194357	1.60126071160897e-34	4.93425522984691e-33
F37A4.4	1.20821968509687	1.60476890455096e-34	4.9380314286268e-33
nep-17	0.846126112263613	1.63794467920049e-34	5.03295728699786e-33
arrd-24	3.16086574482999	1.81313120877112e-34	5.56335522101231e-33
T21H3.1	0.650695428843136	1.86049181702063e-34	5.70058909147171e-33
lys-4	-1.38316368196065	1.87899102075206e-34	5.74912783039725e-33
sucg-1	-0.641580800124983	1.96280344737484e-34	5.99708533525601e-33
Y54G2A.49	1.84304296881064	2.06406541450039e-34	6.29758294026409e-33
cav-1	-0.908226218133192	2.45350286114656e-34	7.47523575948203e-33
K08D8.12	2.14507510006081	2.71816300564375e-34	8.26994404192485e-33
C50E3.12	-0.718539620968877	2.73037784018094e-34	8.29544008971828e-33
R09E10.2	1.30426898519094	2.75775225968588e-34	8.36685790764726e-33
C03C11.1	1.08835787370023	3.0311993563316e-34	9.18360006668979e-33
slcf-1	0.980226932533938	3.08006210214218e-34	9.31858788720833e-33
F55H12.4	-0.822068914913432	3.10085392471729e-34	9.36838995802855e-33
R07E5.6	1.14093175224516	3.31385984152725e-34	9.99796598213632e-33
clec-210	-2.67261625887509	3.33501403384212e-34	1.00477748718764e-32
acdh-3	-0.662039213648115	3.62191664036446e-34	1.08969820256417e-32
C09B9.2	1.05586537240444	3.64457370924885e-34	1.0949919233121e-32
clec-69	3.18715033521592	4.17811078376332e-34	1.2535491327929e-32
mthf-1	-0.589576015500023	5.01687843711955e-34	1.50311792730984e-32
2024-10-02	0.841508835329441	5.08768262767318e-34	1.52222338315112e-32
cyp-35A5	-1.92209374692239	5.47251107759102e-34	1.63510165235427e-32
ZC443.3	1.26302721971551	5.63134544993452e-34	1.68023813479977e-32
T02E1.6	1.13054350947046	7.38083427886933e-34	2.19920395482784e-32
E03H12.7	1.10890772441086	8.38199942471083e-34	2.49407718783143e-32
clec-143	2.7327788991545	1.36712502807233e-33	4.06231436912922e-32
col-93	-0.646054697867453	1.52053081709063e-33	4.51195097877977e-32
dmsr-2	1.51321411155083	1.65480563400353e-33	4.90366513352937e-32
nep-6	1.25705908111674	1.6707711884436e-33	4.94420278364049e-32
hsp-90	-0.569373888025774	1.87345945424349e-33	5.53643099920698e-32
Y19D10B.1	-2.37960258337774	1.91781896717212e-33	5.65978989056854e-32
F41H10.1	0.989006811338647	2.22589182765749e-33	6.56001253622436e-32
R08A2.1	1.30503973803998	2.49731965624119e-33	7.34993453113053e-32
F08B4.8	1.09835431335011	3.16036860970876e-33	9.28873556592662e-32
F32A11.3	1.17341754696955	3.28764376366858e-33	9.64970283523456e-32
msp-57	0.971237524604519	3.85455847435817e-33	1.12983480917772e-31
F46A9.2	1.47211296873286	3.95382147532334e-33	1.15736219423809e-31
R08C7.5	1.23862573194597	4.44300260085209e-33	1.2987977332653e-31
T13F2.9	1.05613585599206	4.91970080298766e-33	1.43620739231078e-31
T03F1.6	0.996006256356281	5.21745994440857e-33	1.52107942745884e-31
kqt-2	0.886037758646848	5.2261095701105e-33	1.52155050095061e-31
cyp-35A2	-1.17318347806513	6.78641563660499e-33	1.97316858939569e-31
F46G10.4	0.970349247049426	8.60333405917465e-33	2.49808486400089e-31
D1086.5	1.1832377570767	8.86480655254921e-33	2.57055623786521e-31
C14C11.4	1.12819732413223	1.32665036612729e-32	3.84178055154825e-31
F26D2.10	1.21309013276434	1.44812281160551e-32	4.18794019527411e-31
M28.8	1.0072465659791	1.45623012383714e-32	4.20576369009948e-31
trpp-12	-0.789786483890608	1.52861517696574e-32	4.40893380108305e-31
pei-1	1.07695117610926	1.6656028419989e-32	4.79693854371781e-31
ctc-3	-0.458724687708396	1.66757478960604e-32	4.79693854371781e-31
C09B9.7	1.38524134226455	1.71505768508107e-32	4.92697580925281e-31
F54B11.11	-1.57888365132221	1.93833206116925e-32	5.56100784445798e-31
C45E5.1	-1.29041962611994	2.09841759594932e-32	6.01231383252659e-31
C52E2.4	1.85688148049487	2.27187448417117e-32	6.50068635470778e-31
F09C3.2	0.96609182906876	2.49144457066525e-32	7.11954147326693e-31
ttr-35	-0.725091201520548	2.76432587102832e-32	7.88890464935152e-31
snf-5	0.972125290730197	3.02899141844225e-32	8.63282508086202e-31
T23F6.3	1.3413258136851	3.3260902576856e-32	9.46710321766511e-31
C33D9.3	0.9617215296552	3.33400218374449e-32	9.47715311941665e-31
F42C5.4	1.20445515589639	3.6270505536274e-32	1.02966348525024e-30
ttr-46	-0.724427713489492	3.73059326524089e-32	1.05766963976004e-30
fbxb-7	-0.965045961975484	3.82286120308256e-32	1.08241012493563e-30
C27D8.2	1.01080626621716	3.93420723948774e-32	1.11248066672678e-30
B0280.11	1.2289783275158	4.36424643307874e-32	1.23183738975482e-30
M117.4	1.31885037813384	4.36769266800085e-32	1.23183738975482e-30
C28A5.6	1.01297357887397	4.5402155447128e-32	1.27882737842744e-30
F01G10.5	1.32623640915645	4.86021497242207e-32	1.36718036779498e-30
lipl-1	1.28515262818208	5.25520869534163e-32	1.47637239607312e-30
F13A7.11	1.97036315501602	5.53605762791776e-32	1.55325549425573e-30
hsp-1	-0.59722904057374	5.55803914105354e-32	1.55740288470557e-30
F35B12.10	1.07259750674763	6.11401340532251e-32	1.71097461816218e-30
F42A9.7	1.18361190807593	6.60655503984558e-32	1.84642117082609e-30
Y32F6A.4	1.00765533700234	6.64067475276368e-32	1.85356227421657e-30
bar-1	1.1816916259056	6.79041481198502e-32	1.89291563418634e-30
Y43F8A.2	1.11501028233976	6.97614678790667e-32	1.94218799634488e-30
C35E7.10	0.935410546030978	7.29244064400067e-32	2.02763593844502e-30
F31E8.5	1.02177463625798	7.34821219525869e-32	2.04052023373345e-30
F18E3.12	-1.35120971524744	7.86251227856995e-32	2.18053673859007e-30
nlp-24	-0.863774537929199	9.28114156043858e-32	2.570674189954e-30
btb-9	1.63333216558418	9.29595634564902e-32	2.57148500855601e-30
M28.9	0.806280933290177	9.34006155629202e-32	2.5803858440065e-30
cyp-35D1	-1.96542702764175	9.54390913630119e-32	2.63333982699576e-30
dnj-13	-0.530689971880829	1.00046261949811e-31	2.75694361592141e-30
C31H5.6	0.991288119028209	1.0300440643945e-31	2.83484900775849e-30
2024-06-01	0.655777678900793	1.21831195072439e-31	3.34873241652731e-30
C32H11.9	10.7653274497755	1.25144754152187e-31	3.43544583987322e-30
ZK6.6	-2.60434038827659	1.30048151109815e-31	3.5655280162326e-30
acs-18	1.0205221819365	1.30596078850767e-31	3.57601819961999e-30
vap-2	1.22979987956005	1.49912437025191e-31	4.09975453568766e-30
ZK616.61	1.48547283741126	1.51270908811851e-31	4.13168219623481e-30
F01D5.8	0.981803257027195	1.58274908704242e-31	4.31753193580095e-30
nhx-8	0.609528431449629	1.62581399429317e-31	4.42942170334382e-30
C36H8.1	1.26274371860929	1.97310770501405e-31	5.36883847482564e-30
msrp-2	0.975983033400069	2.02031302378615e-31	5.49037830785703e-30
lys-3	5.44932517955771	2.194198591973e-31	5.95544591487578e-30
C32F10.4	0.812326850600578	2.32352672957733e-31	6.29856268348581e-30
Y44A6C.1	1.07685490760455	2.45874894756554e-31	6.65677812687582e-30
ZK1320.3	0.802276984782723	2.57028770551197e-31	6.94882543315068e-30
F42A10.9	-0.824043706965311	2.57304418082179e-31	6.94882543315068e-30
cpt-4	1.97522587674875	2.66987550592051e-31	7.20134001796416e-30
ZK1055.6	0.852798351203715	3.18136194193874e-31	8.57026420025142e-30
cyp-37B1	2.96703330704887	3.2755963021364e-31	8.81314666763864e-30
srw-86	4.18089152800622	3.37319938384707e-31	9.06447814551301e-30
gstk-1	-0.788902293666848	3.64179613734929e-31	9.77411092346649e-30
Y57G7A.6	1.04911549315239	3.90883332527579e-31	1.04778045219784e-29
F07E5.9	3.55585197279302	4.09289120981854e-31	1.09576018132172e-29
acox-1.5	1.82325762189592	4.18148437371251e-31	1.11809480806117e-29
gem-4	0.821453947098975	4.19031591843381e-31	1.11907301169827e-29
atp-6	-0.639981424740399	4.27600821467765e-31	1.140550057952e-29
swt-6	1.59958150220854	4.5338233035149e-31	1.20782839534032e-29
C30E1.9	0.706725311798538	4.9359923238631e-31	1.31335038068643e-29
pept-1	0.892068764472546	5.29554956377698e-31	1.40728904377916e-29
col-109	1.98020318072868	7.60691506888736e-31	2.01905259840701e-29
Y57G11A.2	0.926062703672941	7.78263262698672e-31	2.06316064935021e-29
thn-1	2.60743395595641	9.05884121646039e-31	2.39854165476709e-29
ctsa-1.1	-0.519200159407472	1.03325336922973e-30	2.73243727178209e-29
msp-53	0.881071433349409	1.05115246229929e-30	2.77637729724764e-29
K09F6.3	1.11603847826473	1.13725329550901e-30	3.00012966932329e-29
D1086.17	0.943234255413177	1.27856502181547e-30	3.36880859341197e-29
T22C1.8	1.07636928950882	1.46408236613131e-30	3.85292332653923e-29
C49A9.3	1.37033300824489	1.46733725249984e-30	3.85679701653421e-29
T07E3.4	-0.930837345303901	1.53100939315172e-30	4.01927126124491e-29
E03A3.1	1.88777148182051	1.74984284621045e-30	4.58819399384539e-29
mct-3	-0.676480868886373	1.75962599267312e-30	4.60826022681657e-29
T19C3.4	0.624166480642505	1.84153637950109e-30	4.81694255881109e-29
sucl-2	-0.593203570751027	2.0690430431529e-30	5.4054998924497e-29
pud-1.2	-1.68076714198894	2.11054888549846e-30	5.5072851014599e-29
col-48	1.44097202107036	2.13862969526186e-30	5.57383585155476e-29
F19C6.4	-0.954185619354692	2.14307991705257e-30	5.57871296819267e-29
fkh-7	1.03246083447305	2.44120633088059e-30	6.34713646028953e-29
clec-151	1.18417485313784	3.00899359495832e-30	7.81399153014866e-29
Y75B8A.39	5.03616422658422	3.01875176111141e-30	7.82993262546307e-29
tba-7	1.27252899666464	3.03292061536069e-30	7.85726212592603e-29
F36D3.5	1.20337921522477	3.1015837120778e-30	8.02553335641949e-29
spe-26	1.06159333932471	3.26868150437578e-30	8.44780385933773e-29
F55G11.7	3.64905435481458	3.46962785092768e-30	8.9564426815355e-29
C28H8.14	0.852845768461215	3.49093195203619e-30	9.00069606513074e-29
C18H2.4	1.89265158273208	3.53325749000985e-30	9.0989792885587e-29
T04A8.13	1.5050664590185	3.62083479473516e-30	9.31342429009643e-29
Y41D4B.15	3.82982738252393	3.74694551581972e-30	9.62635693565466e-29
zip-10	1.94301824286028	3.99669109959248e-30	1.02558033056209e-28
W03D8.9	0.902118666234936	4.06913659947671e-30	1.04293320995119e-28
egl-15	0.85935194740171	4.71257809507358e-30	1.20641999233884e-28
B0218.7	0.879878313628076	4.7589767438091e-30	1.21685797780234e-28
tbh-1	-0.528046147846516	4.93056065530669e-30	1.25924307078624e-28
F10E9.12	1.10869404577942	5.09381738249512e-30	1.29940398134593e-28
Y14H12A.5	2.47035695390531	5.3697378553624e-30	1.36817631669257e-28
ant-1.3	1.16570171630052	5.53607508816969e-30	1.40889854479161e-28
cpr-9	-0.723611882463568	6.38423655860282e-30	1.62284142462628e-28
F53B6.4	0.861282981061638	6.67522806242142e-30	1.69481846767958e-28
Y8A9A.2	1.53975959314347	8.21014390931221e-30	2.08208479538384e-28
gars-1	-0.539324445766592	8.36546493383568e-30	2.11898989986807e-28
gsp-3	1.07847957768197	9.5193532411472e-30	2.40845203874265e-28
Y71F9AL.2	0.853925637315222	1.00258181826848e-29	2.53362732392333e-28
F59A6.4	1.16655966836231	1.04597725690262e-29	2.64020770377101e-28
idh-1	-0.514150889857331	1.06817933680436e-29	2.69310669157947e-28
pfk-1.2	1.19143444629282	1.09065539729316e-29	2.74657247430102e-28
nhr-137	-1.27640943520978	1.10662024017236e-29	2.78353593434983e-28
K02F6.3	1.06033140606377	1.15136667613488e-29	2.89272519606849e-28
sod-1	-0.665415443927336	1.15290323156106e-29	2.89322537182469e-28
C52D10.3	-2.38330653624874	1.17349038122473e-29	2.94147670065508e-28
mpc-2	-0.615283090697515	1.17622258539357e-29	2.94491284342982e-28
nipa-1	0.584643674622177	1.32162299084728e-29	3.30512699861369e-28
C18H9.5	-0.940512702728809	1.34746539721567e-29	3.36586275664774e-28
comt-2	3.27555728910579	1.35152320045181e-29	3.37210494488738e-28
apy-1	-0.635660962397741	1.49688052872883e-29	3.73047460800253e-28
F21D12.3	0.796389440910832	1.50721911019816e-29	3.75191758248637e-28
memo-1	0.684118143677193	1.65606188742721e-29	4.11769318952017e-28
ahcy-1	-0.719084544318208	1.75860738413448e-29	4.3676458017907e-28
F27C1.1	0.88846465902085	1.83698419294094e-29	4.55706904377275e-28
C31C9.6	1.37141963360324	2.23909060879401e-29	5.54822543521559e-28
F40E12.2	1.36067654775431	2.24761713196427e-29	5.56298098382735e-28
fipr-21	-0.710010141046633	2.30797452572366e-29	5.70584056462334e-28
F15B9.6	3.09919239071687	2.63104911585307e-29	6.49712950617963e-28
msp-59	0.891185261722791	2.75075752669164e-29	6.78499279559789e-28
far-7	1.35087292094514	2.80062493727203e-29	6.90012740809437e-28
col-143	-0.642460600604298	2.81077284807623e-29	6.91725122293346e-28
F23D12.11	-0.992672806711685	2.87911678079785e-29	7.07739252297945e-28
hrg-3	1.98044413209877	3.00157272934035e-29	7.37003646777418e-28
F47H4.12	1.69159563495504	3.29959610414399e-29	8.09261484408648e-28
ctsa-1.2	0.654910068718047	6.14885886538366e-29	1.50636596801789e-27
math-38	1.34142415597527	6.19857259495445e-29	1.51682717617709e-27
R10D12.10	1.36277692448567	6.31069824497177e-29	1.54252005011559e-27
C17H12.3	0.846621089637887	6.43226939070136e-29	1.57046107742271e-27
crn-6	1.09638169181211	6.48647025649745e-29	1.5819089581573e-27
ttr-15	-0.665964675675775	6.90877762231125e-29	1.68300312529096e-27
kynu-1	-0.912439328719575	6.98833041241781e-29	1.70046753072466e-27
ipla-7	0.589383280008095	7.1752499913676e-29	1.74398885183443e-27
M162.7	0.993897791969656	7.24543475398909e-29	1.7590712076127e-27
spch-2	1.33078278251331	7.32143622200404e-29	1.77553036271739e-27
C08B6.3	1.43732716304772	7.5868832302052e-29	1.83784387498095e-27
F32B6.4	1.12871235961742	7.62174860249158e-29	1.84422444931877e-27
C05C12.4	0.677874860761027	7.65596376493703e-29	1.85043361076109e-27
T16G1.6	0.916431147490258	7.94375714619257e-29	1.91784993958078e-27
hgo-1	-0.671237501446694	8.22445223930313e-29	1.98340413423194e-27
W03D8.10	1.64867505990277	8.41688237434103e-29	2.0275501060328e-27
irg-3	1.19792024349802	9.02676336653669e-29	2.17204610839735e-27
F21D5.3	0.783691985295926	9.19467163661713e-29	2.20999040937002e-27
K07A3.3	1.10215531021593	9.49771856668639e-29	2.28029576064995e-27
F58E6.5	0.924488588579797	9.94339794119675e-29	2.38465171024355e-27
T05F1.8	1.04199221185456	1.03106972935088e-28	2.4698445512765e-27
C14A4.13	1.30042498136712	1.03214657653197e-28	2.4698445512765e-27
B0303.11	0.629757135221657	1.11722878867116e-28	2.67048543166127e-27
K06A9.2	1.32621551657091	1.29340855468815e-28	3.08632730425784e-27
H06I04.5	1.53157491174138	1.29405457884702e-28	3.08632730425784e-27
C32E12.1	1.13160998300066	1.34375172123761e-28	3.20132568654318e-27
hpo-15	0.714263931184832	1.38802430012413e-28	3.30316189882126e-27
F54H5.2	1.68767831915748	1.39618047383411e-28	3.31892044065708e-27
R10E4.7	0.825692245857167	1.4304358697845e-28	3.39661786335657e-27
prk-2	-0.942988175129273	1.46546957092139e-28	3.47599098225566e-27
iff-1	-0.603386840827056	1.52311208829452e-28	3.60875801686605e-27
Y39B6A.18	1.79364354138585	1.548876422293e-28	3.665787173637e-27
oac-57	1.273348730922	1.69941760324985e-28	4.01768323426239e-27
ZK1053.2	1.04224904987477	1.75191158536147e-28	4.13726543826848e-27
abt-1	1.22465495371092	1.83355312502785e-28	4.32534582340267e-27
acs-17	0.934115598373436	1.89389246003707e-28	4.46281935681066e-27
T16A9.5	0.875942518038973	1.9761058625935e-28	4.65148226546493e-27
msp-51	0.907516076207182	2.39021725339024e-28	5.6201282201454e-27
moa-1	1.18139265689482	2.43130347093881e-28	5.71052732718222e-27
Y119C1B.1	1.20504536270264	2.48521470225398e-28	5.82824890539387e-27
Y54G2A.13	1.09399500576052	2.48681293439282e-28	5.82824890539387e-27
rml-5	-0.727413863139903	2.6225496133476e-28	6.13971788267697e-27
eps-8	0.706496986598961	2.66779312085201e-28	6.23888657192116e-27
mpk-2	1.00602708039603	2.73798299083426e-28	6.39611750083442e-27
F58A6.9	1.01898334842446	2.75391490260901e-28	6.42639559581857e-27
Y51A2D.18	-1.11940049504634	2.82902479237038e-28	6.59455434359439e-27
F58H1.6	0.906588762254533	2.88102902374003e-28	6.70854896033847e-27
ZC196.2	-2.3753407463752	3.19647760132517e-28	7.43507564213614e-27
pgk-1	-0.493006039751172	3.38170952444942e-28	7.85748017539096e-27
C09D4.3	1.04481899116645	3.43077999045277e-28	7.96294342848437e-27
F39B2.3	-0.613760552591517	3.45781081267606e-28	8.01708076096555e-27
F22H10.6	-1.30212734402519	3.46298620451252e-28	8.02048368051551e-27
Y54G11A.4	1.73549383820906	3.57672484342508e-28	8.27504939176163e-27
tni-1	-0.558803817687402	3.59263966680751e-28	8.30125655043348e-27
K04G2.4	1.10967630674518	3.59572734271273e-28	8.30125655043348e-27
ttr-18	-0.724952956421881	3.90994787394775e-28	9.01705676004667e-27
atz-1	-0.866785661732784	3.93954831722164e-28	9.07564528201688e-27
C47E12.10	1.3531610934042	4.2225868598284e-28	9.71734031402212e-27
F46G10.2	0.779882056261603	4.39242156814184e-28	1.00974350012799e-26
ZK1010.8	1.34991422271311	4.68418349643265e-28	1.07567152223812e-26
C35B1.4	-1.14371285726982	5.48408773910807e-28	1.2580253019341e-26
C24D10.2	1.01709258570585	5.80206870110762e-28	1.32955879388093e-26
srz-100	4.81025264835869	6.21281076353228e-28	1.42217484060032e-26
ctb-1	-0.57792412847202	6.34194986877992e-28	1.45020147527957e-26
aqp-4	0.799038192091411	7.91706921069209e-28	1.80846928369262e-26
fbp-1	-0.566469228815857	8.08487339064516e-28	1.84485212221979e-26
hum-5	0.582160869928882	8.1083442203712e-28	1.84825818941064e-26
cysl-2	0.893429841201888	8.14742675944817e-28	1.85521195431982e-26
T08G3.7	1.59009556425596	8.44096123658234e-28	1.92003021524447e-26
hdl-2	1.03979681298365	8.46109006185722e-28	1.92258718716487e-26
F36G9.13	1.69861923174366	8.82291511475735e-28	2.00269989257535e-26
C34H4.1	1.29972328534535	9.23397212525203e-28	2.09380801900893e-26
lec-6	0.670388887374422	9.5946222588999e-28	2.17330752570181e-26
trpl-2	1.18706521931724	9.65182431712912e-28	2.18397765301399e-26
T04B2.3	-1.30876505078421	1.03662910997136e-27	2.34319340719963e-26
F36H1.3	1.07351673638236	1.24079887942724e-27	2.80177049684447e-26
tag-18	-0.574685116715172	1.29452387518714e-27	2.92003550240335e-26
C55C3.3	0.953005103391604	1.33599128610056e-27	3.01043369801327e-26
C36B1.13	2.80380875956813	1.35528612715375e-27	3.05073355906243e-26
mup-2	-0.420991412328475	1.43445074986881e-27	3.22373047828861e-26
Y43C5A.4	1.29247391513267	1.43512040060648e-27	3.22373047828861e-26
col-76	-0.831076855461641	1.48097664199331e-27	3.32328700410781e-26
K08F9.1	1.87608684413386	1.5190099823486e-27	3.40510092623471e-26
C27D8.1	0.8666775724343	1.53676983548612e-27	3.44134628170143e-26
F35C11.4	1.03488434280915	1.61659769475839e-27	3.61636415025992e-26
F32B4.2	1.35649032020936	1.63863764445437e-27	3.66188114926002e-26
R05G6.10	0.760105288932214	1.67699042297098e-27	3.74372103505761e-26
rpn-9	-0.552035703385965	1.73844819881111e-27	3.87691870481257e-26
F09C8.1	-1.28178047958346	1.76189293198993e-27	3.92515632387293e-26
acox-1.2	-0.886059341908409	1.77137830653292e-27	3.94222793486834e-26
mtrr-1	-0.522031944343925	1.77848350000733e-27	3.95397277206151e-26
comt-4	2.30147540902986	2.10988534608422e-27	4.68593837849013e-26
txt-9	2.06075057475609	2.19204059355363e-27	4.86340739689765e-26
sma-4	0.636265510246025	2.24631845128884e-27	4.97848432618711e-26
T16G1.4	1.42030281379357	2.24851108851923e-27	4.97848432618711e-26
ttr-42	-1.32399184843846	2.37098114483821e-27	5.24428058539265e-26
cth-2	-0.645528082331034	2.5706859310646e-27	5.68019183460567e-26
scl-6	-2.49231456183914	2.78416332715433e-27	6.14561439724516e-26
Y39B6A.5	0.881276000083556	2.86968276281817e-27	6.32792839197581e-26
Y54E5A.2	1.04092399611285	2.90555710139802e-27	6.40051030727515e-26
nlp-27	-0.833429358669217	3.06299948786928e-27	6.74046845590929e-26
H08M01.1	1.09124804258094	3.36470139085623e-27	7.39687200071159e-26
pqn-53	0.42869947590745	3.7677852665279e-27	8.27459196807427e-26
gpx-5	-0.767350937142146	3.86073199639986e-27	8.47011709392715e-26
K01H12.4	0.938663434365206	4.35246934299213e-27	9.53927222164192e-26
Y37F4.1	1.65252030924316	4.57083224372586e-27	1.00077169125787e-25
F46C5.10	-1.0852255833369	5.14028028444778e-27	1.12431287273179e-25
drd-1	-2.75267393633836	5.15812263467945e-27	1.12707584680188e-25
col-71	1.33203301057579	5.2647539708703e-27	1.14921450956475e-25
elo-8	1.20553006946691	5.27655954391746e-27	1.149511264548e-25
K10C2.7	-2.54540477313039	5.2767413355037e-27	1.149511264548e-25
T08G11.2	0.978843738886094	5.61857937204244e-27	1.22274757521149e-25
Y82E9BR.17	-1.0454372793184	5.64803193474282e-27	1.22792187751112e-25
math-24	0.976210008967128	6.59849411784061e-27	1.43311872246113e-25
ZK546.3	1.38286625825716	6.63928547511826e-27	1.44053182946598e-25
acp-3	1.06521598614815	6.9274726604398e-27	1.50155399389413e-25
F49H6.13	10.0011639162454	7.00084295788978e-27	1.51593828693765e-25
K02C4.5	0.682086877316678	7.52944164644961e-27	1.62876881695998e-25
Y43F8C.3	0.707092714251205	8.67144599698915e-27	1.87393326480389e-25
vhp-1	0.699377040689146	9.62366410864174e-27	2.07763574848441e-25
sago-2	0.870317839873606	1.03995809840575e-26	2.2429086325736e-25
acbp-1	-0.66554024496777	1.06470310773628e-26	2.29398980344136e-25
ptp-5.3	1.07928943131789	1.11236359829889e-26	2.39429346849766e-25
ace-1	0.813350911600817	1.12967792784969e-26	2.42914442696268e-25
T26H5.14	3.28255937142564	1.1651672439781e-26	2.50261267551726e-25
Y42H9AR.5	1.6993723974469	1.16615827335494e-26	2.50261267551726e-25
K01D12.15	1.12157143467917	1.1807173308933e-26	2.53134561961189e-25
ugt-63	-1.24665959914179	1.19346145513076e-26	2.55613447498896e-25
C09B9.4	0.961858092402614	1.26958450138334e-26	2.71648387081349e-25
R09E10.1	0.970191682947896	1.30152575620294e-26	2.78207560851601e-25
gly-8	-1.01578633733783	1.36920506796643e-26	2.92385429716188e-25
F11G11.4	1.26922698460945	1.41321656664746e-26	3.01486200884791e-25
F34D10.9	1.08758534851484	1.45515984804193e-26	3.10128254510769e-25
F25F2.1	1.19947534077038	1.54430337886676e-26	3.28802861138245e-25
Y105C5B.7	6.83014120672628	1.60326262509886e-26	3.41020423855835e-25
R105.1	1.09041553847895	1.62183232123148e-26	3.4463140248408e-25
F10C2.3	1.33506277008633	1.68144770404126e-26	3.56948741254371e-25
C27B7.6	1.10046598265004	1.84163856310309e-26	3.90571817618098e-25
hil-1	1.14321160974785	1.97738038291635e-26	4.1894899552641e-25
Y43F8B.15	3.53085435165374	1.99795734537033e-26	4.2289445494179e-25
T04A8.7	-0.563601417569285	2.00387060758128e-26	4.2373146611142e-25
Y71F9AM.9	1.90896283187343	2.06801518472232e-26	4.36868207772591e-25
C27A7.5	0.449313859388547	2.14790820520234e-26	4.53302929706703e-25
F57F4.1	0.928147791805773	2.20506448790901e-26	4.64911842129119e-25
cyp-25A2	-1.90636682602817	2.20948148567572e-26	4.65389517995494e-25
C43E11.5	0.997432627666995	2.26935809953817e-26	4.77536521490366e-25
Y22D7AR.12	1.69043373914769	2.4449711366287e-26	5.13990433698271e-25
grd-3	-0.814257654192332	2.46107971926687e-26	5.16874529001757e-25
T05F1.9	1.89878963838847	2.63781116634078e-26	5.53454230361627e-25
F56B3.6	1.00520536706042	2.64125304233667e-26	5.53639397401423e-25
msp-142	0.824227156773806	2.64441876806814e-26	5.53766377452566e-25
aass-1	-0.629909970403264	2.67189117946998e-26	5.58978239790082e-25
fbxa-105	1.21958562313697	2.91041386990676e-26	6.08290558780899e-25
pyk-2	-0.588244471150824	2.97073302112756e-26	6.20298230820766e-25
clec-72	2.08516293186125	3.11162227849287e-26	6.49089808373749e-25
Y45F10C.2	-1.70093304684828	3.12430725774958e-26	6.5110804045895e-25
lin-14	1.06825353474522	3.14636803446626e-26	6.5507443042901e-25
pat-10	-0.622008276896493	3.18121646483671e-26	6.61693024686036e-25
dhs-7	-1.1946721609096	3.34484554964045e-26	6.95059547836908e-25
nsph-4.2	0.949116239516582	3.40353997163521e-26	7.0657751119398e-25
pmt-1	0.611330528494444	3.52003987321627e-26	7.30062344558144e-25
H04J21.1	1.51486018730955	3.54087427268237e-26	7.33680002554262e-25
Y48G9A.9	0.660797591714192	3.72010992165672e-26	7.70080553351945e-25
fbxa-69	0.805407537772701	3.99835777937921e-26	8.26887910932419e-25
F10D11.5	1.07402330943309	4.21675807858407e-26	8.71221688213281e-25
Y43C5A.7	-1.78568502240207	4.33778537523432e-26	8.95371882033098e-25
gst-1	-0.488015424962594	5.07471856102279e-26	1.04648533757908e-24
ddo-1	0.976259563464315	5.13677604006409e-26	1.05827370760635e-24
M01H9.4	1.19816159309301	5.2025821755829e-26	1.07081120477839e-24
col-158	-1.25060590418492	5.22451105790479e-26	1.07430250194483e-24
F33D11.2	1.38404344639544	5.39380607891881e-26	1.10806090312604e-24
fbxa-162	3.19452699080007	5.52331463801418e-26	1.13358958491008e-24
F35B3.7	1.05896655545565	5.69200380404803e-26	1.16710356672196e-24
ZK354.2	1.00583927091403	5.83519362230781e-26	1.1953305723273e-24
M28.10	0.695315459238399	5.86755712239819e-26	1.20077890932764e-24
gcsh-1	-0.931732111725273	5.87289240971083e-26	1.20077890932764e-24
pud-1.1	-1.50231766504149	5.89994389657626e-26	1.20517078725909e-24
C01B10.3	-0.767856931009207	6.37573040791484e-26	1.30113019041522e-24
C34G6.3	1.01254508598108	6.53996200266013e-26	1.33338791745093e-24
H10D12.2	1.05390089160852	7.26888305863584e-26	1.48060714053117e-24
Y39B6A.1	-0.784441395628264	7.6425114660176e-26	1.55524748855026e-24
ampd-1	0.668414520291526	7.7698426641092e-26	1.57967327547002e-24
nhr-35	0.667090657321134	8.17303014542814e-26	1.66008439536058e-24
C18H2.5	1.29577526321909	8.34123757026487e-26	1.69266089230741e-24
F17C11.4	0.574064093649386	8.51404257251722e-26	1.72610842482374e-24
pbs-7	-0.513484557430407	8.76726297200936e-26	1.77578120421822e-24
ule-4	-0.97711869328598	8.88775231557899e-26	1.79850194659125e-24
R10H1.1	0.782490143420278	1.00434232916288e-25	2.03046105275247e-24
cpi-1	-0.974758070413859	1.03186031211313e-25	2.08414587036706e-24
glna-3	0.960708866317215	1.04443932116732e-25	2.10758501823615e-24
ubxn-5	1.01608771446884	1.07298727504777e-25	2.16317434611682e-24
ttbk-4	0.970749784580783	1.08678473935696e-25	2.188950417297e-24
ZC317.6	1.13093511634435	1.14610325915767e-25	2.30627960019524e-24
F17E9.5	0.938980843282718	1.15021257054423e-25	2.3123976139417e-24
tpst-1	-0.526653415497996	1.16656371976007e-25	2.343092514935e-24
ets-4	0.659063180775143	1.18121672304001e-25	2.37032283421165e-24
fbxa-60	0.864974636809439	1.22620047637177e-25	2.45831035262968e-24
elt-2	0.839839168110135	1.256376673706e-25	2.51647594496371e-24
Y43C5B.3	0.915181519843112	1.28950437524783e-25	2.58044020771148e-24
atad-3	-0.554194837000016	1.30909418235757e-25	2.61722045774113e-24
F46C5.1	5.02201602228028	1.38694948084896e-25	2.7703131273984e-24
K05F6.10	2.53914556787109	1.38961028415213e-25	2.77306731243347e-24
Y67A6A.1	1.10487283468993	1.56495041484115e-25	3.12009284551556e-24
dre-1	0.49593742062778	1.66903018262479e-25	3.32453599544563e-24
B0207.7	1.47460967486754	1.76677396790269e-25	3.51599397181885e-24
fbxa-59	1.24806741448106	1.82527129346001e-25	3.62906880699697e-24
nep-8	0.947280410840227	1.88140866659711e-25	3.73724814286765e-24
Y20F4.4	0.734922278914897	1.90567540894415e-25	3.78197894002568e-24
gsp-4	0.932816003591656	2.14999513330448e-25	4.2629417711863e-24
atg-2	0.796467506568694	2.1739531280919e-25	4.30649762517253e-24
T11F8.4	1.42934538888278	2.21279504004666e-25	4.37943113506765e-24
ent-7	-1.07288611905771	2.23273843046844e-25	4.41486268079464e-24
tnt-3	-0.736382083567915	2.43857738099668e-25	4.81747085896989e-24
nep-13	1.1307841805159	2.59592987660667e-25	5.1236455374777e-24
Y48G1C.5	1.19778499338813	2.61136923387132e-25	5.14942017020094e-24
gsy-1	-0.550942794473123	2.72726881689883e-25	5.37306730848411e-24
F22B3.8	1.35544351001724	2.84868863476022e-25	5.60717311620866e-24
C18G1.9	1.1017417604436	2.8648541296624e-25	5.63386586662337e-24
F26E4.5	1.01945854212769	2.8801795887827e-25	5.65885966072184e-24
D2045.5	1.22515701742252	2.89136884617119e-25	5.67568882762026e-24
msp-45	0.816983920015962	2.95065029646609e-25	5.78680573102034e-24
noah-2	-1.02591257681006	3.05174248801886e-25	5.97964615043696e-24
F58B4.5	-0.971506653574907	3.07159416069843e-25	6.0130972745908e-24
lips-6	2.84898438786101	3.41018798727746e-25	6.66990836715968e-24
clp-6	1.04543455574814	3.57226691682994e-25	6.98060324705197e-24
ser-4	1.09271782453556	3.58993734467025e-25	7.00880186280748e-24
C39H7.4	0.825474489820259	3.6374303838227e-25	7.095121195929e-24
ZK945.7	0.9201871432297	3.77471087086467e-25	7.35626536563464e-24
F47B3.4	1.25932868194968	3.83669598294542e-25	7.47033370864764e-24
T06F4.1	0.913450413651854	3.86087305699663e-25	7.51064801879057e-24
B0348.2	4.27387125550162	3.87045875299856e-25	7.52253043529782e-24
grd-5	-0.755234228116385	3.98414960649935e-25	7.73654616587019e-24
K09C6.7	0.91223219678971	4.05607617056218e-25	7.86915154453821e-24
dpy-17	-0.926762406530058	4.1210264306511e-25	7.98799675159897e-24
Y47G6A.13	1.0985853215496	4.23886467922966e-25	8.20905288640072e-24
R07E3.4	-0.957921148740542	4.30320850818844e-25	8.32620809026228e-24
fer-1	1.2025945149937	4.48860978249785e-25	8.67717665907001e-24
VZK822L.2	2.34600100979288	4.89240683303808e-25	9.44933434038212e-24
msp-78	0.853862996324094	5.18175525099182e-25	9.99926222921099e-24
cgt-2	0.942418728161372	5.26743969602995e-25	1.01555486189412e-23
clec-49	-0.695535214375475	5.27784628971406e-25	1.01665512857609e-23
F55F3.4	2.88970062030246	5.34481988503467e-25	1.02864006897749e-23
C56E6.2	-0.657911511232051	5.51935593238328e-25	1.06128628914947e-23
msp-19	0.864675295364765	5.58007235715073e-25	1.07200821696167e-23
tpra-1	0.769883166585858	5.60094452394978e-25	1.07506328253844e-23
R03D7.8	1.12031434393225	5.95454704244523e-25	1.14192164558666e-23
nkb-2	0.939149832677218	6.49254616472353e-25	1.24399254769973e-23
nhr-19	1.04030736624444	6.93510579871609e-25	1.32761246582147e-23
ttr-50	-0.853639883841132	7.9424947106467e-25	1.5191162297145e-23
ttr-2	-0.810096178686045	8.07958230347302e-25	1.54397106350467e-23
hum-6	1.17632054923466	8.10391706201232e-25	1.54725449148676e-23
T24A6.20	-0.826846069741668	8.15321424735345e-25	1.5552939206239e-23
rars-1	-0.446916938987599	8.16364467716336e-25	1.55591155644403e-23
exc-15	-0.493365620824887	8.22840974830971e-25	1.56687464503024e-23
alh-6	-0.493178139087085	8.92690052287991e-25	1.69838796931344e-23
F55C5.2	1.42031937723523	9.39424993828501e-25	1.78573299354114e-23
F37A4.5	0.988192373247224	9.62330800494084e-25	1.82766811907709e-23
C25H3.10	0.879628268121428	9.76245363926766e-25	1.85246839583016e-23
faah-2	0.837218624380165	9.89143965541641e-25	1.87529905894801e-23
gpd-4	-0.629178939853247	1.02033105074606e-24	1.93273216197363e-23
Y71G12B.2	4.28582367026048	1.07848130969567e-24	2.04002009120597e-23
Y59H11AM.4	1.62663264176306	1.07885677900316e-24	2.04002009120597e-23
sulp-6	1.0762929737849	1.1041467860468e-24	2.08601775334187e-23
wdr-62	0.657705935844501	1.11102516181444e-24	2.09718117804276e-23
lys-7	-0.962693782885776	1.13700251130577e-24	2.14434510240336e-23
Y71H2AM.14	2.18549911761723	1.20662966921703e-24	2.27367709098457e-23
C28D4.5	1.05201822506949	1.22699658069427e-24	2.31004264870135e-23
F26A1.3	1.16807695873354	1.26873977539171e-24	2.38655468011074e-23
fbxa-21	1.59456081673581	1.27267776551979e-24	2.39188231309507e-23
F40F9.3	0.989879222092221	1.27661828814487e-24	2.39720545218314e-23
AC3.5	-0.459730698415531	1.32034994006704e-24	2.47717345217088e-23
C06A8.6	1.09752927184035	1.33704699583066e-24	2.50632587641325e-23
inx-2	-0.737403111725902	1.40489749000965e-24	2.6312331172198e-23
R08E5.3	-1.04117438970277	1.51011652905255e-24	2.8258512765108e-23
oac-50	1.43572283555333	1.56880052188319e-24	2.93312816675689e-23
clec-266	-0.86866085656713	1.65753644415403e-24	3.09635823488255e-23
fbxa-48	2.85707406068304	1.86970110313601e-24	3.48967853865731e-23
mdt-18	-0.697776503782968	1.89943535453129e-24	3.54211944734663e-23
T19D12.1	1.50932938762428	1.92937580152549e-24	3.59485420659772e-23
kpc-1	0.65366830566425	1.95126972492412e-24	3.63251864798266e-23
calu-1	-0.466769208519581	1.96732247339572e-24	3.65925363237284e-23
Y95B8A.6	1.15027366703339	1.97053755942833e-24	3.66208492143932e-23
Y45F10B.13	-0.508528236326419	1.97874423551961e-24	3.67417985431417e-23
C06C6.7	1.17395076420963	2.00793917995097e-24	3.72519213899652e-23
F27E5.3	1.46510930469818	2.11856748715427e-24	3.9270652855288e-23
Y53F4B.19	1.04485590753126	2.15519681937174e-24	3.99154260245287e-23
C06A1.3	0.987994507200959	2.2261392872072e-24	4.11940505225545e-23
K08D10.9	1.72094366954234	2.25578370723066e-24	4.17069343203535e-23
C54D10.4	1.27328976853383	2.28796959297671e-24	4.22658908926321e-23
F48F5.2	1.22440202444014	2.46380228758533e-24	4.54752313012337e-23
F53F1.4	-0.882610660038482	2.61023868801053e-24	4.81369849096708e-23
ubc-8	0.93295816586393	2.6585202268484e-24	4.89856129022015e-23
col-38	1.08579511208027	2.66430351132067e-24	4.90503945165011e-23
ZK892.3	1.29188769688988	2.77177025277181e-24	5.09854881870406e-23
Y47G6A.15	1.48652135526143	2.85650423271051e-24	5.24994898572589e-23
C50E10.2	1.30195193282032	3.19716726150201e-24	5.87106300516227e-23
T04B2.7	0.973454768091064	3.4898359401326e-24	6.40306455105585e-23
ZK1290.13	1.00615234186182	3.58804359897461e-24	6.57767450279819e-23
ssp-34	1.22203043720105	3.70780792561755e-24	6.7914734163386e-23
Y59E9AL.5	1.892628009438	3.82104928762417e-24	6.99297277410204e-23
R02D5.7	1.18575111847332	4.00756770726956e-24	7.32812380757862e-23
T05F1.5	0.995654070205131	4.86351957758652e-24	8.88578171472565e-23
spe-9	1.43230957856469	4.89401789672965e-24	8.93395739595408e-23
ZK1307.4	0.845090419761784	5.18858005161807e-24	9.46369002332226e-23
F54D8.10	-1.81893418060943	5.45390504860197e-24	9.93924802117589e-23
hlh-11	0.521985122207064	5.83505763983691e-24	1.06249130357704e-22
T01G5.1	-1.6084050406625	5.98294984854233e-24	1.08850438287357e-22
C53D6.10	0.932546150148679	6.08852686389027e-24	1.10678162285441e-22
Y62H9A.5	-0.736053061983256	6.11217574486081e-24	1.11014765501956e-22
pals-19	2.23998872570641	6.17340108955477e-24	1.12032728497692e-22
B0244.6	1.47621198428894	6.31086713734348e-24	1.14431414849132e-22
T20D4.11	1.59314366876449	6.35463453780699e-24	1.15128521207572e-22
oac-31	1.39993768604321	7.18547226278921e-24	1.30072080325235e-22
wago-10	1.35730824773054	7.1916731561123e-24	1.30075479693162e-22
F53C3.1	1.22171010395418	7.66315957923467e-24	1.3848744195322e-22
F09F9.3	3.478359045644	7.78406158962263e-24	1.40554941825306e-22
cpb-2	0.988074483198856	8.18777372914657e-24	1.47721368898164e-22
R155.3	1.35814375431001	9.44946689787318e-24	1.70230706543582e-22
zip-5	1.00802164795532	9.45114083574529e-24	1.70230706543582e-22
unc-49	0.841457398281227	9.47618835324115e-24	1.70539855621724e-22
gsr-1	-0.42963438818874	9.69154832562893e-24	1.74270634563595e-22
F20H11.4	1.01172166557376	9.78936643246759e-24	1.75883367663737e-22
srp-7	0.481135133771307	9.88324800626805e-24	1.77422755910034e-22
T28B8.1	0.74811354839654	9.97466903581678e-24	1.78915456536309e-22
Y43E12A.2	0.813495020901086	1.18415748076438e-23	2.12226136072039e-22
F28A10.12	1.77542570543164	1.19779636186615e-23	2.14492805462654e-22
ctsa-4.2	0.878305340402574	1.24264237856966e-23	2.22339453541926e-22
C46A5.1	0.914220662288387	1.26862981030102e-23	2.2680165335894e-22
Y71G12B.32	3.56722387678209	1.29978975288331e-23	2.32180445370535e-22
cyp-25A1	-2.85268379307859	1.33028179356384e-23	2.3743115312189e-22
act-2	-0.6023111801811	1.368995454842e-23	2.44139403785178e-22
mrpl-12	-0.503626099471821	1.37267644023722e-23	2.44594207209321e-22
kin-24	1.27803109205413	1.3856158813908e-23	2.4669664811725e-22
sid-2	0.806810034230804	1.52363140529945e-23	2.71046007890113e-22
K04H4.5	0.899588018243918	1.89144140795935e-23	3.36200990443523e-22
ZK546.4	1.07675498786827	1.96192533952772e-23	3.48443094783774e-22
Y62H9A.4	-0.949218851639621	2.03382874487739e-23	3.60917009099162e-22
jmjd-1.1	1.25618220773847	2.18789412863905e-23	3.87938735989507e-22
cest-15	0.75124545277491	2.25903479815084e-23	4.00224739996715e-22
col-98	-0.775501380449142	2.39369047078219e-23	4.23487737633006e-22
cht-1	-0.752196272130858	2.39425620897359e-23	4.23487737633006e-22
F58G1.3	0.959613199876345	2.39729155953701e-23	4.23678194574384e-22
asp-14	0.562214269066178	2.44937273029562e-23	4.3252923185106e-22
aakg-4	0.640752402233063	2.47623767869733e-23	4.36916586179288e-22
let-522	0.804074881738958	2.56330789722854e-23	4.51910973372842e-22
ZK228.4	-0.769741662420861	2.60188509663577e-23	4.58338586404113e-22
F49H6.3	9.5451012917253	3.0067271167859e-23	5.29223116275937e-22
tsp-8	-0.684686886555663	3.08778884887859e-23	5.43049173812535e-22
T25C12.3	0.68568943010185	3.19466540402768e-23	5.61389130949852e-22
Y49F6B.8	1.26522506833755	3.26913472790507e-23	5.7400911066593e-22
cct-6	-0.452106095562003	3.47242670952532e-23	6.09209526199932e-22
ttr-36	-0.79298428129845	3.49342304425491e-23	6.12396493462903e-22
srh-2	2.80109642592795	3.57402038667441e-23	6.26017886676445e-22
fard-1	0.597922660864154	3.66876743776838e-23	6.42093666778362e-22
F26F12.3	0.650020731865301	3.76881167500091e-23	6.59069799140014e-22
Y58A7A.4	1.81752947053784	3.82456722660671e-23	6.68279791970568e-22
nhr-36	1.502057289224	3.90742182790444e-23	6.82206206466738e-22
fkb-6	-0.476474432252885	4.17370612050669e-23	7.28109764506458e-22
cab-1	0.568622159906123	4.61499532144814e-23	8.04444631696746e-22
C25D7.1	0.918016938278061	4.88296883440703e-23	8.5047006301041e-22
ZK795.2	0.914829178791271	4.90594695299324e-23	8.53784750499997e-22
M60.7	1.68945063534517	4.92114509752789e-23	8.55741243968837e-22
F46A9.1	1.41450849753601	5.21048761589558e-23	9.05327454675125e-22
D2030.2	0.666012149455084	5.35810411095467e-23	9.30228797176336e-22
ZK858.8	0.920271333206517	5.36837181776506e-23	9.31263986863623e-22
B0207.1	1.28211387221855	5.40067982042801e-23	9.36117835540855e-22
C34F11.2	0.984750239543187	5.56095047161285e-23	9.63126345892148e-22
T27C4.1	0.728077833169239	5.63599993795103e-23	9.75343605262053e-22
ikb-1	0.797983326642837	5.80913891615604e-23	1.00450274208064e-21
Y105E8A.27	1.24403592427945	5.85087251381145e-23	1.01091113593266e-21
F10D11.3	1.41292987147818	6.01047695092299e-23	1.03765871829502e-21
F42G4.2	1.13798255491187	6.81141207453602e-23	1.17499574159779e-21
spp-23	-1.26304648020449	7.1731667514996e-23	1.23641388978836e-21
K09C4.5	-2.91631493298585	7.30675057081429e-23	1.25843653143196e-21
F26E4.7	0.828406245359045	7.34975170730341e-23	1.26483555236585e-21
mccc-1	-0.400190411937342	7.78680820238123e-23	1.33898438023776e-21
ZK177.3	1.87099963154457	7.83215749078869e-23	1.34571271517666e-21
K07F5.6	1.19432201284944	7.89504680524014e-23	1.35544168643615e-21
ptr-22	1.69066537966972	8.09168821973414e-23	1.38809991728223e-21
nlp-77	-0.611769106811336	8.23388020136767e-23	1.41097222105862e-21
C50H2.13	1.36654498550963	8.23806358726443e-23	1.41097222105862e-21
Y75B8A.32	0.969188801654091	8.71090317494564e-23	1.49077735348437e-21
T19B4.3	-0.61784871268115	8.86507973821111e-23	1.51596367507496e-21
Y87G2A.20	1.27501029062409	9.0770485552329e-23	1.55098510542495e-21
nsph-3.1	0.743193975762849	9.17779544075521e-23	1.56696188614378e-21
sams-1	-1.65729127168562	9.34972814602751e-23	1.59505772283018e-21
linc-82	1.77940878721329	9.63253558532646e-23	1.64200953334738e-21
F36D3.4	0.942962952281529	1.00283943749584e-22	1.70814352062283e-21
clec-46	9.41829059002715	1.02378680303049e-22	1.74245130788006e-21
C01G5.4	1.17104010664569	1.02888943503051e-22	1.74975913982546e-21
C01G10.1	1.13319396887562	1.1072404019555e-22	1.88152587392784e-21
aman-3	0.977197665233903	1.11144252543252e-22	1.88718404318338e-21
F13E9.15	1.09924311676908	1.13613884122085e-22	1.92760434614034e-21
Y38C1AA.6	1.09966234172336	1.16833011286802e-22	1.98066747661136e-21
lim-8	0.798195890419103	1.18441284678008e-22	2.00636011758392e-21
kin-15	-0.939609353300134	1.27538099045098e-22	2.15876694721718e-21
B0379.2	0.996820764794212	1.27722400218625e-22	2.16019621698928e-21
nsph-3.2	0.843542280826903	1.28428061471165e-22	2.17043423886269e-21
clec-152	1.39033710188025	1.2873518108946e-22	2.17392618058329e-21
K12B6.9	0.990081178803258	1.35058844362674e-22	2.27893363592305e-21
lbp-8	-3.19156906999345	1.45708767254065e-22	2.45672022855802e-21
F59A6.2	1.50348256568254	1.45852924065706e-22	2.45723555559918e-21
Y97E10C.1	0.98358594493051	1.48865321333697e-22	2.50603473236617e-21
T07D3.4	1.01209900993021	1.51261739298216e-22	2.54439653538026e-21
C15H11.1	1.16976611883436	1.54761111805086e-22	2.60123727316831e-21
hpo-8	-0.48553173640742	1.59088149614314e-22	2.67189041339817e-21
W09D6.4	0.978564596394371	1.64344129536294e-22	2.75802343687286e-21
dmd-7	0.639296829408034	1.66058819646281e-22	2.78463905937081e-21
ges-1	-0.678813463324851	1.67612740623452e-22	2.80851960121341e-21
T20B3.1	0.948661089510974	1.69382450547312e-22	2.83597613795624e-21
W03D8.5	1.17057651174953	1.73146916952299e-22	2.89676265082144e-21
grl-4	-0.946492480351901	1.73979444106685e-22	2.90844152621005e-21
msp-10	0.855751339413429	1.81744558339318e-22	3.03590601235222e-21
plep-1	1.45213706783675	1.91899914724622e-22	3.2030701815764e-21
far-3	-0.890402402531235	1.93139935295862e-22	3.22128225159605e-21
msp-113	0.892896593219913	1.98443568357754e-22	3.30718896048917e-21
clec-97	-1.23452197408355	2.02616003825575e-22	3.37412578503067e-21
ZK673.2	0.544940452893647	2.07032712537495e-22	3.44455300950471e-21
Y22D7AR.2	1.14108440010093	2.07163621734728e-22	3.44455300950471e-21
egl-44	0.47748492622221	2.09752462479688e-22	3.48491956095284e-21
Y39G10AR.16	0.9949678095076	2.1140183903e-22	3.50962746116421e-21
rfip-1	0.496510469912138	2.12186503351048e-22	3.51933522357134e-21
M88.3	0.853103447401567	2.12311966843593e-22	3.51933522357134e-21
F14H3.4	-0.586374313393086	2.23575157069298e-22	3.70319892628105e-21
F33E2.5	-0.754967760910176	2.26540002412298e-22	3.74943636739313e-21
spe-46	0.911710126769441	2.29014506845748e-22	3.78749374012784e-21
T16A1.2	1.3309164506066	2.36731342057819e-22	3.91212558548109e-21
ahsa-1	-0.607775200592644	2.45078083220831e-22	4.04696877575039e-21
T19H5.4	0.647869857087485	2.46260476674115e-22	4.06339178597594e-21
sod-3	-2.29159750854149	2.47016398000222e-22	4.07168312261957e-21
T23F11.2	1.03446852095095	2.47139420303231e-22	4.07168312261957e-21
erfa-3	-0.469511560532382	2.50461619633651e-22	4.12327683098565e-21
ZK287.9	1.17868931429851	2.55114377574127e-22	4.19668001192663e-21
hlh-30	0.655598190157771	2.6000092193102e-22	4.27381454651355e-21
nep-20	1.17291661505574	2.64951355927772e-22	4.35188134504902e-21
C08F11.14	1.81311181058052	2.67586197754783e-22	4.39182445358988e-21
R07C3.13	1.51221522239506	2.68502989149148e-22	4.40353044827473e-21
cpl-1	-0.417310361250005	2.71840808463059e-22	4.45489421869158e-21
R09H10.5	0.655688700755633	2.75759459423698e-22	4.51569161714871e-21
F08F1.4	1.01238046573312	2.96757901170916e-22	4.85587512717795e-21
T27E4.7	0.838745853084328	3.00200921191679e-22	4.90850062525956e-21
gpd-1	-0.546348412397902	3.02394559341686e-22	4.94063376712943e-21
erfa-1	-0.475584179144726	3.20327545859737e-22	5.22967960153799e-21
mmaa-1	-0.414392781591339	3.25001572590858e-22	5.30198643912929e-21
T07G12.5	2.26088047126972	3.26364268013016e-22	5.32020485731542e-21
C45B2.1	-0.656123513203996	3.45679078750642e-22	5.63082065627552e-21
rpl-11.1	-0.48922804337028	3.53163258141782e-22	5.74840300987436e-21
rpn-10	-0.422154302868531	3.96241234302583e-22	6.44472960934847e-21
msrp-5	0.873729992487325	4.00654758978053e-22	6.5116181414074e-21
nuo-1	-0.410440483172317	4.22613760207618e-22	6.863348994603e-21
C17B7.10	4.10811388977397	4.42656818257542e-22	7.18346008443147e-21
F27D4.6	0.772141961810031	4.65421609743758e-22	7.54722658319114e-21
dve-1	0.798926991670162	4.70778293668969e-22	7.62837157202032e-21
ace-2	0.866000855181728	4.71676334177211e-22	7.63720244080945e-21
C15A11.7	0.746504963326566	4.74818269557132e-22	7.68232521096475e-21
act-5	0.519462421963294	4.89568404956356e-22	7.91505510912996e-21
C54G4.2	1.26991682042828	4.97301598395751e-22	8.0340763080634e-21
F36H12.14	1.56575975336927	5.1510739964451e-22	8.31552482769407e-21
nduo-6	-0.860701683325492	5.31531134669724e-22	8.5742591388333e-21
C13C4.6	1.13035616695002	5.36188793562977e-22	8.64294782589741e-21
F33D4.6	2.41122497269274	5.49848244367931e-22	8.8565280879874e-21
abt-5	1.06200509813936	5.51325281623229e-22	8.87371167565007e-21
lsm-4	-0.698937496464965	5.61494614376161e-22	9.03067025887369e-21
K08C9.2	1.0185889082313	5.79843443663078e-22	9.31885094600275e-21
oac-5	3.84813180369197	5.96878961914971e-22	9.5855127721935e-21
F57H12.5	1.25527849092307	6.0996497204579e-22	9.78451160439535e-21
B0524.4	1.91436093797441	6.10175025625431e-22	9.78451160439535e-21
nhr-133	0.724077416986595	6.23046130810698e-22	9.98350659384964e-21
C46E10.1	1.01718610957698	6.30428970711346e-22	1.0094329751612e-20
C11E4.7	-1.26252366964029	6.51971040153373e-22	1.0431536642454e-20
zip-12	0.587984577126214	6.53837791885298e-22	1.04536726637567e-20
pas-5	-0.556367680183638	6.87003030326056e-22	1.09758120768192e-20
tsct-1	0.941281479530332	7.34227569162677e-22	1.17216315690974e-20
ZC412.10	0.97834573029309	7.49550646376384e-22	1.19574333203643e-20
F21D9.2	1.07347367365965	7.60918371668193e-22	1.2129835089113e-20
F56F3.4	0.849384912246994	7.63166379232409e-22	1.21567121616756e-20
R07E5.15	0.980242729532062	7.86343183915671e-22	1.2516685617707e-20
bli-2	2.67256604719904	7.96535520305393e-22	1.26696002759164e-20
ssp-35	0.934878291040245	8.76228792514949e-22	1.39269516823537e-20
C32D5.6	0.737323957543952	8.89284806359364e-22	1.41240887894022e-20
dbt-1	-0.358435293647872	9.01081329162148e-22	1.43009474045749e-20
ugt-4	0.735772621443029	9.04063464749988e-22	1.43377572356831e-20
C17F3.1	1.15079672396396	1.01001472345711e-21	1.60063285698345e-20
EEED8.15	-0.773852091764319	1.02876820874103e-21	1.62915914286135e-20
col-17	1.88845935615052	1.03804476384364e-21	1.64264698840275e-20
F42A8.1	-0.848851300213097	1.1264333345827e-21	1.78121388111791e-20
pas-2	-0.566146769687578	1.1294491412688e-21	1.78467814637886e-20
arrd-7	0.81071893218432	1.23311870961683e-21	1.94706743988549e-20
F43G6.8	0.792728389504923	1.25359171233989e-21	1.97795010367151e-20
C52E4.7	1.13409582674096	1.38216222582257e-21	2.17922254147185e-20
txdc-12.1	-0.796588818410951	1.46702731940287e-21	2.31134267831921e-20
rgs-9	-0.606788404362251	1.48458870829217e-21	2.337308801876e-20
htas-1	0.917238541973015	1.56424262197381e-21	2.46092337443909e-20
tatn-1	-0.801390231839736	1.6111887437201e-21	2.53293858315067e-20
ser-3	0.781424674700517	1.67795670321098e-21	2.63598833724473e-20
smz-1	0.805341917439725	1.76216882242152e-21	2.76627256651832e-20
acdh-5	1.00349250713274	1.82085237079875e-21	2.85619538978981e-20
K11C4.1	1.1181375953052	1.82209210332375e-21	2.85619538978981e-20
msp-55	0.85785190434192	2.00387937990034e-21	3.13887898233194e-20
suox-1	-0.486571963106753	2.12228587795165e-21	3.32194559420044e-20
Y57G11C.23	1.15810906825547	2.12543308254369e-21	3.32446626475669e-20
mai-2	-0.546958887732824	2.25866312805276e-21	3.52919962171386e-20
daf-41	-0.659578623054115	2.25958833028555e-21	3.52919962171386e-20
T23F2.2	0.783963895446164	2.26176951863118e-21	3.53005759213779e-20
glt-5	1.21780034310288	2.36692399913579e-21	3.69151405546542e-20
dhc-3	1.38675028590311	2.39814954278801e-21	3.737519517982e-20
tank-1	0.664562158519792	2.45102537281028e-21	3.81717644813764e-20
ent-3	0.825340347097362	2.52095553319235e-21	3.92325971899402e-20
lec-8	0.656264672657507	2.56405340148064e-21	3.98746248604092e-20
B0273.1	0.945978646742078	2.61732873680443e-21	4.06738902547079e-20
fkb-2	-0.497587615722016	2.91196785085222e-21	4.52201640700898e-20
sptf-2	1.72124097091975	2.92786009451351e-21	4.54343397162958e-20
cct-4	-0.483357691337324	2.99862629100497e-21	4.64991282630964e-20
C55C3.4	1.01420595508953	3.08020634761476e-21	4.77299596787984e-20
ZK899.2	-0.589211286355054	3.10988747736571e-21	4.81553943524517e-20
C18D4.8	1.03445119540123	3.14753675409721e-21	4.87035157829978e-20
Y47G6A.22	-0.718514246174395	3.1776786386744e-21	4.91347707732699e-20
fbxa-29	1.27933510864849	3.20626240170208e-21	4.95413344811567e-20
nspd-6	0.904716148035883	3.23333333371445e-21	4.99239590827344e-20
C18A11.1	1.18230594966658	3.33375154522428e-21	5.14377413882251e-20
col-179	-0.476429893998332	3.502644214277e-21	5.40051316060157e-20
hsp-43	-0.812009914862479	3.64605541910405e-21	5.61762612721216e-20
fshr-1	0.567506843051052	4.01644088423131e-21	6.18388962332326e-20
cutl-18	-1.28596715634734	4.65605737517618e-21	7.1635727695456e-20
C38D9.5	1.79985353315894	4.73505050367564e-21	7.27992981489066e-20
tep-1	0.672548932865715	4.81102598423098e-21	7.39148537577305e-20
Y69A2AR.14	1.44115069799113	5.17465082881979e-21	7.94450296160609e-20
F55G1.15	1.12829315387766	5.48418272846929e-21	8.41374757320905e-20
F32H2.7	0.898466080873072	5.49940150629646e-21	8.43111646946882e-20
pals-36	4.34175106058657	5.89390136971181e-21	9.02952368481628e-20
Y106G6H.13	0.845859550143513	6.26852230992668e-21	9.59665071538103e-20
ZK809.1	1.24490373617866	6.48515463924285e-21	9.92127759236926e-20
qua-1	1.0587756638016	6.51924878005434e-21	9.96638795831346e-20
pud-3	-1.25630978019875	6.82162742288845e-21	1.04212884471697e-19
clec-174	5.69110006128408	6.84652152097527e-21	1.04519374411953e-19
Y34F4.5	0.676903640818511	6.88012011097539e-21	1.04958221608335e-19
T24D3.2	-1.14595043599032	7.09592322748383e-21	1.08174074176836e-19
cct-5	-0.531563039049413	7.13203774164187e-21	1.08648056638871e-19
dhs-2	-1.03460500549029	7.6102760684957e-21	1.15851859193314e-19
C33F10.8	1.28754310510771	7.75767110709897e-21	1.18012617010383e-19
noah-1	-0.985746114685842	8.31621151587695e-21	1.26420440977829e-19
mps-3	1.40677859230162	8.38111034354384e-21	1.27315706874843e-19
Y47G6A.19	-0.620711736111376	8.38687510616917e-21	1.27315706874843e-19
cey-3	-0.55515125418709	8.48172118789249e-21	1.28665212297679e-19
T05C12.1	1.0371793971508	8.5356415189073e-21	1.29379297288713e-19
cht-3	-0.509599474403285	8.54075612649235e-21	1.29379297288713e-19
C05C12.1	1.03290005714239	8.58259339851542e-21	1.29922085651984e-19
Y69E1A.1	0.825666497690776	8.87343601041842e-21	1.34230886557602e-19
F47B3.7	1.112957258281	9.23263374461443e-21	1.39566969366526e-19
K07A12.5	0.858876805812652	9.3610283080698e-21	1.41409053324138e-19
T28F4.3	1.23383477828388	1.00527941060236e-20	1.51752995185975e-19
F21G4.1	0.966761767030347	1.00790499537718e-20	1.52025756999688e-19
F54B8.4	1.48485940821525	1.00849186988976e-20	1.52025756999688e-19
ssp-11	0.982481239242882	1.02781464760386e-20	1.54830685633473e-19
C42D8.1	0.861656797662859	1.07886988557429e-20	1.62408582914009e-19
Y43F8B.14	2.0424592098237	1.08927762908516e-20	1.63861291184771e-19
C08F1.6	-0.979730181548024	1.17445846133127e-20	1.76552365778444e-19
srap-1	0.715595291007381	1.22195967728686e-20	1.83565498187981e-19
cyn-1	-0.657438153893756	1.24479272447618e-20	1.86865761387014e-19
W03D8.2	0.934231404298648	1.25153486037762e-20	1.87747587376482e-19
kin-5	1.07709902495	1.27542531544044e-20	1.91198894134495e-19
M04C9.4	1.29975345429442	1.41500733734341e-20	2.11976722447455e-19
ZK616.65	1.2576193895225	1.43122799178073e-20	2.14258297011769e-19
gst-35	1.69716299476	1.51342959611765e-20	2.26407392968305e-19
Y97E10AR.1	1.20919962553738	1.55173345787537e-20	2.31977181484174e-19
folt-1	-0.869559772776433	1.5638861940434e-20	2.33632501032782e-19
D2007.1	0.845314375819712	1.57650246822782e-20	2.35354737009691e-19
skr-21	-0.762207597342227	1.60539457722497e-20	2.39502727548486e-19
B0252.5	0.860828055339635	1.60813546090935e-20	2.39746287321785e-19
C48B6.4	1.03419967356376	1.70224052783451e-20	2.53601013072425e-19
scrm-5	0.998181898598412	1.73470566926797e-20	2.58259828200997e-19
F11D5.5	1.96947462398235	1.79550322744439e-20	2.67127412765316e-19
col-178	-0.39048295731434	1.81409017180262e-20	2.69707206848346e-19
C49C8.1	1.2658955721939	1.84638323042932e-20	2.74319794235213e-19
nspg-13	0.592444010713272	1.91970915020237e-20	2.85018176645008e-19
srj-14	1.04110830315323	1.92418385450044e-20	2.85486592184867e-19
oac-6	1.84804688044687	1.98466602058704e-20	2.94258364340911e-19
C39B5.2	-0.666768188263375	1.9888455380832e-20	2.94676073149424e-19
D2023.4	-0.603106818407558	2.04843262494552e-20	3.03297019458053e-19
sdha-2	-0.41919720460035	2.06819095638494e-20	3.06013042192333e-19
F38A5.6	1.38899310617672	2.1015801901393e-20	3.10740824833174e-19
acs-1	-0.6208462982869	2.26412158298992e-20	3.34545615322664e-19
ZK596.2	1.03310704037519	2.30057690528654e-20	3.39700202151252e-19
ctc-1	-0.640550305778739	2.47484071431945e-20	3.65182498855105e-19
ces-2	-1.0756417000296	2.49101208116642e-20	3.67318155008806e-19
C28C12.11	1.12885376009141	2.50592142030779e-20	3.69264932997944e-19
Y71A12B.11	-0.967159450724044	2.55526336224105e-20	3.76279489802575e-19
F41C3.8	1.20345561828961	2.57430063441838e-20	3.78824974991417e-19
pas-4	-0.459717585770573	2.58613642885725e-20	3.8030797572427e-19
test-1	-0.531988491272915	2.68223913310363e-20	3.94172533473489e-19
cdf-2	1.0564854218205	2.69102464665566e-20	3.95195147022778e-19
F14F7.4	1.12571577659582	2.79171654876706e-20	4.09704290250537e-19
clec-196	-0.944805882870414	2.86414276656089e-20	4.20048381872848e-19
Y15E3A.4	0.656688848614139	2.86671704517352e-20	4.20141078056867e-19
rol-6	2.56248060198788	3.15557679500713e-20	4.62162743599148e-19
abt-3	1.55493855880793	3.18621169247067e-20	4.66333770849293e-19
nrfl-1	0.515276225790055	3.2434420704258e-20	4.74389038995612e-19
F32B5.1	0.84329773953894	3.26672800319425e-20	4.77472028142555e-19
M110.7	1.28219487251422	3.46839909547413e-20	5.06606409407809e-19
lec-4	-0.634269291251063	3.61885463826955e-20	5.28225799831626e-19
K02A6.3	0.638953847554619	3.6750283242292e-20	5.3606347073315e-19
bli-1	2.14780290681865	3.94300876219912e-20	5.74765266468271e-19
ZK507.3	0.965452304399565	3.96816266777248e-20	5.78042389422588e-19
hsp-60	-0.563739804641363	4.09460116399191e-20	5.95837669287444e-19
R13H9.5	1.12929682429818	4.09583309093209e-20	5.95837669287444e-19
ZK1053.4	-0.625646499940135	4.11437473666658e-20	5.98132757416475e-19
ets-9	0.897431675896158	4.16042601307163e-20	6.04421326492717e-19
Y46D2A.6	1.85105051763122	4.34478761795186e-20	6.30781515110971e-19
hsp-110	-0.507655735109604	4.40740282161962e-20	6.39442909706744e-19
C07A4.2	1.32275561318582	4.62610806556118e-20	6.70723657333911e-19
msp-77	0.843041480534974	4.69293337305984e-20	6.79956696088616e-19
cpin-1	-0.79901055595734	4.747649696416e-20	6.87424084557368e-19
ifbp-1	0.762122944219246	4.78197151032736e-20	6.91930486363889e-19
F35H8.4	1.26518358743127	5.22376467228349e-20	7.55350784698105e-19
F01D4.3	1.25597919867794	5.38411238329291e-20	7.78016827490929e-19
clec-10	-0.945145679497574	5.49310927674839e-20	7.93237248829247e-19
T19D7.6	1.49608082577713	5.53969467958466e-20	7.99430789251337e-19
C18E9.9	0.68031202455731	5.5805354712709e-20	8.04787622096881e-19
R148.7	0.956716066872197	5.76470473799001e-20	8.30793423665556e-19
C44H9.6	0.845527968103499	5.82906792548146e-20	8.39509969134586e-19
cyn-2	0.779929116162216	5.94388064019559e-20	8.5547588828151e-19
rmd-3	0.780607150866677	6.51134329183273e-20	9.36525120272111e-19
his-24	-0.678180846920645	6.64991124925229e-20	9.55819801620103e-19
ife-1	-0.508750904747014	7.08776967109529e-20	1.0180785758641e-18
fgt-1	-0.538257527554274	7.12554203357924e-20	1.02282498520495e-18
oac-19	1.35973354263862	7.30920910907628e-20	1.04849344461232e-18
C50C3.2	1.33525003316054	7.4272113060607e-20	1.06471461214516e-18
mpz-4	1.0587163196274	7.47372720830682e-20	1.07067329119267e-18
ptp-5.1	1.03634268496291	7.51286106546026e-20	1.07556724399759e-18
F32B5.6	0.381727763442758	7.7613636753498e-20	1.11040885598655e-18
ZK121.2	0.607666663088915	8.42497995502542e-20	1.20455496620694e-18
nra-4	-0.420186417002987	8.70629192360449e-20	1.24329269410136e-18
F09C12.8	1.02985411171143	8.70741693585224e-20	1.24329269410136e-18
M01A8.1	1.1008220771142	9.35757470246724e-20	1.3352444324787e-18
irld-14	1.29116591130587	9.47493568009858e-20	1.35109959546402e-18
Y47D3A.31	1.00040221508351	9.59678332164826e-20	1.36757323329312e-18
F40E3.5	1.02101742518281	1.04347735785241e-19	1.48601067841101e-18
hpo-34	0.509046561675432	1.05411351147527e-19	1.5001699658048e-18
F13E9.5	1.33386654037344	1.05765424823457e-19	1.50421937526695e-18
T15B12.2	0.982278276693811	1.06909122307903e-19	1.51948629025267e-18
mpst-4	1.03007710258332	1.07046531454659e-19	1.52044029443676e-18
Y67H2A.9	-0.529741036460212	1.07771618083228e-19	1.52973467347532e-18
kin-21	1.20766550499715	1.09243006594677e-19	1.54960309420069e-18
C02F5.5	1.02531061344982	1.10159214365974e-19	1.56157544244085e-18
eya-1	-0.895255050979605	1.11237498948824e-19	1.57582814489913e-18
Y116F11A.6	-1.4968292349946	1.14887355037428e-19	1.62646810482307e-18
unc-97	-0.527591941796341	1.15423116340305e-19	1.63298420711149e-18
K06H7.8	1.19590798508728	1.2122630855561e-19	1.71396569063723e-18
F47G6.3	1.41886669399796	1.2317587320063e-19	1.74039222016723e-18
ZK930.7	1.23116599989997	1.24858910346606e-19	1.76302085418915e-18
inos-1	-0.442332343995963	1.25947990071034e-19	1.77723869616218e-18
mab-20	-0.552280095402323	1.26077146813816e-19	1.77790146015415e-18
egg-5	-0.427515183076567	1.27556966902841e-19	1.7975975948158e-18
kin-20	0.466688673735608	1.41042268162829e-19	1.9863452766265e-18
F18E3.11	-1.17715611744451	1.41837104702886e-19	1.99623958941628e-18
F25H5.7	1.08863059951561	1.42664358641397e-19	2.00657698708108e-18
T24B8.4	0.699029133312794	1.43785479933114e-19	2.0210315152132e-18
eif-2gamma	-0.488786395362415	1.48171703830733e-19	2.0813313618613e-18
Y36E3A.2	2.51365499347704	1.58662008779745e-19	2.22723982733514e-18
C35E7.5	-0.686859624590161	1.65135209137708e-19	2.31515540471655e-18
snr-3	-0.559107471818602	1.65138904839018e-19	2.31515540471655e-18
T08H10.3	1.04406105076947	1.6604242405383e-19	2.32631458363501e-18
pes-9	-0.516274463916748	1.70508332208583e-19	2.38733737368031e-18
Y6E2A.5	2.00116823557061	1.72269021991046e-19	2.41042916152025e-18
B0454.5	-1.25484257244474	1.72431232104489e-19	2.41113924556192e-18
skr-14	-0.695796572395411	1.83075754255194e-19	2.55832991992787e-18
T02B11.9	1.08328432932709	1.96809546892909e-19	2.74847263937211e-18
fbxa-128	1.24373401468547	2.07701300540197e-19	2.8987061505068e-18
F15E6.6	0.743330681444288	2.10978326157395e-19	2.94254232845698e-18
R11E3.1	0.909592529151099	2.13543030941547e-19	2.97639358590692e-18
cyp-13B1	1.1294592404095	2.15498925787562e-19	3.00172103196172e-18
glct-6	0.932731093334326	2.19958585494972e-19	3.06186880400723e-18
R03D7.2	-0.608588825907223	2.20402372390895e-19	3.06607338878446e-18
F22B5.4	1.14573826324946	2.23290987414804e-19	3.10426133660479e-18
syx-2	0.987004583784711	2.2595790268716e-19	3.13932007124512e-18
saeg-1	0.594147108125293	2.27573906799286e-19	3.15974245948791e-18
tpi-1	-0.458942158763074	2.30573096251505e-19	3.19933112130376e-18
ldh-1	-0.53888236559319	2.31818975141451e-19	3.21455645529479e-18
K04A8.21	6.81517791462416	2.33340567752418e-19	3.23358306317764e-18
dao-2	-1.05370920364294	2.37956002057164e-19	3.2954316494882e-18
Y51H4A.13	0.936193055174286	2.40310918053462e-19	3.32591540584292e-18
F37H8.5	-0.590538609019832	2.43643640136135e-19	3.36988441395452e-18
C01G12.9	1.32684277022842	2.49758670577437e-19	3.4522553111381e-18
irld-57	1.58245534194061	2.59263483383734e-19	3.58134589563022e-18
K11D12.13	-0.690768905715495	2.66773448430168e-19	3.68273339913299e-18
Y105C5B.11	1.4101979679867	2.70668638244086e-19	3.73412243781637e-18
col-107	1.25197742420393	2.71254443872717e-19	3.73981907575183e-18
inx-3	-0.504870833021448	2.74241870661104e-19	3.77859881919809e-18
srt-22	4.12719052874215	2.76788117234614e-19	3.81125432973849e-18
msp-36	0.796150193040703	2.84770379447972e-19	3.91867229530441e-18
smz-2	0.709369867168276	2.85651836675138e-19	3.92830294402835e-18
alh-13	-0.648892406562344	2.9361689333294e-19	4.03527359375994e-18
phat-4	-1.11946802829155	3.01213781208562e-19	4.13705175562134e-18
msp-81	0.674029084562868	3.1894160679492e-19	4.37775687702266e-18
H06I04.6	0.597359824933523	3.21466259283824e-19	4.40961199798838e-18
F21F3.2	1.10944547365845	3.27578484675522e-19	4.49060695849233e-18
math-39	1.05127805033881	3.4042722036967e-19	4.66378824004857e-18
yars-1	-0.400050120371296	3.48544343246633e-19	4.77196913488048e-18
msp-79	0.884227448358878	3.50128275781686e-19	4.79062293593259e-18
hdl-1	0.99988716431507	3.53084139302339e-19	4.82801270631365e-18
dnj-27	-0.547237270796626	3.61567475012767e-19	4.94088921002917e-18
W01B6.5	1.19832923724048	3.71879312235954e-19	5.07859424386878e-18
pck-3	0.940998598533719	3.7227329114128e-19	5.08076708767708e-18
Y51F10.7	-0.800468402508308	3.75784934990963e-19	5.12546009692592e-18
ZK354.6	0.937716637729244	3.77390860685422e-19	5.14412041483747e-18
pat-6	-0.572488543952509	3.8568222459359e-19	5.25382738186935e-18
F53B2.5	1.18208614527533	3.99909701013892e-19	5.44420808831499e-18
rmd-6	0.987144716646962	4.10450871111267e-19	5.58419700872888e-18
tag-344	1.23675462486673	4.39364149977037e-19	5.97380596624969e-18
sams-5	0.717550635037271	4.61461531180907e-19	6.27031145886016e-18
ZK856.5	0.897806684259395	4.66504642045096e-19	6.33485776316354e-18
ugt-41	-0.714380250975198	4.73004063289233e-19	6.41908651008325e-18
T27E7.1	0.756122464638345	4.87279099972406e-19	6.6086655113499e-18
W01B6.6	0.962738990273068	4.91191743125035e-19	6.65755625769471e-18
nhr-213	1.29060738493293	5.05178529169625e-19	6.84284404696138e-18
F14H3.12	0.901672868472956	5.31194657029318e-19	7.19074018827171e-18
F48C1.9	4.28250127373958	5.5023907511446e-19	7.4419671558925e-18
Y71G12B.27	1.07906272129385	5.50441357684357e-19	7.4419671558925e-18
vang-1	-0.51653238845707	5.62930307006945e-19	7.60606396075842e-18
exc-13	1.14555202284859	5.64626966579365e-19	7.62422630527143e-18
ift-74	1.49812684695124	5.74351481854552e-19	7.75069947316136e-18
Y39B6A.31	1.44448879525197	5.99981217045772e-19	8.09151726130557e-18
cccp-1	0.641854581671628	6.0250877321215e-19	8.12054192032724e-18
Y69E1A.3	1.15538917948873	6.04781871765763e-19	8.1461030199483e-18
fbxa-219	0.986295479467211	6.1360510491908e-19	8.2598043743681e-18
sptl-2	-0.956682393507614	6.25225916856727e-19	8.41099939890841e-18
cpg-3	-0.495479174413304	6.50141417204715e-19	8.74074526847259e-18
ins-37	1.54151115487008	6.76119133764613e-19	9.08435347925225e-18
T10B5.2	1.22230168197674	6.81229377212314e-19	9.14733326372239e-18
C44B9.2	1.22958934872648	6.93821547976977e-19	9.31063754704589e-18
math-27	0.796511274514389	7.20359056211764e-19	9.66076075881766e-18
dhs-27	-0.814078238428092	7.23459036115476e-19	9.69632333906442e-18
wht-8	1.05070292712509	7.25783387246892e-19	9.7214527758048e-18
grl-5	3.74366634404011	7.32076409337547e-19	9.79967629133033e-18
B0244.10	1.02459461682565	7.63712852749486e-19	1.02168438037581e-17
C25A8.5	1.10759745404195	7.81319817188769e-19	1.04459272468649e-17
C09B8.5	-0.779381052913666	7.88096965478538e-19	1.05300269037874e-17
pbs-4	-0.535960983025821	7.96541213335009e-19	1.06362836585574e-17
slc-28.1	1.38901626570652	8.28160987132232e-19	1.10495228420959e-17
ugt-60	-0.915533885119564	8.28509895057303e-19	1.10495228420959e-17
T19D2.2	0.582410187176386	8.77846975067698e-19	1.1700299300471e-17
T19C9.8	3.17564832793177	8.96182217274798e-19	1.19373237217293e-17
Y48B6A.5	1.06653581437493	9.06965365327502e-19	1.20735229432397e-17
K08D8.4	0.867886141710884	9.09731461468959e-19	1.20990317938741e-17
vha-6	0.404724103754809	9.10000218594357e-19	1.20990317938741e-17
C45G9.15	1.68502735805734	9.31743261607908e-19	1.23805099724215e-17
T08G3.4	1.19890944723303	9.36473284930241e-19	1.24357213625605e-17
Y45F10C.4	-1.10791386805629	9.4671983581304e-19	1.2564075759698e-17
col-49	1.42595529495061	9.80244684101241e-19	1.30010134926291e-17
B0511.11	0.884778580988095	1.05872176323749e-18	1.40332531754617e-17
C05D12.7	1.14424383445001	1.06403140169857e-18	1.40949952734498e-17
R05D3.9	-0.472921124059178	1.10439244014348e-18	1.46206960007244e-17
Y102A11A.3	0.906452518207005	1.1236393862437e-18	1.48664019591583e-17
wrt-10	-0.981329766438354	1.13168008790684e-18	1.49636330449882e-17
T04G9.4	-0.674404038682836	1.14057971294305e-18	1.5072095510314e-17
tmem-189	-0.713207702534274	1.17538171240057e-18	1.55225013447186e-17
nhr-134	0.73555224585332	1.17720426024037e-18	1.55370851479681e-17
spe-8	1.14348604579243	1.19518491819889e-18	1.576478057956e-17
M05B5.3	1.28577014385821	1.21537225182548e-18	1.60212873561784e-17
pmp-1	0.737791741525235	1.22113628829177e-18	1.6087466618957e-17
Y92H12A.2	0.419565553026979	1.26603426317634e-18	1.66688089963668e-17
lbp-5	0.715343302155563	1.30863001824459e-18	1.72191511889702e-17
rpb-8	-0.427663774317938	1.31444138996645e-18	1.72851040411881e-17
tsfm-1	-0.411475006224671	1.35460219163184e-18	1.7802402557339e-17
pgp-11	0.797062722840102	1.39436342882844e-18	1.83138249498584e-17
Y43C5A.3	0.899534372529299	1.44908951810485e-18	1.90210585289102e-17
dhs-12	-0.563602836547319	1.48218514353291e-18	1.94436804274736e-17
scl-23	1.1873602237459	1.53773952796686e-18	2.01602311933206e-17
C18H7.4	0.958548477067427	1.61817608375851e-18	2.12019291604265e-17
clec-190	-1.24715311420531	1.62296152711613e-18	2.12517577206877e-17
C50F2.5	0.892932748690602	1.65157371117737e-18	2.16133348579485e-17
Y82E9BR.5	1.52482288834531	1.69874833947842e-18	2.22172455136621e-17
C35B8.3	0.681663174476257	1.71114514145988e-18	2.23658560121209e-17
T06C10.3	0.928109703996185	1.76097990553044e-18	2.30033317128227e-17
tir-1	0.54705241755234	1.77101654488745e-18	2.31204767042881e-17
ztf-13	0.626361476066037	1.77326681780172e-18	2.31358913164577e-17
nmgp-1	0.978682831539285	1.8388300790863e-18	2.39768368118113e-17
F02H6.4	-0.526573388084121	1.86358328093059e-18	2.42849599596931e-17
pars-1	-0.373539717478207	1.94496572491053e-18	2.53302218911888e-17
F36A4.4	1.1875338693286	1.96009094453617e-18	2.55118455548775e-17
F42C5.5	0.866516099947924	1.98803485049128e-18	2.58599939181162e-17
cpz-2	0.550248864708154	1.99124823263482e-18	2.58862270242527e-17
F56H1.3	1.65657738041008	1.99708906179648e-18	2.59465649157847e-17
C50F4.8	0.844431113906926	2.01821376689183e-18	2.62052822361368e-17
alh-1	-0.333724439463689	2.04574422320363e-18	2.65468140589928e-17
mag-1	-0.489242797676973	2.06049873636411e-18	2.67222474010962e-17
pde-4	0.626663154473415	2.0643566285928e-18	2.67562388194844e-17
ttr-12	1.24799367160532	2.29921789582216e-18	2.97824440254041e-17
catp-5	0.658213897620877	2.31370186975343e-18	2.995212378606e-17
mpz-1	0.664177122052415	2.35985673014782e-18	3.05313521450703e-17
D1081.5	1.23987505564289	2.36990982783701e-18	3.06430898958578e-17
nkat-3	-0.437392993977394	2.38530451100296e-18	3.08237199414672e-17
ZK1055.7	0.651090228054773	2.43663961767131e-18	3.14682914683378e-17
T25B9.6	1.10147589348671	2.45438754145579e-18	3.16785866925845e-17
C03C10.2	1.00639337780579	2.47529265195719e-18	3.19293563787346e-17
F18C5.10	0.723471255389044	2.48668027426496e-18	3.20571321173419e-17
nhr-128	0.97885810005607	2.55422616685047e-18	3.29082909120366e-17
chp-1	-0.492858814884877	2.56384342797251e-18	3.29954206440763e-17
F35E2.10	1.73137728186483	2.56403948329753e-18	3.29954206440763e-17
egal-1	0.489401268261356	2.62484378093942e-18	3.37578006357203e-17
K07H8.7	1.52136742475342	2.67706895546183e-18	3.44090051363936e-17
K10C2.8	-1.08755027214344	2.68136061097573e-18	3.4443701150016e-17
W03A5.1	1.12937890327832	2.73213764733736e-18	3.50751344731168e-17
app-1	-0.420033224207683	2.82723774877246e-18	3.62744999889951e-17
Y37F4.5	1.10424269871972	2.83845280566413e-18	3.6396805626631e-17
K07H8.5	1.34208476318651	2.84845539356363e-18	3.65034283611188e-17
hip-1	-0.475332397718522	2.90090286515695e-18	3.71478625006719e-17
F54F7.2	-0.555289866191395	2.90217675786499e-18	3.71478625006719e-17
aat-6	1.00895110010711	2.97270217810265e-18	3.80280860536467e-17
F45D3.4	0.738603375813905	2.98428997529279e-18	3.81537593058709e-17
Y56A3A.7	0.409299459237009	3.04161871949765e-18	3.88637307384366e-17
icmt-1	1.65021567875625	3.05941333456924e-18	3.90680219913824e-17
xbx-4	-2.34162877035135	3.12699534704739e-18	3.99074710013741e-17
cul-6	0.842069723086562	3.21574809243916e-18	4.10159568016768e-17
clec-166	-1.09120030527323	3.23887017088476e-18	4.12865288960396e-17
tns-1	-0.415022917945207	3.33924963616723e-18	4.25410177441517e-17
hch-1	-1.17540984649026	3.38347387699454e-18	4.30790505633583e-17
ZK1251.5	1.48959050786004	3.50077948851899e-18	4.45463893503782e-17
T02E1.7	1.14157030532546	3.55190317481757e-18	4.51703524266041e-17
kcc-2	0.475002972752983	3.56431075458199e-18	4.53015101310914e-17
B0218.5	1.1836538089471	3.58536594823557e-18	4.55423583043053e-17
F49E11.7	1.15042148085838	3.59789174135944e-18	4.56746444536898e-17
sqv-4	-0.413427919154544	3.67358393222628e-18	4.65984218289824e-17
C28C12.1	0.911937271303753	3.6749679937243e-18	4.65984218289824e-17
svh-5	0.638466629780999	3.71735169585571e-18	4.71082319184246e-17
clec-80	0.76268609691138	3.81784182098683e-18	4.83533690114679e-17
nspe-6	5.91785453468609	3.82163032041835e-18	4.83730293102924e-17
R03G8.6	-0.880797553570246	3.84451138586573e-18	4.86341931573377e-17
par-5	-0.439037950355172	3.93181001820173e-18	4.97094765129981e-17
Y71G12B.30	1.02657411465296	4.00079329668918e-18	5.05520797862034e-17
C23G10.1	1.00531258843543	4.01143745645467e-18	5.06569848558246e-17
tag-241	0.713912421925864	4.02978787837147e-18	5.08590264789566e-17
F13A2.4	-0.839962572381199	4.28206352885225e-18	5.40114275545958e-17
dpy-13	1.9475918860887	4.28594785022146e-18	5.40289183543069e-17
C54C6.7	1.19004068561681	4.30500922984544e-18	5.42376002679188e-17
arrd-17	0.734725307119828	4.43287049705477e-18	5.58159805543008e-17
fmo-3	-1.12664924242467	4.45386145112562e-18	5.60476619608781e-17
B0207.11	0.97400531282911	4.57851631233389e-18	5.75828284118643e-17
dsl-2	-0.799890024620567	4.70747411908828e-18	5.91702964230782e-17
C45B2.2	-1.16836535974323	4.73052378418593e-18	5.94254880949535e-17
C25D7.5	1.06408145492435	4.90506607309443e-18	6.15823501411368e-17
F16B4.7	1.57440712690735	4.93442750846781e-18	6.19150440041623e-17
K01A2.10	0.977259735578834	5.0067015463163e-18	6.27854886086459e-17
C29F9.12	3.1380699464515	5.16861697617423e-18	6.47784023340677e-17
rpt-4	-0.456184653740549	5.28842411720863e-18	6.62415694866572e-17
T28B8.6	1.26258900633429	5.54347380162276e-18	6.93960794425368e-17
kars-1	-0.443790861757567	5.55881804388406e-18	6.95479189851359e-17
Y22D7AR.14	2.92493662173795	5.60666115649948e-18	7.01059503684375e-17
cyn-6	-0.700197957632346	5.85157156510085e-18	7.3126052048678e-17
msp-76	0.811418948087236	5.90288340757324e-18	7.37246962313074e-17
2024-03-02	1.36234048571624	6.1087722925974e-18	7.62521420850935e-17
ssp-16	0.936827134196348	6.18270988803075e-18	7.71305538050064e-17
W05F2.7	0.887522381738293	6.38655472118395e-18	7.96276378839488e-17
Y53F4B.24	1.28091275434913	6.4061780198117e-18	7.98262920072389e-17
T27C5.8	8.28918879950889	6.75839316175883e-18	8.41667017128193e-17
let-756	0.738158831602759	7.07133406984665e-18	8.8013290333097e-17
T02E9.5	-0.927012082244574	7.28783333320416e-18	9.06557853156253e-17
ttr-37	0.842787923595985	7.32176209608228e-18	9.10254929094551e-17
C41G7.8	1.22511030083234	7.46995227223444e-18	9.28144787782742e-17
Y39G10AR.32	-0.626229118771989	7.48837551401834e-18	9.29899765322875e-17
K10C2.14	-1.3769970109447	7.54046517036121e-18	9.35830995784588e-17
C17E4.1	1.19000248394694	7.56348360587113e-18	9.38149526159428e-17
cyp-29A3	-0.936835980844766	7.85982464515232e-18	9.74348004148624e-17
swt-1	0.772996655094011	7.88533502811788e-18	9.76950557435544e-17
D2030.4	-0.537404251907348	8.2696530245284e-18	1.02397901675214e-16
cyp-34A2	1.32620941105527	8.33479255501988e-18	1.03145441962351e-16
F36H12.4	1.09968229391689	8.49011043017671e-18	1.05007472170144e-16
ttr-48	-0.550150004164438	8.67104328755858e-18	1.07184004797981e-16
thn-2	-1.06515248185041	8.77405333084561e-18	1.08395386437951e-16
prg-2	0.347812178358355	9.0045586677535e-18	1.11179573687696e-16
C32F10.8	-0.355050906089081	9.09952207667448e-18	1.12287998609596e-16
F53B3.5	-0.743960041829807	9.73856596540444e-18	1.20105278770598e-16
Y71G12B.22	0.90806851418639	9.82080322705664e-18	1.21050493109794e-16
Y44A6D.5	1.01687191928616	9.88246157785971e-18	1.21741121214272e-16
Y18H1A.11	1.54749372985175	1.0447967050634e-17	1.28634276174909e-16
lbp-7	0.635884322012742	1.05516937271607e-17	1.29837450913504e-16
W04G3.5	-0.423743969416588	1.066367697607e-17	1.31140796103665e-16
C42D4.1	0.447082184525532	1.06860645347082e-17	1.31341447735687e-16
sek-4	1.00554154261788	1.07677303872204e-17	1.32270041871864e-16
wht-6	0.832639367177649	1.09474483680127e-17	1.34401363846113e-16
nob-1	0.661361123500544	1.11125829017314e-17	1.3635132917201e-16
Y50E8A.10	1.78922343638465	1.14194353763257e-17	1.40036976224874e-16
sur-5	-0.664313359220652	1.14795696014581e-17	1.4069464567634e-16
cca-1	0.719874955962569	1.15048088683434e-17	1.40924136715744e-16
Y80D3A.8	1.33055388678635	1.16636721744647e-17	1.42789222681392e-16
F57C12.2	1.18355830137635	1.17641039270345e-17	1.43937271577834e-16
R07A4.2	1.57229612763595	1.19093173013458e-17	1.45631629091415e-16
ant-1.4	1.04594837533617	1.20517253504939e-17	1.4728978688242e-16
vem-1	-0.581029407203408	1.23431507155141e-17	1.50766254250706e-16
mccc-2	-0.338560277449497	1.23580061826985e-17	1.50862522428969e-16
nhr-231	1.53724296723887	1.24981129772346e-17	1.52486847108595e-16
T20G5.8	-0.800401630732291	1.29012847423319e-17	1.5731713164945e-16
E03H4.8	0.856652434829483	1.29330474468603e-17	1.5761559570168e-16
ssp-10	0.827413417328238	1.29997675106547e-17	1.58339510580227e-16
rml-4	-0.701090480142151	1.31227331318031e-17	1.5974730619424e-16
F18A1.1	1.41575173661572	1.31994848983119e-17	1.60591258335367e-16
W07B8.4	4.93890667998814	1.35028576873583e-17	1.6418989178917e-16
B0212.3	-0.599565511051866	1.36088438554784e-17	1.65385679933544e-16
F42G8.8	0.991413939870945	1.42078069153974e-17	1.72567815381177e-16
F40A3.1	0.697585363097375	1.48168480602395e-17	1.79864229651572e-16
F36F2.1	-0.668174697251041	1.50818451289752e-17	1.82978392501398e-16
lact-3	0.451226485054557	1.52822545429323e-17	1.85305902619233e-16
asb-1	-0.460133437316968	1.56039255634895e-17	1.89100346100507e-16
dpf-5	-0.370268547468584	1.56336943790525e-17	1.89264011639628e-16
F26A1.4	1.44741269781303	1.56349292159771e-17	1.89264011639628e-16
C04G2.3	0.996133443682549	1.60576333833928e-17	1.94272217757021e-16
Y17D7B.2	1.95833843595032	1.60735139969821e-17	1.94355648285476e-16
F57C2.5	-0.44533885704535	1.61265716392566e-17	1.94888266871731e-16
W06D4.3	1.2909432508717	1.68343006911948e-17	2.03327522362884e-16
C50A2.3	-1.00465322453434	1.70511644366151e-17	2.05765695276544e-16
K07A1.10	-0.500251669685048	1.706231639338e-17	2.05765695276544e-16
T25C12.12	1.08379482847718	1.7064703093848e-17	2.05765695276544e-16
R107.5	-0.435613535792594	1.71112452777665e-17	2.06211954233228e-16
gln-2	0.833620018080139	1.7261764995353e-17	2.07910078162292e-16
clec-119	1.02764646994605	1.81075289006511e-17	2.17975551017743e-16
rnr-2	-0.420582605053642	1.82651278989395e-17	2.19750415300255e-16
epg-2	-0.806533911084668	1.94636929251721e-17	2.34040358731141e-16
pfd-5	-0.497294803305412	1.95546313397343e-17	2.35003213967296e-16
btb-6	-0.620675834146215	1.99145239400554e-17	2.39195436907984e-16
comt-3	-0.88975456463282	2.01596170909088e-17	2.42004903945915e-16
C06C6.6	1.62663925689685	2.04393065850152e-17	2.45226333914059e-16
B0244.5	1.77882792232053	2.07883155106063e-17	2.49275410823412e-16
clec-3	1.88413969169887	2.10163959307433e-17	2.51870735054758e-16
pid-3	-0.485402504272947	2.12309464353785e-17	2.54301125852773e-16
Y116A8C.38	1.34513519830999	2.14325830968973e-17	2.56574232181562e-16
hasp-2	0.970099389496121	2.26606863902386e-17	2.71126088492058e-16
C17G10.3	0.875194836659661	2.27001686684457e-17	2.71448340871098e-16
C03B1.14	0.846316044903965	2.32064258483807e-17	2.77348841962526e-16
sti-1	-0.471497843968177	2.36577830040905e-17	2.82587057948363e-16
T20B6.2	1.50091112197534	2.38367722004343e-17	2.84567911832117e-16
Y38H6C.15	1.15754710964774	2.43698205398742e-17	2.90771074417296e-16
nspd-4	0.866706759752389	2.48964655118291e-17	2.96891037459695e-16
hrpr-1	-0.357203614707585	2.50916133283858e-17	2.99053322049389e-16
Y38H8A.3	0.732230641518939	2.5654403655726e-17	3.0559254398715e-16
F46A8.6	1.60566636493825	2.57137577739937e-17	3.0613098963513e-16
dct-1	0.671299768791232	2.59841157782955e-17	3.09104690003916e-16
gcsh-2	-0.534344609436681	2.59921149739794e-17	3.09104690003916e-16
C55B7.3	-0.803282877928193	2.61150632561082e-17	3.10396180415457e-16
F42G2.5	1.00613574057099	2.61406612620632e-17	3.10529810225674e-16
msp-64	0.750985083310726	2.65188132519122e-17	3.14849049541913e-16
K11H12.10	6.01709743185645	2.67184940862696e-17	3.17045783913431e-16
F53B3.6	-1.26459433050414	2.67780454847512e-17	3.17578223643716e-16
F59A3.8	1.09824725117665	2.75099108763697e-17	3.26079118946646e-16
tomm-20	-0.51476864013394	2.95553643060692e-17	3.50132333334551e-16
Y57G11B.5	-0.783332473866569	2.99829121134364e-17	3.55002930945734e-16
Y62H9A.3	-0.669303771558543	3.02195480166714e-17	3.57609005851551e-16
gtl-2	0.662525672298664	3.05312754627118e-17	3.61100355827983e-16
cdc-50.B	0.717064610579875	3.07736906534909e-17	3.63768566238423e-16
rpn-5	-0.338200980413046	3.11437247937258e-17	3.67941591883057e-16
C42C1.9	0.839871365543885	3.18016055626374e-17	3.75508914591142e-16
F38E1.3	1.03376251491096	3.20058465248979e-17	3.77714387357661e-16
D1065.3	1.3958567756129	3.21406454427208e-17	3.79098387250238e-16
F35E2.9	0.954227018504646	3.2422182025182e-17	3.82210703852173e-16
sod-2	-0.521711052157	3.30275571265069e-17	3.89135139303158e-16
Y56A3A.6	0.647847928299241	3.45481365715886e-17	4.06829227172893e-16
Y62E10A.23	-0.655567001081245	3.46751805827369e-17	4.08103104660372e-16
ptp-5.2	1.03195186719213	3.47558586405169e-17	4.08830197994378e-16
ttbk-2	1.07212807916741	3.48410580153535e-17	4.0946155949651e-16
fat-3	0.450524296045684	3.48473895632893e-17	4.0946155949651e-16
K12C11.1	-0.340428057485889	3.60835067326776e-17	4.23755927058241e-16
F07E5.8	1.18459512053179	3.63752297454885e-17	4.26950065032234e-16
ZC443.4	0.84792602574399	3.64757615245195e-17	4.2789787055228e-16
usp-14	-0.392917768571514	3.65021617704764e-17	4.27975481527884e-16
abce-1	-0.342442761643219	3.65300142604599e-17	4.28070026263418e-16
apl-1	0.502579657581569	3.66706787296703e-17	4.29485718614092e-16
Y51A2B.5	1.90536162885092	3.70485695551108e-17	4.3367676223818e-16
C50F4.9	1.49444098508356	3.72307727038307e-17	4.35573864320857e-16
trpa-2	1.12787564803731	3.73473435149203e-17	4.36701478332301e-16
R102.10	1.07478092084142	3.80078957414797e-17	4.44185197557909e-16
mrpl-24	-0.501014553851133	3.84358906578686e-17	4.48944485265126e-16
nspc-17	-0.894138058070027	3.90508625643121e-17	4.55881413378953e-16
eol-1	2.62521616271992	3.93082716842942e-17	4.58638906728507e-16
thk-1	-0.385509971672642	4.02132188674897e-17	4.6894466336471e-16
csn-5	-0.41428466348448	4.04616803322019e-17	4.71587860423594e-16
T26H5.10	4.65531226781715	4.14398263281816e-17	4.82728230011429e-16
Y95B8A.4	0.913170987284003	4.28774909519714e-17	4.99206611557075e-16
C33G8.2	0.679449978017735	4.36980690882781e-17	5.08486622118145e-16
pkc-2	0.445604469993144	4.40571479610442e-17	5.12389368114682e-16
ttx-7	-0.500308076783741	4.65824957601822e-17	5.41468322560054e-16
mboa-4	0.881169810961355	4.68083351961124e-17	5.43801238970087e-16
grl-7	2.22514512224787	4.70782660322456e-17	5.46643612887567e-16
F53F1.2	-0.702627697267243	4.76831243500755e-17	5.53369820783709e-16
F19B2.6	0.764826792646912	4.78502891708241e-17	5.55012040398534e-16
col-130	1.40977077974513	4.82898875733983e-17	5.59810743830521e-16
R13A1.3	1.08204294302934	4.92134481748999e-17	5.70211735896859e-16
ttbk-5	1.09076597074603	4.96788547477577e-17	5.75296030997588e-16
Y56A3A.19	-0.416973994615901	4.99853005122559e-17	5.78535056544205e-16
nep-2	0.570975353471194	5.12294454709189e-17	5.92617841939529e-16
mdh-2	-0.459126699195927	5.13820790835852e-17	5.94065812258747e-16
pde-6	0.516349528189713	5.22295868307234e-17	6.03541892266137e-16
C28F5.4	2.0243353942212	5.23250918955925e-17	6.04322684402273e-16
Y43F4B.5	-0.333143437863252	5.35898592389019e-17	6.18599698535713e-16
eif-1.A	-0.412389703648343	5.53510929718846e-17	6.38589249689498e-16
osta-1	1.3641534245823	5.6622962341609e-17	6.52914670241836e-16
semo-1	-0.549383642303913	5.6887207257145e-17	6.55612182944358e-16
qdpr-1	-0.434503930737468	5.71907526538452e-17	6.58759510866868e-16
best-1	1.0645523038172	5.76390052611577e-17	6.63569431511103e-16
C39H7.1	0.766369136502779	5.79697794214692e-17	6.67022483215543e-16
F54D1.1	0.958477529603116	5.81559813615161e-17	6.68809244450992e-16
BE10.1	1.17193809355938	5.94487618612826e-17	6.83313292552213e-16
ZC581.7	0.908479448549355	6.14513386416751e-17	7.05956111256886e-16
T12B3.2	-0.753200709018199	6.22777338510342e-17	7.15070031138839e-16
ttbk-3	1.02989060344718	6.43882097909128e-17	7.3891021442813e-16
ZK1320.11	-0.640189282736668	6.46421374710752e-17	7.4143092140737e-16
F20G2.2	-0.663600286466891	6.65836373266075e-17	7.63294776178682e-16
K08D9.4	1.37796891589406	6.66284975057035e-17	7.63404479895857e-16
R07C12.4	2.10375578245031	6.68143400240354e-17	7.65128535415529e-16
C34D4.2	1.0418998521453	6.7406566170931e-17	7.7150203143364e-16
C56C10.6	1.10673812981566	7.65489193519765e-17	8.75677537505001e-16
ugt-13	-0.60763953572672	7.67152178279107e-17	8.77116063453152e-16
nhr-88	0.864278397026034	7.72577320376477e-17	8.82852223686422e-16
cat-4	-0.536072343077738	7.87432821456649e-17	8.99353051412366e-16
[truncated: 44,923 more rows]
