# Supplementary material for: Shaker/Kv1 potassium channel SHK-1 protects against pathogen infection and oxidative stress in C. elegans
Source: PLoS Genet. 2025 Feb 6;21(2):e1011554. doi: 10.1371/journal.pgen.1011554 (PMC11849984; doi:10.1371/journal.pgen.1011554)
Supplement: S3 Table — (XLSX) [file pgen.1011554.s008.xlsx]

## Sheet: K+ mutant library
Strain	Genotype
CHS5086	shk-1(yum5132); shl-1(yum5133)
CHS5067	exp-2(yum5134); kvs-1(yum5135); kvs-2(yum5136); kvs-3(yum5137); kvs-4(yum5138); kvs-5(yum5139)
CHS5055	shw-1(yum5140); egl-36(yum5141); shw-3(yum5142)
CHS5047	kqt-1(yum5143); kqt-2(yum5144); kqt-3(yum5145)
CHS5073	egl-2(yum5146); unc-103(yum5147)
CHS5100	slo-1(yum5148); slo-2(yum5149)
CHS5057	kcnl-1(yum5150; kcnl-2(yum5151); kcnl-3(yum5152); kcnl-4(yum5153)
CHS5115	egl-23(yum5154); twk-9(yum5155)
CHS5105	sup-9(yum5156); twk-20(yum5157
CHS5069	unc-58(yum5158); unc-110(yum5159)
CHS5100	twk-1(yum5160); twk-2(yum5161)
CHS5121	twk-3(yum5162); twk-10(yum5163)
CHS5061	twk-4(yum5164); twk-5(yum5165)
CHS5085	twk-6(yum5198)
CHS5049	twk-7(yum5166); twk-8(yum5167); twk-40(yum5168)
CHS5053	twk-11(yum5169); twk-12(yum5170); twk-13(yum5171)
CHS5014	twk-14(yum5172); twk-16(yum5173); twk-17(yum5174)
CHS5031	twk-21(yum5175); twk-22(yum5176); twk-23(yum5177)
CHS5006	twk-24(yum5178); twk-26(yum5179); twk-45(yum5180)
CHS5043	twk-25(yum5181); twk-33(yum5182); twk-34(yum5183); twk-36(yum5184)
CHS5038	twk-28(yum110); twk-29(yum111); twk-30(yum5185)
CHS5025	twk-31(yum5186); twk-32(yum5187); twk-35(yum5188)
CHS5081	twk-37(yum5189); twk-39(yum5190); twk-48(yum5191)
CHS5045	twk-42(yum5192); twk-43(yum5193); twk-44(yum5194)
CHS5019	twk-46(yum5195); twk-47(yum5196); twk-49(yum5197)
CHS902	irk-1(yum5199); irk-2 (yum5200); irk-3 (yum5201)

## Sheet: Strains in this study
Strain	Genotype
N2	WT	CGC
CHS1475	shk-1(yum1003)	in this study
CHS1503	shl-1(yum1098)	in this study
CHS1416	shk-1(yum1018)	in this study
CHS1374	shk-1 cd isoform (yum 1012)	in this study
CHS1375	shk-1 e isoform (yum 1013)	in this study
CHS1376	shk-1 bcd isoform (yum 1014)	in this study
CHS1377	shk-1 abc isoform (yum 1015)	CGC
WM45	rde-1(ne300)	CGC
NR350	rde-1(ne219); kzls20 [hlh-1p::rde-1 + sur-5p::NLS::gfp]	in this study
CHS1295	shk-1(yum1003); yumEx[shk-1p::shk-1::SL2::gfp]	in this study
CHS1297	shk-1(yum1003); yumEx[myo-3p::shk-1::SL2::gfp]	in this study
CHS1296	shk-1(yum1003); yumEx[rab-3p::shk-1::SL2::gfp]	in this study
SJ4103	WT; myo-3p::mitoGFP	CGC
CHS1532	shk-1(yum1003); myo-3p::mitoGFP	in this study
CHS1719	myo-3p::mitoGFP; shk-1(yum1003); yumEx[myo-3::shk-1]	in this study
CHS1720	myo-3p::mitoGFP; shk-1(yum1003); yumEx[myo-3::catp-3]	in this study
CHS1667	WT; yumEx[myo-3p::catp-3::SL2::gfp]	in this study
CHS1682	shk-1(yum1003); yumEx[myo-3p::catp-3::SL2::gfp]	in this study
CHS1642	catp-2(yum1091)	in this study
CHS1643	catp-3(yum1092)	in this study
CHS1644	catp-4(yum1093)	in this study
CHS1533	catp-6(yum2822)	in this study
CHS1534	catp-7(yum2823)	in this study
CHS1597	WT; yumEx[catp-2p::catp-2::SL2::gfp]	in this study
CHS1627	shk-1(yum1003); yumEx[catp-2p::catp-2::SL2::gfp]	in this study
CHS1598	WT; yumEx[catp-3p::catp-3::SL2::gfp]	in this study
CHS1622	shk-1(yum1003); yumEx[catp-3p::catp-3::SL2::gfp]	in this study
CHS1717	WT; yumEx[catp-4p::catp-4::SL2::gfp]	in this study
CHS1741	shk-1(yum1003), yumEx[catp-4p::catp-4::SL2::gfp]	in this study
CHS1599	WT; yumEx[catp-6p::catp-6::SL2::gfp]	in this study
CHS1624	shk-1(yum1003); yumEx[catp-6p::catp-6::SL2::gfp]	in this study
CHS1718	WT; yumEx[catp-7p::catp-7::SL2::gfp]	in this study
CHS1742	shk-1(yum1003), yumEx[catp-7p::catp-7::SL2::gfp]	in this study
CHS1722	shk-1(yum1003); catp-3(yum1092)	in this study
CHS1429	WT; zip-8p::zip-8::SL2::gfp	in this study
CHS1424	cav-1(yum1024)	in this study
CHS1436	shk-1(yum1003); cav-1(yum1024)	in this study
CHS1433	WT; cav-1p::cav-1::SL2::gfp	in this study
CHS1422	skn-1 gf lax 120(yum1022)	in this study
CHS1440	skn-1 gf lax 120(yum1022); shk-1(yum1003)	in this study
CHS1423	skn-1 gf lax 188(yum1023)	in this study
CHS1441	skn-1 gf lax 188(yum1023); shk-1(yum1003)	in this study
CHS1419	flcn-1(yum1020)	in this study
CHS1426	flcn-1(yum1020); shk-1(yum1003)	in this study
CHS1282	WT; shk-1::gfp (KI)(yum1001)	in this study

## Sheet: Reagents and resources
Reagent or resource	Source	Identifier
Bacterial and virus strains
Escherichia coli OP50	CGC	N/A
Vibro cholerae A1552	Sun Wai Nyunt's lab	N/A
Vibro cholerae A1552/pSMC2 (V. cholerae-GFP)	Sun Wai Nyunt's lab	N/A
E. coli TOP10	Sun Wai Nyunt's lab	N/A
E. coli TOP10/pmakB+C+D+A+	Sun Wai Nyunt's lab	N/A
E. faecalis OG1RF	Sun Wai Nyunt's lab	N/A
P. aeruginosa PA14	Sun Wai Nyunt's lab	N/A
S. aureus NCTC8325	Sun Wai Nyunt's lab	N/A
shk-1 RNAi		N/A
zip-8 RNAi		N/A
Chemicals, peptides, and recombinant proteins
Sodium(meta) Arsenite (AS)	Sigma-Aldrich	Cat#S7400
Paraquate (PQ)	Sigma-Aldrich	Cat#856177
N-acetylcysteine (NAC)	Sigma-Aldrich	Cat#A7250
MitoTempo	Sigma-Aldrich	Cat#SML0737
Tetramethylrhodamine ethyl ester (TMRE)	Sigma-Aldrich	Cat#T5428
Lugol’s iodine	Sigma-Aldrich	Cat#62650
D-(+)-glucose	Sigma-Aldrich	Cat#G5767
D-(+)-trehalose	Sigma-Aldrich	Cat#PHR1344
Phenyl-hydrazone (FCCP)	Sigma-Aldrich	Cat#C2920
Sodium Azide	Sigma-Aldrich	Cat#S2002
Alt-R™ S.p. Cas9 recombinant protein	IDT	Cat# 10000735
Alt-R® CRISPR-Cas9 tracrRNA, 5 nmol	IDT	Cat#1072532
Commercial assays
Glycogen Assay Kit	Abcam	Cat#ab65620
ATP Determination Kit	Molecular Probes	Cat#A22066
RNeasy Plus Universal Mini Kit	QIAGEN	Cat#74034
Phusion® High-Fidelity DNA Polymerase	NEB	Cat#M0530
LongAmp® Taq DNA Polymerase	NEB	Cat#M0323
QIAquick Gel Extraction Kit	QIAGEN	Cat#28706
DNeasy Blood & Tissue Kits	QIAGEN	Cat#69506
QIAprep Spin Miniprep Kit (250)	QIAGEN	Cat#27106
AMPure XP Reagent for PCR Purification	Beckman Coulter	Cat#A63881
Software and Algorithms
ImageJ	NIH	https://imagej.nih.gov/ij/; RRID: SCR_003070
GraphPad Prism 9	GraphPad	https://www.graphpad.com/scientific-software/prism/
Adobe Illustrator CS6	Adobe	https://www.adobe.com/products/illustrator.html

## Sheet: Primers
Oligonucleotides	Sequence	Source	Identifier
Pshk-1_F	GGGGACAACTTTGTATAGAAAAGTTGGGCTGTCTTGCGAGTGAAGAAAGT	IDT	N/A
Pshk-1_R	GGGGACTGCTTTTTTGTACAAACTTGCGGGTCGTAATGACCGCCTG	IDT	N/A
Pcatp-2_F	GGGGACAACTTTGTATAGAAAAGTTGTTTAAAGCTCACTTCAGTTCAACAGCTT	IDT	N/A
Pcatp-2_R	GGGGACTGCTTTTTTGTACAAACTTGCCTCGTTTTCCCGTGACTTCAAGT	IDT	N/A
Pcatp-3_F	GGGGACAACTTTGTATAGAAAAGTTGCCCATTGGATTTAATTGCGACGAAAATAC	IDT	N/A
Pcatp-3_R	GGGGACTGCTTTTTTGTACAAACTTGTTTTGAATTCGACTGTCGAAATCAGAGG	IDT	N/A
Pcatp-4_F	GGGGACAACTTTGTATAGAAAAGTTGTGATGTGTGAATCGCATTGGAAAAACG	IDT	N/A
Pcatp-4_R	GGGGACTGCTTTTTTGTACAAACTTGTATGAAAGAACTCTTTCGAATACTCGCAATG	IDT	N/A
Pcatp-6_F	GGGGACAACTTTGTATAGAAAAGTTGGCGAATTCAGTGGATCAGTAGCACC	IDT	N/A
Pcatp-6_R	GGGGACTGCTTTTTTGTACAAACTTGGCCCAGATGTTTTTATAGGTCTCGCC	IDT	N/A
Pcatp-7_F	GGGGACAACTTTGTATAGAAAAGTTGCTCTGAAAGTGTTTCGTTCATGTGATCTG	IDT	N/A
Pcatp-7_R	GGGGACTGCTTTTTTGTACAAACTTGTTTTGAGAGTTAGTGAGTATACCGTATTTACAACTGC	IDT	N/A
Pzip-8_F	GGGGACAACTTTGTATAGAAAAGTTGGATTAGAGAACACAATATTTGTGAAATGAAGATGTAG	IDT	N/A
Pzip-8_R	GGGGACTGCTTTTTTGTACAAACTTGATTGTTGGACGTTGTTAGCTGAAATTATAG	IDT	N/A
Pcav-1_F	GGGGACAACTTTGTATAGAAAAGTTGGTTCGATGGTTAGCATGTTGAATTGAG	IDT	N/A
Pcav-1_R	GGGGACAACTTTGTATAGAAAAGTTGCTGGATGAGCTTTAATTGCCTTGATAAC	IDT	N/A
shk-1 cDNA_F	GGGGACAAGTTTGTACAAAAAAGCAGGCTTTTCAGAAAAATGCGATTCGGTGGTCAACGAC	IDT	N/A
shk-1 cDNA_R	GGGGACCACTTTGTACAAGAAAGCTGGGTATCATGCGATGTCGTCGTCTGC	IDT	N/A
catp-2 gDNA_F	GGGGACAAGTTTGTACAAAAAAGCAGGCTTTTCAGAAAAATGAGTGAGTTTTATTTTTAAATTATTTTCACATTGAAA	IDT	N/A
catp-2 gDNA_R	GGGGACCACTTTGTACAAGAAAGCTGGGTATCACCATTTTGTAAGCCTCACAAA	IDT	N/A
catp-3 gDNA_F	GGGGACAAGTTTGTACAAAAAAGCAGGCTTTTCAGAAAAATGGGTAAGCCTTTCAAATTTCCAGTC	IDT	N/A
catp-3 gDNA_R	GGGGACCACTTTGTACAAGAAAGCTGGGTATCACCACTTGACCAATCGAACCA	IDT	N/A
catp-4 gDNA_F	GGGGACAAGTTTGTACAAAAAAGCAGGCTTTTCAGAAAAATGTTCGGATGCTTCAAAAAGAAGAAAACG	IDT	N/A
catp-4 gDNA_R	GGGGACCACTTTGTACAAGAAAGCTGGGTATCAATAGTAGGTCTCTTTGTAGATATATCCACCAG	IDT	N/A
catp-6 gDNA_F	GGGGACAAGTTTGTACAAAAAAGCAGGCTTTTCAGAAAAATGGTGGAGGCGGGTGG	IDT	N/A
catp-6 gDNA_R	GGGGACCACTTTGTACAAGAAAGCTGGGTACTAGTAAGTGCGTTCAAGCTTTTCTGG	IDT	N/A
catp-7 gDNA_F	GGGGACAAGTTTGTACAAAAAAGCAGGCTTTTCAGAAAAATGTCTACCAATAACTACCAGACACTTTCAC	IDT	N/A
catp-7 gDNA_R	GGGGACCACTTTGTACAAGAAAGCTGGGTATTAAGCACCTTTCCGCCTCTGAC	IDT	N/A
zip-8 gDNA_F	GGGGACAAGTTTGTACAAAAAAGCAGGCTTTTCAGAAAA ATGAGCAACACCATGCAAGGA	IDT	N/A
zip-8 gDNA_R	GGGGACCACTTTGTACAAGAAAGCTGGGTATTAAGAGAGAAGTTCGTATTTGTATGGCAG	IDT	N/A
cav-1 gDNA_F	GGGGACAAGTTTGTACAAAAAAGCAGGCTTTTCAGAAAA ATGTCCACCGAGCAAGATATCAAGA	IDT	N/A
cav-1 gDNA_R	GGGGACCACTTTGTACAAGAAAGCTGGGTATTAGACGCATGGAGCAGTAGTTTCT	IDT	N/A
SHK-1::GFP tagging donor_F	AACCGTCTTGCCTCGATGAAATCAAAGGGTGACGACGCTGATGATGATATAGCGGGAGGTGGAGGCAGCAGTAAAGGAGAAGAACTTTTCACTGGAGTTG	IDT	N/A
SHK-1::GFP tagging donor_R	CTGCGTACTTCTGGTTCACAACTCGTCTCAAGGCCTTCACACCGTCATTTGTATAGTTCATCCATGCCATGTGTAATC	IDT	N/A
SHK-1::GFP tagging genotyping_1	TCAGATATGGAGATTTGGTTCCGCTG	IDT	N/A
SHK-1::GFP tagging genotyping_2	TCAAAGATGACGGGAACTACAAGACAC	IDT	N/A
SHK-1::GFP tagging genotyping_3	AGAGAGGAAGAAGATATTGAGAGGGGAG	IDT	N/A
shk-1 CRISPR 1 genotyping_F	AACGTGGAACTCCTGATACTTCGAGC	IDT	N/A
shk-1 CRISPR 1 genotyping_R	ATTTCGAATCTCGAAGGTGAACGAGG	IDT	N/A
shk-1 CRISPR 2 genotyping_F	TAAAGAAGTTCCTCGTTCACCTTCGAG	IDT	N/A
shk-1 CRISPR 2 genotyping_R	ATTAAGCTTTGCGGTGATATTAGGGATTTC	IDT	N/A
shl-1 CRISPR genotyping_F	TTTCCAATGTACCCGCATATCTCACG	IDT	N/A
shl-1 CRISPR genotyping_R	AAAAGACATCGACCACCTAACACGTG	IDT	N/A
flcn-1 CRISPR genotyping_F	GAAAATTCTCCACTTCGGGTTCAGTTTTAG	IDT	N/A
flcn-1 CRISPR genotyping_R	TGACTAAATGGGCATAAAGCAAACATTCTG	IDT	N/A
cav-1 CRISPR genotyping_F	GAACTGGTTCACATTCGGAAAGAAGAAG	IDT	N/A
cav-1 CRISPR genotyping_R	GATGGCATGAATCAACCAGTTCCAG	IDT	N/A
catp-2 CRISPR genotyping_F	CTTTCTTTGGTCGCCTACATTTACGATC	IDT	N/A
catp-2 CRISPR genotyping_R	GCCAGTTCTGATAACAATACCGTAACC	IDT	N/A
catp-3 CRISPR genotyping_F	GAAGTGGTTCGAGCTTTCCAAACAC	IDT	N/A
catp-3 CRISPR genotyping_R	GCCATGGTGATTGCCATAACAGTG	IDT	N/A
catp-4 CRISPR genotyping_F	TCGAAAGAGTTCTTTCATAATGTTCGGATG	IDT	N/A
catp-4 CRISPR genotyping_R	CTCCCTTACGTGGTCCTACAGTATG	IDT	N/A
catp-6 CRISPR genotyping_F	TACAGGCGATTGTTCTCCGTACAG	IDT	N/A
catp-6 CRISPR genotyping_R	GATTTACTGCTGACATCACTGGCC	IDT	N/A
catp-7 CRISPR genotyping_F	CTGGTTCCCAAAACGTCTGATTCAG	IDT	N/A
catp-7 CRISPR genotyping_R	CTCCTCTGCTGAGATCTTGTCTGG	IDT	N/A

## Sheet: crRNAs and donors
Oligonucleotides	Sequence	Source	Identifier
shk-1 CRISPR crRNA 1 (yum1003)	GATCACCTAGCAACGAGTTT	IDT	N/A
shk-1 CRISPR donor 1 (yum1003)	GTATTAAAAAAAAACCAAAAAAATAATTTTCCAGGTAAGAATTCTAATAGGTGATCGGAATAAACGGCAACACTTTTTCGTG	IDT	N/A
shk-1 CRISPR crRNA 2 (yum1018)	ATTCTCTACATATATCAAAG	IDT	N/A
shk-1 CRISPR donor 2 (yum1018)	ACCAAGCTACTTTCAGTTTTGAATCAATTCTCTACTAAGAATTCATAAATAAGAAGAGTGAAACGACCTGAAATTGTGCCGATTGAC	IDT	N/A
shl-1 CRISPR crRNA	TTCGAGACAGCCCATGCCAC	IDT	N/A
shl-1 CRISPR donor	CCGCCGCTATCGGATGGGTTCCCATTTCGAGACAGTAAAAGCTTTAACAGTTGCAATACAGGTTAGGTTTGGTGGGAATAAT	IDT	N/A
flcn-1 CRISPR crRNA	TGACAAGTCATAACAACTCT	IDT	N/A
flcn-1 CRISPR donor	CAGTAATAGCACTTTGTCACTTTTGTGAAAACCACTAAAAGCTTATAAATAATGACTTGTCAGCCAATGCGAGACGTTGATGATAAA	IDT	N/A
cav-1 CRISPR crRNA	ATCCCATGAGTGCTGTGAGT	IDT	N/A
cav-1 CRISPR donor	ATGTCCAACTCAACTTTGAAGACATTTTCGGAGAATAAGAATTCATAAATAACATGGGATTGCGTGTGGCGTCTGAATCATACCGTA	IDT	N/A
catp-2 CRISPR crRNA	GCGATAACTCGGATATCAGC	IDT	N/A
catp-2 CRISPR donor	TTGGGGACATTGTCGTTGTCCGGTCCGGATGCAAATAAAAGCTTATAAATAAGAGTTATCGCATGCACAGATTTCTACCTTGAAACC	IDT	N/A
catp-3 CRISPR crRNA	CACCGGAGAAGCTGAACCAT	IDT	N/A
catp-3 CRISPR donor	ATTTCTTCTTAGAAACAAGTTCAATCACCGGAGAATAAAAGCTTATAAATAATCCATTCCAAAACTGCCGACGCTAAAACTTCAATT	IDT	N/A
catp-4 CRISPR crRNA	ACCAGCAAGCTTGATCCACT	IDT	N/A
catp-4 CRISPR donor	ACGGTCCGAATGCACTGACGCCACCCAAACAAACTTAAGAATTCATAAATAATTGCTGGTTCGATTTTCGGTGGATTTAACTTTCTA	IDT	N/A
catp-6 CRISPR crRNA	TGCGAGGAAATACACTTCGA	IDT	N/A
catp-6 CRISPR donor	TCATCTACACTATAATTGTCATGATCATGCGAGGATAAAAGCTTATAAATAATTATCGTTCGATCTTTAGATATCATAACTATTACG	IDT	N/A
catp-7 CRISPR crRNA	CACCATCTATCCACGTGTAC	IDT	N/A
catp-7 CRISPR donor	AGTTAGACGAACTTCGCTGGTTCAAGTATCGGAAATAAAAGCTTATAAATAATAGATGGTGAATGGTCAACTCCTTCTCGAGCGTAT	IDT	N/A
SHK-1::GFP tagging crRNA	CAGACGACGACATCGCATGA	IDT	N/A
