# Supplementary material for: Shaker/Kv1 potassium channel SHK-1 protects against pathogen infection and oxidative stress in C. elegans
Source: PLoS Genet. 2025 Feb 6;21(2):e1011554. doi: 10.1371/journal.pgen.1011554 (PMC11849984; doi:10.1371/journal.pgen.1011554)
Supplement: S1 Data — (XLSX) [file pgen.1011554.s009.xlsx]

## Sheet: Fig 1
Fig 1B			0d	1d	2 d	3 d	4 d	5 d	6 d	7 d	8 d	9 d	10 d	11 d	12 d	13 d	14 d	15 d	16 d	17 d	18 d	19 d	20 d
V. cholerae A1552	Biological replicates	Technical replicates	alive	alive	alive	alive	alive	alive	alive	alive	alive	alive	alive	alive	alive	alive	alive	alive	alive	alive	alive	alive
WT	1	1	30	28	27	24	21	20	19	17	13	10	9	8	6	5	4	3	3	2	2	1	0
		2	30	29	29	25	22	20	20	19	19	13	10	10	8	6	5	3	3	2	1	0
		3	30	28	26	25	20	19	17	16	12	11	9	7	7	5	3	3	2	1	1	0
	2	1	30	28	23	20	19	17	15	13	11	8	7	6	6	4	3	1	1	0
		2	30	29	25	21	18	15	14	12	10	9	7	7	5	4	3	3	2	1	0
		3	30	30	26	21	19	16	16	14	12	10	8	6	4	3	2	0
	3	1	30	29	26	24	20	18	16	14	14	11	8	8	5	4	2	2	0
		2	30	28	25	19	18	16	15	13	13	11	10	9	7	6	3	3	1	1	0
		3	30	28	27	23	21	18	17	16	14	12	10	8	8	5	3	2	1	0
shk-1	1	1	30	27	8	5	5	5	5	5	5	2	1	0
		2	30	28	10	10	9	8	8	3	2	1	1	0
		3	30	27	11	8	8	5	3	2	1	0
	2	1	30	28	16	10	10	9	8	8	3	2	1	1	0
		2	30	27	17	11	8	6	4	2	2	0
		3	30	26	18	11	6	3	3	1	1	0
	3	1	30	28	20	15	10	6	3	3	1	0
		2	30	28	18	10	7	7	4	2	1	1	0
		3	30	27	11	7	7	5	5	3	1	0
Fig 1C			0	1	2	3	4	5	6	7	8	9	10	11	12	13	14	15	16	17	18	19	20	21	22	23	24	25
E. coli OP50	Biological replicates	Technical replicates	alive	alive	alive	alive	alive	alive	alive	alive	alive	alive	alive	alive	alive	alive	alive	alive	alive	alive	alive	alive	alive	alive	alive	alive
WT	1	1	30	30	30	30	29	28	25	21	19	11	9	7	6	5	5	4	4	2	1	1	1	0
		2	30	30	30	30	29	29	29	26	23	18	17	16	15	12	10	8	5	4	3	1	1	1	0
		3	30	30	30	29	28	26	24	23	21	16	13	12	10	6	5	4	4	3	1	1	0
	2	1	30	30	30	29	29	28	28	27	25	25	24	22	20	15	13	9	6	4	1	1	1	0
		2	30	30	30	29	29	29	29	28	24	22	20	19	18	16	14	7	5	3	2	2	1	1	1	0
		3	30	30	30	30	28	28	28	23	21	18	14	13	11	7	5	3	2	1	1	1	0
	3	1	30	30	30	29	28	28	27	23	22	18	16	15	13	11	7	4	3	3	2	1	1	0
		2	30	30	30	30	28	27	21	21	21	18	14	11	11	8	8	6	5	5	4	3	2	1	1	0
		3	30	30	30	30	29	26	24	22	20	20	19	18	15	12	8	8	6	4	3	1	1	0
shk-1	1	1	30	30	30	30	28	26	23	23	21	20	18	15	11	9	9	6	5	3	3	2	1	0
		2	30	30	30	30	29	28	25	22	21	20	20	17	15	15	13	11	8	8	6	5	3	3	2	0
		3	30	30	30	29	29	27	23	22	19	14	11	9	9	8	8	6	5	3	3	3	2	1	1	0
	2	1	30	30	30	29	28	26	24	22	22	17	15	12	11	8	6	2	1	1	1	1	0
		2	30	30	30	30	28	28	22	21	21	19	15	14	14	7	7	2	2	2	1	1	1	0
		3	30	30	30	29	29	27	23	20	19	19	19	16	12	6	6	3	3	3	2	1	0
	3	1	30	30	30	30	29	29	29	24	21	18	15	13	9	6	5	4	4	3	3	2	1	1	0
		2	30	30	30	29	28	28	26	22	21	18	14	12	10	7	6	3	3	3	2	1	1	0
		3	30	30	30	29	28	28	27	22	20	18	11	10	10	5	5	5	4	4	2	1	0
Fig 1D			2H		4H		8H		16H		24 H
	Biological replicates	Technical replicates	in		in		in		in		in
WT	1	1	29	96.6667	24	80	17	56.6667	5	16.6667	1	3.33333
		2	30	100	23	76.6667	16	53.3333	6	20	3	10
		3	29	96.6667	26	86.6667	20	66.6667	7	23.3333	2	6.66667
	2	1	29	96.6667	25	83.3333	18	60	10	33.3333	2	6.66667
		2	30	100	25	83.3333	18	60	6	20	1	3.33333
		3	30	100	26	86.6667	19	63.3333	5	16.6667	2	6.66667
	3	1	29	96.6667	26	86.6667	22	73.3333	10	33.3333	3	10
		2	28	93.3333	26	86.6667	18	60	6	20	1	3.33333
		3	27	90	24	80	16	53.3333	4	13.3333	5	16.6667
shk-1	1	1	28	93.3333	25	83.3333	20	66.6667	5	16.6667	1	3.33333
		2	30	100	27	90	18	60	10	33.3333	2	6.66667
		3	27	90	24	80	19	63.3333	6	20	3	10
	2	1	28	93.3333	25	83.3333	19	63.3333	8	26.6667	6	20
		2	30	100	23	76.6667	17	56.6667	9	30	2	6.66667
		3	29	96.6667	25	83.3333	16	53.3333	5	16.6667	1	3.33333
	3	1	28	93.3333	26	86.6667	17	56.6667	5	16.6667	2	6.66667
		2	27	90	24	80	19	63.3333	10	33.3333	5	16.6667
		3	27	90	26	86.6667	20	66.6667	8	26.6667	3	10
Fig 1E			0	1	2	3	4	5	6	7
V. cholerae A1552 full-lawn	Biological replicates	Technical replicates	alive	alive	alive	alive	alive	alive	alive	alive
WT	1	1	30	28	19	17	13	10	2	0
		2	30	26	21	18	13	9	0
		3	30	29	25	19	15	12	5	0
	2	1	30	28	24	16	14	11	4	0
		2	30	28	25	17	13	8	4	0
		3	30	29	26	17	11	8	5	0
	3	1	30	27	24	18	13	10	3	0
		2	30	28	23	15	12	7	2	0
		3	30	28	26	15	12	9	3	0
shk-1	1	1	30	29	24	13	4	0
		2	30	26	15	10	9	0
		3	30	25	21	13	3	0
	2	1	30	29	20	10	5	0
		2	30	27	19	9	3	0
		3	30	28	25	15	8	0
	3	1	30	28	25	16	6	0
		2	30	27	24	11	4	0
		3	30	28	23	12	3	0
Fig 1F	WT	shk-1
	300	312
	324	330
	294	306
	312	306
	312	312
	306	306
	300	306
	330	300
	330	306
	306	294
	312	294
	300	294
	276	306
	288	300
	312	318
	312	294
	258	294
	270	306
	300	312
	252	294
	270	306
	270	282
	258	312
	272	258
	276	246
	298	252
	294	288
	264	294
	290	300
	270	292
Fig 1H	WT	shk-1
	5.018	1.360
	2.768	1.849
	2.271	2.831
	1.450	4.668
	4.987	7.062
	1.323	4.322
	4.777	2.384
	2.407	2.953
	1.622	10.222
	1.933	1.982
	4.587	2.288
	8.380	1.370
	1.572	1.595
	1.391	1.334
	1.889	1.747
	1.753	1.520
	3.080	9.903
	1.609	9.669
	2.342	1.490
	1.499	1.139
	1.808	2.844
	3.643	6.681
	1.493	4.183
	1.861	2.766
	1.563	1.548
	3.332	1.633
	1.352	1.281
	1.035	3.188
	12.735	3.320
	4.650	2.750
	1.757	2.477
	1.219	1.464
	1.219	1.496
	2.230	1.191
		1.166
Fig 1I	WT	shk-1
	54	7
	12	3
	2	60
	37	42
	10	37
	3	1
	40	39
	339	5
	5	48
	4	33
	10	63
	8	39
	77	9
	33	2
	6	11
	13	9
		19
		10
		133
Figure 1J			0	1	2	3	4	5	6	7	8	9	10	11	12	13	14
PA14	Biological replicates	Technical replicates	alive	alive	alive	alive	alive	alive	alive	alive	alive	alive	alive	alive	alive	alive	alive
WT	1	1	30	30	29	28	23	15	14	13	8	3	3	1	0
		2	30	29	29	29	26	14	11	9	4	2	1	0
		3	30	30	29	26	20	18	13	11	8	1	0
	2	1	30	30	29	28	26	22	16	14	10	6	3	3	2	0
		2	30	30	27	26	26	20	15	12	9	7	5	2	1	0
		3	30	30	29	29	25	19	16	13	9	6	5	3	0
	3	1	30	29	29	28	25	22	17	11	10	7	4	2	2	1	0
		2	30	29	28	28	26	23	15	14	12	9	6	4	1	0
		3	30	30	29	27	24	21	15	13	9	5	3	3	1	0
shk-1	1	1	30	28	26	23	19	8	6	4	1	0	0
		2	30	24	21	20	15	10	9	8	2	1	0
		3	30	26	23	21	20	11	7	4	2	0	0
	2	1	30	28	24	20	16	11	8	6	3	1	0
		2	30	28	23	20	17	10	9	6	2	2	1	0
		3	30	26	23	21	14	9	8	4	2	1	0
	3	1	30	25	22	21	15	12	10	5	3	3	0
		2	30	24	21	20	19	14	7	3	1	0
		3	30	26	20	19	16	10	7	2	2	0
Fig 1K			0	1	2	3	4	5	6	7	8	9	10	11
E. faecalis	Biological replicates	Technical replicates	alive	alive	alive	alive	alive	alive	alive	alive	alive	alive	alive	alive
WT	1	1	30	28	26	19	18	13	11	8	6	3	1	0
		2	30	27	26	22	21	14	11	9	4	2	0
		3	30	28	25	23	23	15	12	7	4	1	0
	2	1	30	29	25	20	18	15	11	8	6	3	1	0
		2	30	28	24	19	17	13	10	9	6	2	2	0
		3	30	28	26	23	22	16	13	7	4	3	0
	3	1	30	29	24	21	20	15	12	8	4	2	0
		2	30	27	25	18	18	14	10	8	6	1	0
		3	30	26	26	19	17	12	9	7	5	1	0
shk-1	1	1	30	26	26	14	6	0
		2	30	28	28	22	12	0
		3	30	24	24	18	15	0
	2	1	30	25	23	15	8	0
		2	30	26	25	20	12	2	0
		3	30	25	24	14	6	0
	3	1	30	28	24	16	9	0
		2	30	24	22	18	8	0
		3	30	26	26	16	12	2	0
Fig 1L			0	1	2	3	4	5	6	7	8	9	10
S. aureus	Biological replicates	Technical replicates	alive	alive	alive	alive	alive	alive	alive	alive	alive	alive	alive
WT	1	1	30	27	26	25	23	17	12	6	3	0
		2	30	29	28	25	21	15	10	7	2	0
		3	30	28	28	24	21	17	13	8	3	0
	2	1	30	28	26	24	21	18	13	6	3	1	0
		2	30	28	25	23	20	16	10	6	3	0
		3	30	29	28	25	22	15	12	8	4	2	0
	3	1	30	27	25	25	21	15	11	5	3	0
		2	30	28	28	23	19	18	13	6	2	0
		3	30	28	26	22	20	18	14	4	2	0
shk-1	1	1	30	27	26	13	8	0
		2	30	28	26	15	12	0
		3	30	28	27	17	11	0
	2	1	30	28	26	14	9	0
		2	30	27	25	16	10	0
		3	30	27	27	17	13	2	0
	3	1	30	26	26	13	10	0
		2	30	28	25	15	8	0
		3	30	28	27	17	12	1	0

## Sheet: Fig 3
Fig 3A
7.7mM AS
	Biological replicates	Technical replicates	0h	10h	12h	14h	16h	18h	20h	22h	24h	26h
WT	1	1	24	24	23	23	22	20	10	1	0
		2	29	29	28	26	26	20	12	3	0
		3	28	28	28	28	25	17	11	2	0
	2	1	29	29	29	29	24	18	8	3	2	0
		2	29	28	28	27	23	16	5	1	1	0
		3	29	29	29	28	25	21	8	2	1	0
	3	1	29	29	29	29	23	15	5	2	0
		2	26	26	25	25	23	17	5	1	0
		3	26	24	22	22	15	8	3	1	0
shk-1	1	1	25	21	18	12	4	0
		2	24	21	20	15	4	0
		3	22	19	17	11	7	0
	2	1	26	22	19	14	2	0
		2	28	25	21	10	3	0
		3	27	23	19	11	1	0
	3	1	24	22	19	9	2	0
		2	27	25	17	9	5	0
		3	29	23	18	6	2	0
Fig 3B
7.7mM AS + NAC 5mM
	Biological replicates	Technical replicates	0h	10h	12h	14h	16h	18h	20h	22h	24h	26h	28h	30h	32h	34h	36h	38h	40h
WT	1	1	26	22	22	21	13	10	6	3	0
		2	24	24	24	22	20	18	12	7	4	0
		3	28	28	25	20	16	13	6	2	0
	2	1	25	25	25	22	20	19	12	6	3	0
		2	29	28	28	26	23	20	15	9	5	0
		3	27	27	27	25	23	18	13	6	3	0
	3	1	28	28	28	26	22	8	1	0
		2	27	27	27	24	21	9	3	0
		3	27	25	22	20	16	2	0
shk-1	1	1	28	25	11	7	3	0
		2	24	19	12	5	4	1	0
		3	28	24	16	11	5	3	0
	2	1	25	22	14	11	9	0
		2	20	13	10	6	5	0
		3	25	20	15	11	9	2	0
	3	1	24	20	13	8	2	0
		2	21	19	10	2	0
		3	25	21	11	7	1	0
WT+NAC	1	1	26	24	24	24	23	20	20	18	18	15	13	10	7	3	1	0
WT+NAC (2)		2	26	26	25	25	24	24	22	20	17	14	12	9	4	1	0
WT+NAC (3)		3	26	24	24	24	22	20	20	20	16	14	10	8	4	0
WT+NAC (4)	2	1	27	25	24	24	24	22	21	19	18	17	16	15	15	10	6	0
WT+NAC (5)		2	28	28	28	28	28	26	26	25	24	22	21	18	16	11	5	3	0
WT+NAC (6)		3	23	23	23	23	22	22	20	20	19	17	15	14	12	8	1	0
WT+NAC (7)	3	1	25	25	25	25	24	24	23	20	17	10	7	6	5	3	0
WT+NAC (8)		2	23	23	23	23	22	22	21	19	17	13	8	3	2	1	0
WT+NAC (9)		3	23	23	23	23	23	22	22	21	19	15	10	5	3	2	0
shk-1+NAC	1	1	28	20	20	20	18	18	16	14	9	6	3	2	0
shk-1+NAC (2)		2	27	23	22	21	19	19	16	16	11	8	4	1	0
shk-1+NAC (3)		3	23	18	18	16	16	16	14	12	10	7	5	3	0
shk-1+NAC (4)	2	1	25	21	20	20	19	19	18	18	16	15	12	11	10	6	3	0
shk-1+NAC (5)		2	23	22	21	21	19	18	18	17	17	15	10	8	6	4	1	0
shk-1+NAC (6)		3	25	25	25	25	23	20	19	19	18	16	13	8	7	5	4	0
shk-1+NAC (7)	3	1	19	19	19	19	18	17	17	16	15	8	7	3	2	0
shk-1+NAC (8)		2	27	27	26	26	26	26	25	25	24	15	7	4	2	0
shk-1+NAC (9)		3	24	24	24	24	23	22	20	20	19	8	4	1	1	0
Fig 3C
7.7mM AS +mitoTempo 500uM
	Biological replicates	Technical replicates	0h	10h	12h	14h	16h	18h	20h	22h	24h	26h	28h	29h	30h
WT	1	1	21	20	19	19	17	16	12	11	8	6	5	3	0
		2	28	28	28	27	25	24	21	17	15	15	10	6	0
		3	26	26	26	26	26	21	20	19	17	14	8	4	0
	2	1	21	21	20	18	17	15	12	7	2	1	0
		2	25	25	25	24	24	24	18	13	3	0
		3	20	20	19	19	18	17	17	16	11	4	0
	3	1	28	26	25	25	23	22	18	12	11	5	2	0
		2	28	28	28	27	25	24	21	15	10	6	2	0
		3	26	26	26	26	26	22	22	13	9	4	1	0
shk-1	1	1	24	22	19	12	10	5	5	1	0
		2	26	24	18	13	10	5	3	2	0
		3	28	26	19	14	11	5	3	2	0
	2	1	20	19	18	13	12	7	3	0
		2	22	20	19	13	10	6	2	0
		3	21	21	18	16	14	12	5	0
	3	1	26	24	21	14	11	9	7	1	0
		2	24	24	18	13	10	8	3	0
		3	28	26	20	15	10	10	5	0
WT+mitoTempo	1	1	26	26	26	25	23	23	20	16	14	12	8	4	0
WT+mitoTmpo (2)		2	24	24	23	23	22	21	18	16	14	9	6	3	0
WT+mitoTmpo (3)		3	27	27	26	26	25	24	22	17	14	13	8	3	0
WT+mitoTmpo (4)	2	1	19	19	19	18	18	18	17	16	5	0
WT+mitoTmpo (5)		2	21	21	21	21	21	21	20	18	8	3	0
WT+mitoTmpo (6)		3	21	21	21	20	20	20	20	19	16	8	3	0
WT+mitoTmpo (7)	3	1	26	26	26	25	23	23	21	13	10	8	4	1	0
WT+mitoTmpo (8)		2	26	26	24	24	23	22	21	10	9	7	3	0
WT+mitoTmpo (9)		3	27	27	26	26	25	24	22	13	11	8	3	0
shk-1+mitoTempo	1	1	24	22	17	16	14	11	7	5	4	3	0
shk-1+mitoTmpo (2)		2	24	22	17	16	10	10	7	4	2	1	0
shk-1+mitoTmpo (3)		3	24	21	18	14	10	7	5	3	1	1	0
shk-1+mitoTmpo (4)	2	1	19	19	17	15	12	10	8	7	2	0
shk-1+mitoTmpo (5)		2	22	22	22	21	21	19	11	8	6	3	0
shk-1+mitoTmpo (6)		3	23	22	22	20	19	18	15	11	3	0
shk-1+mitoTmpo (7)	3	1	25	23	20	19	17	14	10	7	3	0
shk-1+mitoTmpo (8)		2	24	22	20	19	13	13	10	6	2	0
shk-1+mitoTmpo (9)		3	25	23	21	17	14	11	9	8	5	1	0
Fig 3D
7.7mM AS
	Biological replicates	Technical replicates	0h	10h	12h	14h	16h	18h	20h	22h	24h	26h	28h
WT	1	1	20	20	20	19	14	14	7	5	1	1	0
		2	25	25	25	24	20	20	8	6	0
		3	24	24	24	24	22	16	6	4	1	0
	2	1	20	20	19	19	14	14	7	5	1	0
		2	25	25	24	22	20	14	8	5	2	0
		3	24	24	24	24	20	15	9	4	1	0
	3	1	28	27	27	27	23	9	5	3	2	0
		2	29	29	29	28	21	10	6	3	3	0
		3	26	26	26	26	23	15	7	4	3	1	0
shk-1	1	1	27	27	26	13	6	1	0
		2	30	28	28	10	5	1	0
		3	24	22	20	4	2	1	0
	2	1	27	25	20	12	5	2	0
		2	30	28	19	15	8	3	0
		3	24	23	19	11	6	3	0
	3	1	23	18	15	8	5	4	0
		2	27	18	13	6	4	0
		3	28	21	15	9	6	1	0
shk-1; shk-1p::shk-1	1	1	22	22	22	20	19	17	5	3	3	1	0
shk-1; shk-1p::shk-1 (2)		2	28	28	26	24	20	20	8	5	1	1	0
shk-1; shk-1p::shk-1 (3)		3	17	17	16	15	13	10	2	1	1	0
shk-1; shk-1p::shk-1 (4)	2	1	22	21	20	19	12	10	7	4	1	0
shk-1; shk-1p::shk-1 (5)		2	28	27	24	20	13	11	8	5	2	0
shk-1; shk-1p::shk-1 (6)		3	23	21	20	18	12	10	7	3	1	0
shk-1; shk-1p::shk-1 (7)	3	1	28	25	20	19	16	7	5	2	0
shk-1; shk-1p::shk-1 (8)		2	30	30	28	22	16	9	8	6	3	0
shk-1; shk-1p::shk-1 (9)		3	27	25	23	18	13	7	4	2	1	0
Fig 3F
7.7mM AS
	Biological replicates	Technical replicates	0h	10h	12h	14h	16h	18h	20h	22h	24h	26h	28h	29h
WT	1	1	28	28	28	28	28	18	14	7	3	0
		2	27	27	26	25	25	16	11	4	2	0
		3	26	26	26	25	18	16	12	6	4	2	0
	2	1	25	25	24	20	16	13	10	6	5	3	0
		2	26	25	23	19	17	14	8	5	2	1	0
		3	26	26	25	24	23	19	14	9	4	1	0
	3	1	29	29	28	28	26	24	17	11	5	0
		2	27	27	27	26	24	22	18	12	6	2	0
		3	30	28	26	22	15	9	4	0
shk-1	1	1	25	24	22	18	10	6	5	2	0
		2	27	26	26	23	10	2	0
		3	26	26	24	20	12	1	0
	2	1	26	26	24	20	17	10	1	0
		2	24	24	24	22	19	9	0
		3	28	28	28	27	23	10	1	0
	3	1	27	26	26	25	20	8	1	0
		2	26	25	25	23	18	9	1	0
		3	28	28	23	19	10	5	3	1	0
shk-1; myo-3p::shk-1	1	1	24	22	21	20	19	18	16	14	10	4	1	0
shk-1; myo-3p::shk-1 (2)		2	24	22	20	19	18	15	12	10	8	5	2	0
shk-1; myo-3p::shk-1 (3)		3	24	20	18	18	17	16	13	12	6	6	3	0
shk-1; myo-3p::shk-1 (4)	2	1	27	27	26	26	25	23	13	8	5	1	0
shk-1; myo-3p::shk-1 (5)		2	26	25	24	23	18	16	11	8	6	3	0
shk-1; myo-3p::shk-1 (6)		3	25	24	22	20	20	18	13	6	2	2	0
shk-1; myo-3p::shk-1 (7)	3	1	25	24	22	21	21	14	9	7	3	2	1	0
shk-1; myo-3p::shk-1 (8)		2	23	23	23	20	14	9	6	6	3	1	0	0
shk-1; myo-3p::shk-1 (9)		3	24	24	24	22	21	14	8	4	2	1	0
shk-1; rab-3p::shk-1	1	1	26	24	22	15	11	9	3	0
shk-1; rab-3p::shk-1 (2)		2	25	24	20	16	10	7	4	0
shk-1; rab-3p::shk-1 (3)		3	26	25	21	12	10	8	4	0
shk-1; rab-3p::shk-1 (4)	2	1	22	22	21	21	14	12	4	2	0
shk-1; rab-3p::shk-1 (5)		2	22	21	20	18	12	10	3	0
shk-1; rab-3p::shk-1 (6)		3	24	23	22	21	14	5	3	0
shk-1; rab-3p::shk-1 (7)	3	1	19	19	18	18	11	5	2	0
shk-1; rab-3p::shk-1 (8)		2	24	24	23	23	17	9	4	1	0
shk-1; rab-3p::shk-1 (9)		3	26	25	25	25	9	7	6	2	0

## Sheet: Fig 4
Fig 4B
	WT	shk-1
	1.08412	0.82635
	1.09738	0.802782
	0.947136	0.869067
	0.92946	0.842553
	0.872013	0.898527
	1.06645	0.801309
	1.02815	0.788052
	0.967758	0.774795
	0.920622	0.920622
	1.00016	0.955974
	1.02668	0.894108
	0.947136	0.889689
	0.907365	0.858756
	1.08265	0.820458
	1.06498	0.805728
	0.895581	0.786579
	1.08707	0.758592
	1.09885	0.780687
	1.09149	0.78216
	1.03404	0.740917
	0.995745	0.849918
	0.94419	0.883797
	0.978069	0.922095
	1.0311	0.785106
	0.983961	0.804255
	0.92946	0.764484
	0.941244	0.739444
	0.933879	0.898527
	0.891162	0.877905
	1.03699	1.00458
	1.08412
	1.04141
	0.963339
	1.02668
	1.01637
	1.05319
Fig 4C
	Biological replicates	Technical replicates	WT	shk-1
	1	1	33.9696	20.3397
		2	36.6623	30.3587
		3	29.8783	22.3809
	2	1	50.5968	17.7185
		2	38.9833	24.1487
		3	44.047	18.1814
	3	1	40.5851	35.4291
		2	31.3749	25.5054
		3	28.7249	22.6224
Fig 4E
	WT	shk-1	WT + Glucose	shk-1 + Glucose
	1.15645	0.819382	1.04136	0.989287
	1.0989	0.797459	1.34006	1.04958
	0.882412	0.808421	1.36198	1.04684
	1.0715	0.665919	1.25237	1.03587
	0.959143	0.682362	1.2003	1.10987
	0.901594	0.841305	1.06876	1.02765
	1.12631	0.770055	1.14001	0.953662
	0.972845	0.923518	1.35376	0.956403
	1.07424	0.907075	1.17015	0.890633
	0.981066	0.80568	1.52093	0.852267
	1.06328	0.704285	1.31266	0.93996
	1.02217	0.907075	1.41953	0.978326
	0.824863	0.819382	1.32636	1.17015
	0.909816	0.945441	1.21948	0.926258
	0.948181	0.816642	1.38117	0.890633
	1.25785	0.844046	1.40309	0.890633
	1.18934	0.838565	1.24415	0.989287
	1.214	0.80294	1.06876	0.863229
	1.37569	0.764574	1.16193	0.844046
	0.926258	0.761834	0.986547	0.80568
	0.918037	0.715247	0.972845	0.93996
	0.983807	0.775536	1.03861	0.890633
	0.918037	0.690583	1.05506	0.928998
	0.918037	0.646736	1.10713	0.783757
	0.87419	0.696064	1.00299	0.781016
	0.80294	0.783757	1.3154	0.833084
	0.926258	0.87419	1.13179	1.15097
	0.800199	0.789238	1.11261	0.811161
	0.992028	0.808421	1.12631	0.772795
	0.811161	0.819382	1.30443	0.865969
	0.896114	0.844046	1.16467	0.950922
	0.841305	0.704285	1.17838	0.93722
	1.02491	0.663179	1.02765	0.781016
	0.912556	0.712506	1.00573	0.835825
	1.15919	0.676881	1.06602	0.781016
	0.898854	0.663179	1.06054	0.822123
	1.00573	0.712506	1.0441	0.775536
	0.997509	0.893373	1.03587	0.912556
	0.956403	0.775536	0.986547	0.745391
	1.0578	0.660438	1.01121	0.811161
	1.14275	0.622073	1.07424
	1.12357		1.0441
	1.12357		0.857748
	0.959143		0.986547
			0.994768
			0.898854
			1.04958
			1.17564
			0.904335
			0.907075
			1.00025
			0.898854
			0.750872
			0.844046
			0.887892
			0.896114
			0.942701
			0.811161
			0.816642
			1.02765
Fig 4F
7.7mM AS																																					10h	12h	14h	16h	18h	20h	22h	24h	26h	28h	29h	30h
	Biological replicates	Technical replicates	0h	10h	12h	14h	16h	18h	20h	22h	24h	26h	28h																								dead	dead	dead	dead	dead	dead	dead	dead	dead	dead	dead
WT	1	1	25	25	25	22	20	17	10	3	2	0
		2	27	27	27	26	26	26	22	11	6	3	0
		3	26	26	26	26	26	22	19	14	5	2	0
	2	1	28	27	26	24	23	23	20	11	3	0
		2	29	29	29	26	25	24	20	11	2	0
		3	27	26	25	20	20	19	14	9	3	0
	3	1	28	26	26	26	26	26	7	7	3	0
		2	30	29	29	29	29	29	11	7	3	0
		3	28	25	25	22	22	22	10	4	2	0																								sum	#REF!	#REF!	#REF!	#REF!	#REF!	#REF!	#REF!	#REF!	#REF!	#REF!	#REF!	#REF!
shk-1	1	1	27	26	26	20	14	2	2	0
		2	28	26	25	20	13	5	3	0
		3	29	28	24	21	12	2	0
	2	1	30	27	24	19	11	3	1	0
		2	28	25	22	18	14	5	1	0
		3	27	24	22	20	14	3	0
	3	1	29	28	25	19	11	8	0
		2	30	25	23	17	11	6	0
		3	29	19	15	10	7	6	0																												#REF!	#REF!	#REF!	#REF!	#REF!	#REF!	#REF!	#REF!	#REF!	#REF!	#REF!	#REF!
WT + Glucose	1	1	26	26	26	25	23	20	12	5	3	0	0
WT+Glucose (2)		2	27	27	27	26	25	24	16	11	8	3	0
WT+Glucose (3)		3	28	28	28	27	26	24	13	5	4	0	0
WT+Glucose (4)	2	1	24	24	24	23	23	20	16	8	5	1	0
WT+Glucose (5)		2	27	26	26	25	25	22	13	8	6	3	0
WT+Glucose (6)		3	26	26	25	25	24	20	13	8	6	2	0
WT+Glucose (7)	3	1	25	24	23	23	22	20	9	4	3	0	0
WT+Glucose (8)		2	27	27	27	25	22	21	19	14	11	5	0																							0h	10h	12h	14h	16h	18h	20h	22h	24h	26h	28h	29h
WT+Glucose (9)		3	27	26	26	26	24	18	14	5	0																										#REF!	#REF!	#REF!	#REF!	#REF!	#REF!	#REF!	#REF!	#REF!	#REF!	#REF!	#REF!
shk-1+ Glucose	1	1	27	26	25	22	19	13	11	4	0
shk-1+Glucose (2)		2	30	30	26	24	20	11	9	2	0
shk-1+Glucose (3)		3	26	25	25	20	18	6	3	0
shk-1+Glucose (4)	2	1	26	23	22	20	20	11	5	0
shk-1+Glucose (5)		2	27	24	24	22	18	11	6	1	0
shk-1+Glucose (6)		3	29	26	25	22	20	13	8	1	0
shk-1+Glucose (7)	3	1	27	22	20	19	16	12	7	0	0
shk-1+Glucose (8)		2	28	27	26	24	21	13	10	3	0
shk-1+Glucose (9)		3	29	28	26	24	20	15	11	3	0																										#REF!	#REF!	#REF!	#REF!	#REF!	#REF!	#REF!	#REF!	#REF!	#REF!	#REF!	#REF!
Fig 4G
7.7mM AS																																				0h	10h	12h	14h	16h	18h	20h	22h	24h	26h	28h	30h	32h	34h
	Biological replicates	Technical replicates	0h	10h	12h	14h	16h	18h	20h	22h	24h	26h	28h	30h	32h																						dead	dead	dead	dead	dead	dead	dead	dead	dead	dead	dead	dead	dead
WT	1	1	20	20	20	20	20	18	16	16	15	14	8	4	0
		2	23	22	20	20	19	19	17	15	13	10	4	0
		3	18	18	18	18	18	18	18	16	16	15	9	5	0
	2	1	22	22	22	22	20	20	18	17	16	13	10	5	0
		2	25	24	23	23	20	19	16	14	14	11	7	4	0
		3	20	20	20	18	18	16	16	14	11	11	6	3	0
	3	1	25	25	25	23	22	22	17	15	15	12	8	5	0
		2	25	24	24	24	20	18	18	18	14	12	7	3	0
		3	23	23	23	22	19	19	16	15	12	12	9	4	0																					sum	#REF!	#REF!	#REF!	#REF!	#REF!	#REF!	#REF!	#REF!	#REF!	#REF!	#REF!	#REF!	#REF!
shk-1	1	1	23	22	20	18	15	11	5	4	4	0
		2	19	19	19	19	13	10	8	4	2	0
		3	25	25	24	22	15	10	6	3	2	0
	2	1	20	19	19	16	14	11	7	4	2	0
		2	22	20	20	15	15	11	9	5	2	0
		3	24	23	23	17	14	12	6	3	3	0
	3	1	25	22	22	22	16	14	8	4	2	0
		2	20	18	18	18	11	8	5	3	0
		3	19	19	15	13	13	6	6	3	0																										#REF!	#REF!	#REF!	#REF!	#REF!	#REF!	#REF!	#REF!	#REF!	#REF!	#REF!
WT + Trehalose	1	1	20	20	20	20	20	19	18	16	16	14	8	4	0
WT +Trehalose (2)		2	20	20	20	20	20	19	19	16	16	12	6	2	0
WT +Trehalose (3)		3	22	22	22	21	20	19	18	16	15	15	9	5	0
WT +Trehalose (4)	2	1	25	23	23	22	20	18	16	15	14	11	6	4	0
WT +Trehalose (5)		2	25	25	25	24	22	22	20	18	16	10	6	5	0
WT +Trehalose (6)		3	23	23	22	22	20	19	18	17	15	12	8	4	0
WT +Trehalose (7)	3	1	22	22	22	22	20	18	18	17	15	12	8	5	0
WT +Trehalose (8)		2	20	20	20	19	19	19	17	16	16	12	5	2	0																					0h	10h	12h	14h	16h	18h	20h	22h	24h	26h	28h	30h	32h	34h
WT +Trehalose (9)		3	20	20	20	20	20	18	18	16	16	12	7	3	0																						#REF!	#REF!	#REF!	#REF!	#REF!	#REF!	#REF!	#REF!	#REF!	#REF!	#REF!	#REF!	#REF!
shk-1 + Trehalose	1	1	27	27	25	25	22	19	17	15	14	10	8	0
shk-1 +Trehalose (2)		2	25	25	25	23	20	19	18	14	14	11	5	0
shk-1 +Trehalose (3)		3	23	22	20	19	17	15	14	12	12	8	6	0
shk-1 +Trehalose (4)	2	1	25	25	25	22	20	19	18	14	12	10	5	0
shk-1 +Trehalose (5)		2	20	20	20	18	17	15	13	11	8	6	4	0
shk-1 +Trehalose (6)		3	23	22	22	22	20	17	12	12	10	10	3	0
shk-1 +Trehalose (7)	3	1	20	20	19	18	16	15	13	10	8	8	5	0
shk-1 +Trehalose (8)		2	25	24	24	23	20	17	14	13	10	10	5	0
shk-1 +Trehalose (9)		3	19	19	19	17	13	13	11	9	7	7	5	0																							#REF!	#REF!	#REF!	#REF!	#REF!	#REF!	#REF!	#REF!	#REF!	#REF!	#REF!	#REF!	#REF!
Fig 4I
	WT	shk-1	flcn-1	shk-1; flcn-1
	1.2229	0.911946	1.39797	1.14189
	1.12099	0.891042	1.26209	1.31174
	0.810038	0.893655	1.29084	1.07395
	1.06611	0.830942	1.24641	1.02692
	0.951142	0.930237	1.13144	1.01124
	1.02953	0.807425	1.3248	0.961594
	1.40581	0.76823	1.29345	1.45023
	1.45546	0.776069	1.11054	1.445
	1.07134	0.723808	1.23857	1.35093
	0.919785	0.695065	1.283	0.901494
	1.22812	0.710743	1.21506	1.03476
	1.13405	0.726421	1.06873	0.982498
	0.909333	0.697678	1.36661	0.94069
	0.953755	1.00079	1.80821	1.45807
	0.864912	0.825716	1.13144	1.16802
	1.01385	0.773456	1.11054	0.990337
	1.07134	0.804812	1.07657	1.15496
	0.951142	0.791747	1.17586	1.01124
	0.883203	0.773456	1.30651	1.09225
	0.851847	0.867525	0.867525	1.05305
	0.82049	0.627126	1.05566	1.04521
	0.987724	0.585318	0.987724	0.956368
	0.85446	0.82049	1.25425	1.25687
	1.02953	0.838781	0.938076	1.02169
	0.885816	1.07918	1.43455	1.08441
	1.26993	0.828329	1.09486	1.01124
	0.85446	0.914559	1.06089	0.990337
	0.948529	0.953755	1.05828	0.964207
	1.27777	0.726421	1.39013	0.867525
	0.911946	0.736873	1.08179	0.956368
	0.956368	0.721195	1.09486	0.951142
	1.00863	0.830942	1.20461	0.94069
	1.02953	0.653257	1.33003	0.956368
	1.05044	0.70813	0.990337	0.862299
	1.05566	0.648031	1.15234	0.945916
	0.841395	0.663709	0.961594	1.08441
	0.804812	0.593157	1.19938	1.01908
	0.770843	0.640191	1.19677	0.987724
	0.972046	0.718582	1.14451	1.06873
	0.904107	0.789134	1.08702	1.1027
	0.875364	0.710743	1.12883	1.05566
	0.927624			0.94069
	1.04782
Fig 4J
7.7mM AS																																					10h	12h	14h	16h	18h	20h	22h	24h	26h	28h	29h	30h
	Biological replicates	Technical replicates	0h	10h	12h	14h	16h	18h	20h	22h	24h	26h	28h																								dead	dead	dead	dead	dead	dead	dead	dead	dead	dead	dead
WT	1	1	25	25	25	25	23	17	9	3	1	0
WT (2)		2	25	25	25	25	23	17	11	6	0
WT (3)		3	25	24	24	24	23	20	15	6	0
WT (4)	2	1	22	22	22	20	20	10	4	0
WT (5)		2	24	24	24	23	23	18	11	1	0
WT (6)		3	29	29	29	28	26	20	5	0
WT (7)	3	1	25	24	23	22	21	17	10	5	0
WT (8)		2	26	26	26	24	22	22	13	7	1	0
WT (9)		3	27	27	25	25	23	20	12	6	0																									sum	#REF!	#REF!	#REF!	#REF!	#REF!	#REF!	#REF!	#REF!	#REF!	0	#REF!	#REF!
flcn-1	1	1	20	20	19	19	19	19	19	15	6	2	0
flcn-1 (2)		2	19	19	19	19	19	19	19	16	7	3	0
flcn-1 (3)		3	22	22	22	22	22	21	21	19	8	0
flcn-1 (4)	2	1	28	28	28	28	28	28	28	15	1	0
flcn-1 (5)		2	25	25	25	25	25	24	23	13	3	0
flcn-1 (6)		3	27	27	27	27	27	27	27	16	5	0
flcn-1 (7)	3	1	25	25	25	22	20	19	17	10	4	0
flcn-1 (8)		2	24	24	23	22	19	18	16	13	8	3	0
flcn-1 (9)		3	22	22	21	20	20	17	16	10	3	0																									#REF!	#REF!	#REF!	#REF!	#REF!	#REF!	#REF!	#REF!	#REF!	0	#REF!	#REF!
shk-1	1	1	20	18	13	3	2	1	0
shk-1 (2)		2	22	20	16	4	2	0
shk-1 (3)		3	21	19	16	5	3	0
shk-1 (4)	2	1	15	15	11	2	1	0
shk-1 (5)		2	19	18	11	1	0
shk-1 (6)		3	24	22	13	3	3	0
shk-1 (7)	3	1	24	20	16	6	1	0
shk-1 (8)		2	23	21	14	4	0																													0h	10h	12h	14h	16h	18h	20h	22h	24h	26h	28h	29h
shk-1 (9)		3	22	20	13	3	0																														#REF!	#REF!	#REF!	#REF!	#REF!	#REF!	#REF!	#REF!	#REF!	0	#REF!	#REF!
shk-1; flcn-1	1	1	15	15	13	13	13	9	5	1	0
shk-1; flcn-1 (2)		2	23	21	19	13	12	6	4	1	0
shk-1; flcn-1 (3)		3	15	14	12	12	9	4	2	1	0
shk-1; flcn-1 (4)	2	1	22	22	21	17	14	8	2	0
shk-1; flcn-1 (5)		2	24	23	20	16	14	4	3	1	0
shk-1; flcn-1 (6)		3	25	24	20	15	11	9	5	0
shk-1; flcn-1 (7)	3	1	22	22	20	12	8	3	1	0
shk-1; flcn-1 (8)		2	19	18	15	9	8	5	3	1	0
shk-1; flcn-1 (9)		3	17	17	14	8	4	3	1	0																											#REF!	#REF!	#REF!	#REF!	#REF!	#REF!	#REF!	#REF!	#REF!	0	#REF!	#REF!
[truncated: 4 more columns]

## Sheet: Fig 5
Fig 5B
	WT	shk-1
	21.481	36.862
	24.477	25.439
	42.678	41.326
	43.813	44.212
	36.297	31.201
	55.351	38.764
	53.205	34.291
	25.934	35.074
	51.616	38.254
	12.602	34.368
	35.322	43.443
	11.813	45.343
	17.061	40.285
	21.095	36.469
	16.587	26.067
	29.387	25.61
	13.816	34.109
	27.384	39.926
	39.525	33.186
	34.922	30.073
	28.841	49.001
	10.82	57.994
	12.941	43.342
	18.028	36.101
	26.76	43.588
	25.148	15.403
	12.318	38.277
	27.135	65.707
	22.522	48.513
	15.064	37.287
	12.875	44.169
	18.112	26.518
	17.429	39.379
	19.226	37.103
	15.878	30.243
	28.368	46.675
	31.837	29.826
	30.647	31.84
	36.534	39.071
	36.218	43.777
	37.815	50.129
	26.467	32.523
	26.975	39.008
	23.164	43.582
	22.909	50.599
	25.661	40.49
	20.497	40.606
	28.943	45.596
	18.564	39.162
	27.985	26.946
	34.463	43.311
	30.626	30.607
	24.531	25.695
	27.34	53.907
	36.642	35.985
	25.127	48.31
	21.497	30.541
	8.453	24.754
	22	20.936
	15.113	34.746
	12.704	34.736
	7.632	48.341
Fig 5C
		WT			shk-1
	1.59452	8.58074	8.02023	7.63746	10.4669	12.4371	12.8163
	8.17633	5.01144	6.7042	5.06223	9.09614	9.00424	12.4951
	14.7619	5.23411	8.55704	5.68577	8.73728	9.66126	11.3285
	21.347	6.68701	6.55487	6.4713	5.10354	9.09111	8.41497
	28.0141	6.1926	9.54478	14.2168	10.3298	9.99475	16.7398
	34.6111	9.09455	6.45664	8.54675	10.6502	11.325	20.293
	41.1972	7.69522	13.8618	9.2627	10.8663	11.6751	13.9095
	47.7821	9.26836	11.593	9.25494	12.5296	14.0006	16.9823
	54.4509	2.60915	2.6306	2.00083	3.76784	3.10819	2.80747
	61.0434	2.47459	2.50658	1.96437	2.83957	3.47493	3.93969
	67.6338	2.43569	2.53988	2.0242	2.91139	3.45963	4.12609
	74.2233	2.45873	2.47853	2.03694	3.06337	3.45823	3.80486
Fig 5D
	Biological replicates	Technical replicates	WT	shk-1
	1	1	16.7044	7.45008
		2	15.4754	5.18306
	2	1	11.4412	8.44547
		2	19.0687	6.72101
	3	1	19.5828	9.24222
		2	13.9796	8.57531
Fig 5F
	WT	shk-1	shk-1; myo-3p::shk-1	WT + AS	shk-1 + AS	shk-1; myo-3p::shk-1 + AS
	18.819	12.187	24.336	2.923	15.714	8.053
	12.276	9.23	10.797	4.012	11.911	7.424
	14.237	6.28	17.893	3.756	18.902	5.825
	16.902	26.212	18.916	5.646	13.905	9.358
	16.605	24.566	21.934	9.197	14.329	3.453
	31.173	24.725	8.144	7.162	8.402	4.086
	25.849	35.321	3.926	5.302	13.732	14.05
	19.266	20.378	12.961	5.633	27.989	4.984
	14.007	9.001	8.563	6.918	25.149	2.725
	11.222	12.713	6.406	3.104	19.834	1.36
	12.915	17.224	8.845	0.766	29.533	10.272
	6.192	23.001	7.368	1.372	14.911	6.39
	11.665	12.019	30.502	6.472	9.346	12.99
	24.123	13.17	7.448	4.394	16.719	12.067
	19.919	16.059	22.768	1.811	19.359	19.854
	15.787	18.511	20.725	3.819	19.92	7.346
	10.266	8.649	28.635	5.284	21.38	4.599
	8.875	12.526	23.938	1.874	10.997	2.855
	8.882	15.955	7.9	3.512	13.898	7.948
	9.909	11.016	8.232	4.381	4.982	5.825
	16.163	21.393	12.298	3.466	16.638	8.658
	8.904	13.614	26.198	5.035	12.29	14.052
	21.388	21.55	21.228	2.865	17.834	9.414
	33.391	20.5	20.093	7.043	5.484	5.226
	21.026	12.28	18.131	8.638	12.521	2.549
	6.646	25.941	29.651	4.436	6.258	4.258
	11.583	20.059	25.515	3.183	11.984	2.506
	12.753	11.09	17.838	4.99	9.791	7.81
	26.072	10.783	15.007	7.284	14.283	9.867
	16.194	5.459	20.141	7.57	28.033	4.655
	9.1	17.788	7.246	3.747	28.077	3.848
	16.102	16.549	23.621	10.1	22.871	3.439
	10.373	19.787	12.231	6.626	11.336	3.847
	17.969	20.726	13.389	6.944	11.641	7.266
	20.405	10.006	23.237	9.92	11.546	11.876
	17.941	5.496	17.188	6.58	7.887	18.021
	21.203	10.374	26.315	3.707	20.147	5.546
	20.674	16.095	13.19	9.663	12.546	3.675
	19.031	22.962	25.257	11.502	6.641	10.007
	26.259	20.696	23.993	8.538	14.145	9.642
	27.689	22.58	31.927	12.763	10.995	3.837
		25.043	11.607	11.018	11.156	13.963
		17.499	18.081	9.638		4.86
		19.172	30.437	6.559		5.664
		14.437	14.913	8.329		3.189
		22.673	12.374	11.638		6.491
		9.568	12.603	5.71		8.443
		15.348	16.709	5.923		9.303
			22.111	6.074		8.434
			11.385			4.382
			21.286			6.237
			20.253			5.904
			11.01			6.459
			24.26			8.576
			13.044			9.91
			18.833			10.3
						5.289
						14.206
						6.442
						12.603
						10.666
						8.049
						10.331
						4.567
						7.899
						4.802
						11.735
						15.531
						12.45
						5.634
						9.844
						11.508
						6.24
						5.256
						4.915
						0.791
						4.133
						4.87
						6.647
						7.337
						12.996
						8.522
						2.864
						5.066
						5.134
						1.951
						4.726
						7.596
						2.257
						4.995
						6.996
						4.196

## Sheet: Fig 6
Fig 6B
7.7mM AS
	Biological replicates	Technical replicates	0h	10h	12h	14h	16h	18h	20h	22h	24h	26h	28h
WT	1	1	30	29	27	27	20	14	8	2	1	0
		2	28	28	27	27	24	17	11	0
		3	28	28	28	28	26	20	10	1	0
	2	1	27	26	22	20	17	9	7	4	0
		2	23	23	20	19	16	12	5	1	0
		3	25	25	23	21	19	13	5	3	0
	3	1	29	29	28	26	24	17	10	8	0
		2	26	25	24	22	20	14	8	5	0
		3	23	23	20	20	18	15	9	6	0
shk-1	1	1	23	20	13	4	3	0
		2	26	24	19	11	5	0
		3	28	27	22	14	3	0
	2	1	27	25	20	9	4	0
		2	23	21	18	10	2	1	0
		3	24	19	16	9	8	5	0
	3	1	30	28	25	21	12	4	0
		2	29	27	26	17	9	2	0
		3	29	28	23	18	7	1	0
WT, catp-3p::catp-3	1	1	23	22	20	20	19	17	12	6	3	0
WT, catp-3p::catp-3 (2)		2	25	25	24	23	19	17	13	12	8	2	0
WT, catp-3p::catp-3 (3)		3	25	25	24	23	22	15	11	8	5	1	0
WT, catp-3p::catp-3 (4)	2	1	28	25	23	21	18	16	10	4	2	0
WT, catp-3p::catp-3 (5)		2	25	24	23	23	22	21	15	13	9	2	0
WT, catp-3p::catp-3 (6)		3	27	27	26	24	23	18	13	10	6	1	0
WT, catp-3p::catp-3 (7)	3	1	28	28	26	26	25	21	13	11	7	2	0
WT, catp-3p::catp-3 (8)		2	25	25	25	22	17	13	12	8	5	0
WT, catp-3p::catp-3 (9)		3	28	26	23	22	20	15	7	2	1	0
shk-1, catp-3p::catp-3	1	1	21	19	16	15	11	7	6	3	1	0
shk-1, catp-3p::catp-3 (2)		2	21	19	16	16	14	8	4	1	0
shk-1, catp-3p::catp-3 (3)		3	23	22	20	19	17	11	2	0
shk-1, catp-3p::catp-3 (4)	2	1	28	27	25	22	19	14	8	4	2	0
shk-1, catp-3p::catp-3 (5)		2	25	24	23	21	18	10	3	0
shk-1, catp-3p::catp-3 (6)		3	24	22	20	20	18	12	5	1	0
shk-1, catp-3p::catp-3 (7)	3	1	26	24	23	20	19	13	5	0
shk-1, catp-3p::catp-3 (8)		2	24	24	23	22	21	17	13	3	1	0
shk-1, catp-3p::catp-3 (9)		3	27	27	26	24	20	13	7	3	1	0
Fig 6C
7.7mM AS
	Biological replicates	Technical replicates	0h	10h	12h	14h	16h	18h	20h	22h	24h	26h
WT	1	1	24	24	24	23	21	17	12	9	2	0
		2	22	22	20	20	18	13	8	5	1	0
		3	25	24	22	21	19	15	11	7	2	0
	2	1	29	29	28	27	21	16	8	3	0
		2	29	29	29	29	20	13	10	5	2	0
		3	28	28	27	26	19	15	9	4	1	0
	3	1	26	25	24	22	20	16	9	4	2	0
		2	29	28	27	25	19	19	11	5	3	0
		3	28	26	24	24	21	16	7	3	2	0
shk-1	1	1	27	22	18	16	6	1	0
		2	26	20	18	14	8	3	0
		3	25	20	16	10	5	0
	2	1	27	22	19	16	6	1	0
		2	26	21	18	15	6	1	0
		3	24	20	18	12	5	2	0
	3	1	25	22	19	15	8	3	0
		2	26	21	18	14	8	1	0
		3	21	18	16	12	8	3	0
catp-3	1	1	26	26	25	24	18	11	3	0
catp-3 (2)		2	26	23	22	19	17	11	7	3	0
catp-3 (3)		3	27	23	22	20	16	10	8	4	0
catp-3 (4)	2	1	28	24	24	19	15	12	4	0
catp-3 (5)		2	26	22	21	20	18	16	8	3	0
catp-3 (6)		3	28	27	24	20	16	11	2	0
catp-3 (7)	3	1	30	22	20	18	14	10	3	0
catp-3 (8)		2	29	27	24	21	19	9	7	2	0
catp-3 (9)		3	26	23	21	20	17	13	5	1	0
shk-1; catp-3	1	1	23	20	19	14	3	2	0
shk-1; catp-3 (2)		2	29	19	19	14	10	2	0
shk-1; catp-3 (3)		3	25	21	19	12	5	1	0
shk-1; catp-3 (4)	2	1	26	22	18	5	2	0
shk-1; catp-3 (5)		2	23	22	20	14	9	2	0
shk-1; catp-3 (6)		3	29	26	22	17	8	4	0
shk-1; catp-3 (7)	3	1	30	20	19	12	5	1	0
shk-1; catp-3 (8)		2	25	20	18	11	3	2	0
shk-1; catp-3 (9)		3	26	22	18	12	5	2	0
Fig 6E
7.7mM AS
	Biological replicates	Technical replicates	0h	10h	12h	14h	16h	18h	20h	22h	24h	26h	28h	29h
WT	1	1	27	26	26	25	22	21	12	4	1	0
		2	28	28	28	28	21	20	13	8	5	2	0
		3	26	25	25	24	18	13	10	2	0
	2	1	23	22	20	19	18	16	11	8	2	0
		2	27	26	25	24	24	23	16	7	2	0
		3	26	25	23	21	19	17	13	8	3	2	0
	3	1	28	27	26	24	24	22	13	8	0
		2	26	25	23	21	20	18	10	9	5	3	0
		3	28	26	25	23	23	22	16	9	1	1	0
shk-1	1	1	30	24	23	22	10	6	2	0
		2	28	25	23	21	7	4	0
		3	27	20	18	12	3	1	0
	2	1	24	22	17	15	11	7	3	0
		2	22	20	17	13	10	6	4	1
		3	22	20	19	11	5	3	2	1
	3	1	20	20	17	11	3	1	0
		2	22	20	16	13	4	2	0
		3	24	23	19	16	3	3	0
WT; myo-3p::catp-3	1	1	27	26	26	25	22	17	15	9	5	3	1	0
WT; myo-3p::catp-3 (2)		2	27	25	25	25	23	19	15	8	3	2	0
WT; myo-3p::catp-3 (3)		3	25	25	25	23	22	19	16	10	4	3	1	0
WT; myo-3p::catp-3 (4)	2	1	28	26	26	22	20	18	15	9	4	2	1	0
WT; myo-3p::catp-3 (5)		2	28	25	25	24	23	20	18	11	6	4	2	0
WT; myo-3p::catp-3 (6)		3	26	24	24	24	22	17	15	10	4	3	1	0
WT; myo-3p::catp-3 (7)	3	1	23	23	23	22	22	19	15	9	6	3	1	0
WT; myo-3p::catp-3 (8)		2	22	21	21	20	20	17	12	7	4	1	0
WT; myo-3p::catp-3 (9)		3	26	23	23	23	20	18	14	6	3	1	0
shk-1; myo-3p::catp-3	1	1	27	27	27	26	24	19	14	4	1	0
shk-1; myo-3p::catp-3 (2)		2	29	28	27	26	23	20	12	7	4	1	0
shk-1; myo-3p::catp-3 (3)		3	25	22	21	19	16	13	7	2	0	0
shk-1; myo-3p::catp-3 (4)	2	1	27	25	23	22	18	15	7	1	0	0
shk-1; myo-3p::catp-3 (5)		2	22	20	19	17	10	8	3	3	1	0
shk-1; myo-3p::catp-3 (6)		3	29	25	23	20	16	9	4	1	0
shk-1; myo-3p::catp-3 (7)	3	1	27	25	25	24	17	15	6	1	0
shk-1; myo-3p::catp-3 (8)		2	21	20	20	19	19	18	13	7	3	1	0
shk-1; myo-3p::catp-3 (9)		3	25	25	23	21	19	17	13	10	5	0
Fig 6G	WT	shk-1	shk-1; myo-3p::catp-3	WT + AS	shk-1 + AS	shk-1; myo-3p::catp-3 + AS
	15.444	7.981	12.915	5.712	14.081	3.006
	17.437	15.163	20.331	4.103	11.87	6.505
	19.861	19.902	20.992	5.506	21.701	9.476
	12.467	19.133	14.852	6.975	12.12	10.853
	19.089	19.113	22.208	4.537	16.493	6.462
	19.221	12.689	11.48	3.664	10.023	14.078
	16.915	16.868	22.039	2.498	12.08	9.178
	13.44	21.476	11.014	3.011	21.05	3.065
	15.553	20.075	8.655	2.646	15.531	7.301
	11.796	14.676	12.678	2.911	14.064	3.75
	18.895	10.751	12.187	1.389	7.312	4.864
	16.611	8.692	26.677	3.053	17.773	2.795
	14.572	10.3	19.78	5.053	11.13	5.222
	15.971	18.047	21.39	8.893	11.88	4.515
	11.266	17.707	12.868	5.676	11.968	3.843
	18.406	19.801	11.759	4.21	16.613	7.204
	13.656	20.086	19.699	7.668	14.087	6.151
	21.671	22.277	12.05	7.644	23.213	4.017
	23.677	20.656	15.141	3.604	16.064	7.796
	20.623	19.581	15.851	8.869	7.136	9.152
	23.265	25.562	13.937	3.16	5.53	10.571
	14.104	19.958	27.717	2.5	5.697	5.229
	12.877	14.492	24.546	7.361	14.76	4.071
	13.876	11.816	29.855	6.327	8.959	8.463
	16.774	12.533	27.17	4.901	17.863	4.174
	13.216	14.368	22.374	8.404	18.073	5.976
	15.315	14.269	16.518	7.877	11.115	7.675
	12.536	8.478	18.156	9.501	15.877	4.513
	17.378	15.786	13.856	7.595	14.099	6.573
	19.409	13.409	14.379	4.727	10.186	2.247
	21.606	19.394	24.73	9.268	21.842	3.363
	18.511	11.656	15.375	6.048	6.959	11.153
	22.938	7.773	15.593	7.757	16.864	7.401
	18.392	16.185	21.182	7.134	10.239	1.911
	14.838	17.097	6.844	9.289	5.349	8.064
	15.237	9.538	11.704	5.439	8.389	0.873
	16.32	13.353	11.093	5.637	20.618	3.855
	18.121	11.877	10.899	9.607	19.134	4.276
	16.604	14.327	9.977	6.507	12.532	2.626
	16.394	11.12	23.158	4.684	15.422	3.139
	14.922	7.605	25.151	6.914	11.602	4.646
	15.047	15.532	11.396	5.684	20.003	3.151
	15.968	11.616	15.411	10.511	10.238	2.985
		14.037	21.783	12.886	14.783	1.564
		11.836	11.426	8.573	9.674	2.658
		9.431	21.189	4.193	15.42	2.205
			5.301	6.611	15.972	9.478
			7.796	2.852	20.954	6.563
			23.629	7.017	18.52	9.489
			9.894	7.323		11.481
			17.298			1.164
			16.089			4.46
			11.391			6.689
			15.068			6.278
			7.883			5.011
			11.532			3.963
			13.504			0.875
			25.823			12.851
			13.951			13.157
			4.604			10.783
			10.097			8.697
			19.576			2.289
			10.306			6.892
			10.522			15.181
			6.311			8.529
			12.375			11.942
			8.345			4.824
			11.186			1.231
			17.573			5.594
			18.193			9.066
			6.436			8.604
			26.867			6.08
			17.734			8.85
			11.856			11.339
						7.173
						13.291
						11.507
						13.505
						9.109
						13.51
						9.301
						14.027
						2.9
						11.386
						4.206
						4.516
						2.445
						3.956

## Sheet:  S1 Fig
S1A-S1F
			0d	1d	2 d	3 d	4 d	5 d	6 d	7 d	8 d	9 d	10 d	11 d	12 d	13 d	14 d	15 d	16 d	17 d	18 d	19 d	20 d
shk-1; shl-1		1	30	30	18	3	3	2	2	2	2	2	2	0
		2	30	30	27	14	6	4	2	2	1	1	1	0
exp-2; kvs-1; kvs-2; kvs-3; kvs-4; kvs-5		1	30	30	28	26	22	22	22	20	18	16	13	8	7	5	2	1	0
		2	30	29	29	29	26	23	22	20	16	14	13	13	13	11	7	5	3	3	2	2	0
shw-1; egl-36; shw-3		1	30	30	28	27	16	12	9	8	7	5	4	4	4	3	3	3	2	2	0
		2	30	29	29	27	20	17	15	12	10	8	7	5	4	4	4	2	1	1	0
kqt-1; kqt-2; kqt-3		1	30	30	29	27	17	11	8	7	6	6	6	3	1	1	0
		2	30	30	30	26	26	19	11	9	7	6	4	4	4	2	2	1	0
egl-2; unc-103		1	30	30	30	27	21	15	13	13	11	10	6	5	3	2	2	2	0
		2	30	30	30	29	27	26	17	13	12	11	9	4	4	3	1	1	0
slo-1; slo-2		1	30	28	26	20	12	9	8	8	8	8	6	6	4	4	4	3	1	1	0
		2	30	30	30	30	24	19	19	18	15	15	13	13	11	7	5	3	3	0
kcnl-1; kcnl-2; kcnl-3; kcnl-4		1	30	30	30	30	26	23	15	13	11	10	9	9	6	6	4	2	1	1	0
		2	30	30	30	30	29	24	17	12	9	7	7	7	6	4	3	3	1	0
egl-23; twk-9		1	30	30	27	26	20	17	15	14	11	8	8	6	5	5	3	1	1	1	0
		2	30	30	29	28	26	24	19	14	10	10	9	8	7	5	5	4	2	2	0
sup-9; twk-20		1	30	30	30	27	22	21	17	14	12	11	8	7	6	4	4	2	1	0
		2	30	30	28	27	25	22	18	16	13	11	9	7	6	3	3	3	1	0
unc-58; unc-110		1	30	30	30	27	25	20	16	15	12	10	9	8	3	3	1	1	1	1	0
		2	30	30	28	27	23	22	20	15	10	8	7	6	4	4	4	2	1	0
twk-1; twk-2		1	30	30	29	24	16	12	9	8	8	7	6	6	4	4	3	2	1	0
		2	30	30	29	28	20	16	14	12	12	11	11	9	9	8	6	3	3	1	0
twk-3; twk-10		1	30	30	30	27	20	19	16	13	10	9	7	5	2	1	0
		2	30	30	29	27	23	21	17	16	14	13	13	8	5	5	4	3	1	1	0
twk-4; twk-5		1	30	30	28	26	22	19	16	12	11	8	8	5	4	3	1	1	1	0
		2	30	29	28	25	23	20	15	12	11	9	7	7	5	3	2	1	1	0
twk-6		1	30	29	29	27	23	17	15	15	12	9	7	7	5	3	2	2	1	1	0
		2	30	30	28	27	24	19	16	13	12	8	7	6	5	2	2	1	1	1	0
twk-7; twk-8; twk-40		1	30	30	27	23	22	16	12	10	8	6	5	3	3	2	1	1	0
		2	30	30	29	29	26	21	14	10	6	6	5	4	2	2	2	1	1	0
twk-11; twk-12; twk-13		1	30	30	26	25	23	20	18	18	15	14	13	11	7	7	4	2	1	1	0
		2	30	30	28	28	27	26	25	23	22	20	20	19	15	13	10	8	6	4	3	3	0
twk-14; twk-16; twk-17		1	30	28	24	21	18	10	6	4	4	4	2	1	0
		2	30	30	28	26	14	9	8	5	4	3	3	2	2	0
twk-21; twk-22; twk-23		1	30	30	29	28	23	16	12	10	9	9	8	7	5	3	2	1	1	0
		2	30	30	27	24	19	14	13	11	8	6	4	4	3	2	2	1	1	0
twk-24; twk-26; twk-45		1	30	30	26	24	18	14	13	11	11	11	9	7	6	2	0
		2	30	30	26	25	24	19	17	14	12	10	9	6	6	5	4	3	3	0
twk-25; twk-33; twk-34; twk-36		1	30	30	30	28	20	16	12	7	7	6	5	5	4	3	1	1	0
		2	30	29	27	25	19	12	10	8	8	7	6	6	5	5	5	3	1	1	0
twk-28; twk-29; twk-30		1	30	27	26	23	16	11	9	7	7	6	3	3	3	2	2	2	1	0
		2	30	29	28	27	21	16	15	14	14	13	13	12	10	8	5	3	3	0
twk-31; twk-32; twk-35		1	30	30	28	27	23	19	17	15	13	8	6	5	2	1	1	0
		2	30	30	30	30	26	24	21	18	15	9	9	5	3	3	3	2	2	1	1	0
twk-37; twk-39; twk-48		1	30	30	30	28	19	19	19	17	14	12	11	7	5	4	4	3	3	2	0
		2	30	30	28	28	20	15	12	12	7	5	5	4	4	3	3	3	2	0
twk-42; twk-43; twk-44		1	30	30	28	24	16	13	12	11	11	11	8	8	7	6	4	3	0
		2	30	30	29	26	17	15	14	13	9	8	8	8	8	7	6	4	1	0
twk-46; twk-47; twk-49		1	30	30	26	22	14	12	10	9	9	8	6	4	3	3	2	2	2	0
		2	30	30	28	25	20	15	11	11	11	9	5	5	5	5	3	3	1	1	0
irk-1; irk-2; irk-3		1	30	30	29	28	28	24	22	21	19	16	11	8	4	3	2	2	1	1	0
		2	30	30	30	29	27	26	24	17	14	11	11	9	9	8	5	5	3	3	1	0
WT		1	30	30	30	25	20	17	14	10	9	7	7	7	5	3	3	2	1	0
		2	30	28	28	26	22	20	16	14	12	11	9	7	5	4	3	2	2	1	0
S1G
V. cholerae A1552			0d	1d	2 d	3 d	4 d	5 d	6 d	7 d	8 d	9 d	10 d	11 d	12 d	13 d	14 d	15 d	16 d	17 d	18 d	19 d
	Biological replicates	Technical replicates		alive	alive	alive	alive	alive	alive	alive	alive	alive	alive	alive	alive	alive	alive	alive	alive	alive	alive	alive
WT	1	1	30	29	29	24	19	17	13	10	9	7	6	6	5	2	1	1	0
WT (2)		2	30	30	29	24	19	16	12	11	9	9	8	7	4	2	1	1	0
WT (3)		3	30	30	30	28	18	16	16	14	11	10	7	6	6	5	4	2	1	0
WT (4)	2	1	30	30	30	30	24	22	19	16	14	12	10	9	7	5	4	2	2	1	0
WT (5)		2	30	30	30	29	23	19	16	14	13	10	9	8	5	4	3	2	1	0
WT (6)		3	30	30	29	29	25	23	23	22	20	19	16	15	13	10	7	4	3	2	0
WT (7)	3	1	30	30	29	24	19	19	17	16	14	11	7	6	6	4	2	2	0
WT (8)		2	30	28	28	27	22	18	15	11	9	8	8	6	5	3	3	3	1	0
WT (9)		3	30	29	28	26	20	15	12	12	10	8	7	5	5	4	2	1	1	0
shk-1; shl-1	1	1	30	30	20	10	9	6	5	4	2	1	1	0
shk-1; shl-1 (2)		2	30	29	21	5	5	5	3	3	2	2	1	0
shk-1; shl-1 (3)		3	30	29	21	8	4	3	3	3	2	2	1	0
shk-1; shl-1 (4)	2	1	30	29	27	15	11	9	3	1	1	0
shk-1; shl-1 (5)		2	30	30	22	12	7	6	4	2	1	0
shk-1; shl-1 (6)		3	30	30	24	10	8	6	3	2	1	0
shk-1; shl-1 (7)	3	1	30	28	21	11	6	3	3	2	2	2	0
shk-1; shl-1 (8)		2	30	30	22	15	8	5	4	2	1	1	0
shk-1; shl-1 (9)		3	30	29	20	9	6	5	5	3	2	2	1	0
shk-1	1	1	30	29	25	16	5	5	5	4	1	0
shk-1 (2)		2	30	30	26	19	9	8	6	5	2	2	0
shk-1 (3)		3	30	30	30	19	12	8	7	5	4	2	1	1	0
shk-1 (4)	2	1	30	29	29	13	10	9	5	3	2	1	0
shk-1 (5)		2	30	30	30	14	10	7	5	4	3	2	1	0
shk-1 (6)		3	30	29	26	11	8	4	2	2	1	1	0
shk-1 (7)	3	1	30	30	20	10	5	4	4	3	2	0
shk-1 (8)		2	30	30	22	12	7	5	5	2	1	1	0
shk-1 (9)		3	30	30	24	8	4	3	3	3	1	0
shl-1	1	1	30	30	29	26	15	14	14	14	14	13	13	9	7	6	5	3	3	1	1	0
shl-1 (2)		2	30	30	30	28	23	21	20	17	15	14	13	11	9	7	6	3	1	0
shl-1 (3)		3	30	29	29	27	23	22	22	19	17	17	16	12	10	6	3	2	0
shl-1 (4)	2	1	30	29	28	28	26	24	23	23	23	22	19	17	14	8	4	2	1	0
shl-1 (5)		2	30	30	29	29	25	23	23	21	21	20	19	18	16	13	10	6	5	3	2	0
shl-1 (6)		3	30	30	30	29	26	24	23	23	21	20	17	14	14	10	6	2	2	1	0
shl-1 (7)	3	1	30	30	28	28	21	16	13	13	9	8	4	4	3	1	1	1	0
shl-1 (8)		2	30	29	29	24	22	14	11	10	9	8	8	5	3	3	3	2	1	1	0
shl-1 (9)		3	30	30	28	25	19	19	15	12	10	5	5	4	2	2	2	1	0
S1H
			0d	1d	2 d	3 d	4 d	5 d	6 d	7 d	8 d	9 d	10 d	11 d	12 d	13 d	14 d	15 d	16 d	17 d	18 d	19 d	20 d	21d	22d	23d	24d	25d
Heat-killed V. cholerae A1552	Biological replicates	Technical replicates		alive	alive	alive	alive	alive	alive	alive	alive	alive	alive	alive	alive	alive	alive	alive	alive	alive	alive	alive	alive	alive	alive	alive	alive	alive
WT	1	1	30	30	30	30	30	30	30	30	30	28	27	27	27	26	26	23	21	18	14	12	9	6	4	2	2	0
WT (2)		2	30	30	30	30	30	30	30	30	30	30	28	26	26	24	22	22	19	18	13	11	8	8	5	3	1	0
WT (3)		3	30	30	30	30	29	29	27	27	27	26	25	25	25	25	22	21	21	21	15	11	8	4	3	2	2	0
WT (4)	2	1	30	30	30	29	28	28	28	27	27	25	25	25	23	23	22	22	20	18	13	10	7	5	4	3	1	0
WT (5)		2	30	29	29	29	28	28	27	27	27	27	27	25	25	25	24	21	20	15	10	8	6	4	4	3	2	0
WT (6)		3	30	30	30	30	29	29	29	29	28	28	26	26	25	25	25	22	21	21	15	9	6	3	3	1	0
WT (7)	3	1	30	30	30	30	29	29	29	29	27	26	26	26	26	26	25	25	22	18	16	13	7	5	5	2	0
WT (8)		2	30	30	30	29	29	29	29	27	27	27	27	27	24	24	24	20	19	19	14	11	8	5	4	2	1	0
WT (9)		3	30	29	29	28	27	27	26	26	26	25	23	23	23	23	22	22	21	20	16	11	9	6	5	2	2	0
shk-1	1	1	30	30	30	29	28	28	28	28	28	28	28	26	26	24	24	22	19	19	15	11	9	4	3	1	1	0
shk-1 (2)		2	30	30	30	29	27	27	27	27	27	27	25	25	25	22	22	22	21	16	15	9	9	7	3	2	2	0
shk-1 (3)		3	30	30	30	30	30	30	30	28	28	27	25	25	25	25	25	22	20	18	16	11	7	3	3	1	0
shk-1 (4)	2	1	30	30	29	29	28	28	28	28	27	27	26	26	24	23	22	22	20	17	11	9	5	5	4	2	1	0
shk-1 (5)		2	30	30	29	29	29	29	27	26	26	26	26	25	24	24	24	22	21	17	15	13	8	4	4	2	2	0
shk-1 (6)		3	30	29	29	29	28	26	25	25	25	25	24	24	23	22	22	20	19	16	13	11	6	6	3	3	0
shk-1 (7)	3	1	30	30	29	28	28	28	28	28	26	26	24	24	24	23	23	23	20	16	11	8	4	4	2	2	0
shk-1 (8)		2	30	30	30	29	28	28	26	26	25	24	24	24	24	21	21	21	20	18	15	9	6	5	3	2	1	0
shk-1 (9)		3	30	30	29	28	28	28	28	27	25	23	23	23	21	20	20	19	15	10	9	7	6	3	1	0
S1I			2H		4H		8H		16H		24 H
	Biological replicates	Technical replicates	in		in		in		in		in
WT, E. coli Top-10	1	1	27	90	29	96.6667	24	80	22	73.3333	22	73.3333
WT, E. coli Top-10 (2)		2	26	86.6667	25	83.3333	21	70	21	70	21	70
WT, E. coli Top-10 (3)		3	26	86.6667	24	80	27	90	20	66.6667	23	76.6667
WT, E. coli Top-10 (4)	2	1	23	76.6667	22	73.3333	26	86.6667	28	93.3333	23	76.6667
WT, E. coli Top-10 (5)		2	25	83.3333	25	83.3333	24	80	25	83.3333	28	93.3333
WT, E. coli Top-10 (6)		3	29	96.6667	24	80	26	86.6667	27	90	20	66.6667
WT, E. coli Top-10 (7)	3	1	27	90	26	86.6667	29	96.6667	21	70	24	80
WT, E. coli Top-10 (8)		2	26	86.6667	25	83.3333	23	76.6667	27	90	27	90
WT, E. coli Top-10 (9)		3	25	83.3333	24	80	25	83.3333	23	76.6667	22	73.3333
shk-1, E. coli Top-10	1	1	27	90	26	86.6667	26	86.6667	19	63.3333	26	86.6667
shk-1, E. coli Top-10 (2)		2	30	100	26	86.6667	20	66.6667	30	100	23	76.6667
shk-1, E. coli Top-10 (3)		3	24	80	19	63.3333	25	83.3333	25	83.3333	21	70
shk-1, E. coli Top-10 (4)	2	1	24	80	30	100	25	83.3333	26	86.6667	24	80
shk-1, E. coli Top-10 (5)		2	27	90	26	86.6667	30	100	27	90	22	73.3333
shk-1, E. coli Top-10 (6)		3	26	86.6667	26	86.6667	23	76.6667	19	63.3333	20	66.6667
shk-1, E. coli Top-10 (7)	3	1	26	86.6667	24	80	25	83.3333	24	80	26	86.6667
shk-1, E. coli Top-10 (8)		2	25	83.3333	25	83.3333	23	76.6667	25	83.3333	18	60
shk-1, E. coli Top-10 (9)		3	23	76.6667	27	90	26	86.6667	27	90	28	93.3333
WT, E. coli Top-10, makD,C,B,A	1	1	22	73.3333	25	83.3333	25	83.3333	26	86.6667	27	90
WT, E. coli Top-10, makD,C,B,A (2)		2	25	83.3333	26	86.6667	24	80	19	63.3333	22	73.3333
WT, E. coli Top-10, makD,C,B,A (3)		3	25	83.3333	25	83.3333	22	73.3333	23	76.6667	23	76.6667
WT, E. coli Top-10, makD,C,B,A (4)	2	1	26	86.6667	24	80	23	76.6667	26	86.6667	27	90
WT, E. coli Top-10, makD,C,B,A (5)		2	25	83.3333	23	76.6667	26	86.6667	28	93.3333	18	60
WT, E. coli Top-10, makD,C,B,A (6)		3	24	80	29	96.6667	27	90	29	96.6667	25	83.3333
WT, E. coli Top-10, makD,C,B,A (7)	3	1	29	96.6667	26	86.6667	27	90	20	66.6667	25	83.3333
WT, E. coli Top-10, makD,C,B,A (8)		2	26	86.6667	25	83.3333	25	83.3333	21	70	24	80
WT, E. coli Top-10, makD,C,B,A (9)		3	23	76.6667	27	90	29	96.6667	24	80	22	73.3333
shk-1, E. coli Top-10, makD,C,B,A	1	1	22	73.3333	24	80	21	70	25	83.3333	28	93.3333
shk-1, E. coli Top-10, makD,C,B,A (2)		2	25	83.3333	23	76.6667	24	80	24	80	20	66.6667
shk-1, E. coli Top-10, makD,C,B,A (3)		3	28	93.3333	26	86.6667	23	76.6667	26	86.6667	27	90
shk-1, E. coli Top-10, makD,C,B,A (4)	2	1	27	90	30	100	26	86.6667	20	66.6667	26	86.6667
shk-1, E. coli Top-10, makD,C,B,A (5)		2	25	83.3333	20	66.6667	25	83.3333	22	73.3333	25	83.3333
shk-1, E. coli Top-10, makD,C,B,A (6)		3	25	83.3333	26	86.6667	27	90	28	93.3333	23	76.6667
shk-1, E. coli Top-10, makD,C,B,A (7)	3	1	24	80	28	93.3333	29	96.6667	23	76.6667	27	90
shk-1, E. coli Top-10, makD,C,B,A (8)		2	26	86.6667	24	80	26	86.6667	25	83.3333	20	66.6667
shk-1, E. coli Top-10, makD,C,B,A (9)		3	26	86.6667	25	83.3333	24	80	26	86.6667	20	66.6667
S1J
			0d	1d	2 d	3 d	4 d	5 d	6 d	7 d	8 d	9 d	10 d	11 d	12 d	13 d	14 d	15 d	16 d	17 d	18 d	19 d	20 d	21d	22d	23d
	Biological replicates	Technical replicates		alive	alive	alive	alive	alive	alive	alive	alive	alive	alive	alive	alive	alive	alive	alive	alive	alive	alive	alive	alive
WT, E. coli Top-10	1	1	30	30	30	30	30	30	30	30	29	29	27	25	22	19	17	15	13	9	8	5	2	2	0
		2	30	30	30	30	30	29	29	29	28	28	27	26	25	20	16	12	9	8	8	6	4	2	1	0
		3	30	30	30	30	29	29	27	27	27	26	26	25	23	21	20	16	14	10	5	5	3	2	0
	2	1	30	30	30	29	29	28	28	28	27	25	23	22	20	20	19	15	12	9	6	4	2	0
		2	30	29	29	29	28	28	27	27	27	27	27	25	22	19	19	13	8	8	5	5	3	2	0
		3	30	30	30	30	30	29	29	28	28	27	25	25	23	20	18	15	12	9	6	4	2	2	1	0
	3	1	30	30	30	28	28	28	28	26	26	24	23	23	22	22	17	15	12	8	6	5	5	3	1	0
		2	30	30	29	27	27	27	26	26	25	25	23	23	21	21	19	17	13	11	7	4	3	3	2	0
		3	30	30	30	28	28	26	26	26	25	25	25	23	20	20	17	15	13	9	8	6	5	2	0
shk-1, E. coli Top-10	1	1	30	30	30	29	28	28	28	27	27	27	27	24	22	19	19	13	11	7	5	3	2	0
		2	30	30	30	29	27	24	24	23	22	22	22	22	22	21	16	10	9	9	6	4	2	1	0
		3	30	30	30	30	30	30	30	28	28	27	25	22	20	18	18	13	10	7	5	3	3	1	0
	2	1	30	30	29	29	28	28	28	28	28	26	25	24	22	20	16	13	9	7	4	2	1	1	0
		2	30	30	29	29	28	28	27	27	27	26	26	26	26	24	21	17	13	8	8	4	3	0
		3	30	29	29	29	28	28	28	28	28	23	23	23	21	19	16	14	11	7	6	2	1	0
	3	1	30	30	29	28	27	27	27	27	26	25	25	25	22	20	16	13	11	8	8	4	3	1	0
		2	30	30	28	28	28	28	28	26	26	26	26	26	23	21	15	11	9	9	5	4	2	2	0
		3	30	30	30	29	28	28	28	27	27	25	23	23	23	23	19	15	12	6	3	3	3	1	0
WT, E. coli Top-10, makD,C,B,A	1	1	30	30	29	29	25	25	24	24	24	23	21	19	17	15	12	9	5	2	0
		2	30	28	27	27	24	24	23	23	22	21	20	20	15	12	9	7	4	1	0
		3	30	30	27	27	26	26	24	24	23	21	20	18	15	11	9	5	3	2	0
	2	1	30	30	29	28	27	27	27	26	25	22	19	19	15	15	10	8	5	3	2	0
		2	30	28	27	27	26	26	25	24	21	17	17	16	12	10	10	6	4	1	0
		3	30	29	28	28	26	26	25	24	20	20	18	17	14	10	9	6	5	3	1	0
	3	1	30	30	29	27	26	26	25	23	23	21	21	18	16	15	11	7	2	1	0
		2	30	29	28	26	26	26	25	24	21	21	20	17	17	13	11	9	5	2	0
		3	30	30	28	26	26	26	25	25	24	22	20	18	16	13	10	8	5	3	1	0
shk-1, E. coli Top-10, makD,C,B,A	1	1	30	28	25	18	18	17	16	15	14	13	11	11	8	5	3	1	0
		2	30	28	23	18	16	14	13	12	11	10	8	8	4	3	1	0
		3	30	27	24	22	19	18	18	18	18	15	13	12	10	7	4	2	0
	2	1	30	26	25	20	18	18	18	18	16	14	11	11	8	6	4	2	0
		2	30	28	18	18	18	18	18	18	18	17	15	13	7	5	2	2	0
		3	30	29	19	18	17	16	16	16	16	16	14	12	11	6	3	3	0
	3	1	30	29	27	26	19	18	15	15	14	13	13	8	5	3	1	0
		2	30	28	28	26	21	17	17	16	16	16	15	12	7	4	1	1	0
		3	30	29	28	27	22	18	18	16	15	15	15	11	6	6	3	2	0

## Sheet: S3 Fig
S3A
7.7mM AS
	Biological replicates	Technical replicates	0h	10h	12h	14h	16h	18h	20h	22h	24h	26h	28h
WT	1	1	25	25	24	23	19	15	8	2	0
WT (2)		2	25	25	25	24	21	15	8	0
WT (3)		3	28	27	27	27	22	13	7	0
WT (4)	2	1	25	23	20	19	17	12	6	2	1	0
WT (5)		2	24	23	22	22	20	12	6	1	0
WT (6)		3	25	23	22	21	21	13	7	0
WT (7)	3	1	28	27	27	27	26	19	12	8	4	2	0
WT (8)		2	25	25	25	25	23	17	9	4	1	0
WT (9)		3	22	22	22	22	20	13	6	2	0
shk-1 #1	1	1	28	24	20	14	1	0
shk-1 #1 (2)		2	26	22	16	9	1	0
shk-1 #1 (3)		3	26	24	16	8	0
shk-1 #1 (4)	2	1	24	22	18	8	1	0
shk-1 #1 (5)		2	29	27	22	13	3	1
shk-1 #1 (6)		3	26	24	12	5	1	1
shk-1 #1 (7)	3	1	28	28	22	19	6	3	0
shk-1 #1 (8)		2	27	23	20	10	4	2	0
shk-1 #1 (9)		3	27	23	18	14	6	3	0
shk-1 #2	1	1	27	23	19	16	5	0
shk-1 #2 (2)		2	26	23	19	11	1	0
shk-1 #2 (3)		3	27	24	21	13	5	0
shk-1 #2 (4)	2	1	22	22	21	14	6	0
shk-1 #2 (5)		2	25	20	17	10	5	0
shk-1 #2 (6)		3	25	24	21	16	7	2	0
shk-1 #2 (7)	3	1	25	24	23	14	7	0
shk-1 #2 (8)		2	28	24	23	15	8	2	0
shk-1 #2 (9)		3	22	17	13	9	4	1	0
S3B
75mM Paraquate
	Biological replicates	Technical replicates	0h	10h	12h	14h	16h	18h	20h	22h	24h	26h	28h	29h	30h	31h	32h
WT	1	1	28	28	28	28	28	26	22	22	19	15	10	7	3	1	0
WT (2)		2	26	26	26	26	24	23	17	17	11	10	8	7	3	0
WT (3)		3	29	29	29	28	27	25	23	22	20	15	10	7	5	0
WT (4)	2	1	25	25	25	25	24	24	22	20	17	13	10	6	3	0
WT (5)		2	27	27	27	27	24	24	23	22	21	14	11	9	6	0
WT (6)		3	25	25	25	25	21	21	19	18	18	11	8	4	1	0
WT (7)	3	1	27	27	27	26	26	25	22	20	19	12	10	7	4	2	0
WT (8)		2	25	25	25	23	23	23	19	15	12	6	4	3	0
WT (9)		3	30	30	30	30	28	27	24	22	19	11	8	5	2	0
shk-1 #1	1	1	30	30	30	30	28	27	17	13	7	4	1	0
shk-1 #1 (2)		2	28	28	28	28	26	25	18	10	4	2	1	0
shk-1 #1 (3)		3	30	30	29	29	29	27	20	13	6	3	0
shk-1 #1 (4)	2	1	27	27	27	25	24	22	20	18	17	6	2	0
shk-1 #1 (5)		2	27	26	26	22	22	18	16	11	4	3	2	0
shk-1 #1 (6)		3	27	27	26	23	23	20	18	10	5	2	1	0
shk-1 #1 (7)	3	1	29	29	27	25	25	23	19	17	6	1	0
shk-1 #1 (8)		2	30	30	27	23	23	17	14	7	1	1	0
shk-1 #1 (9)		3	28	27	25	23	22	19	16	12	2	0
shk-1 #2	1	1	28	28	28	27	22	22	17	15	8	5	2	0
shk-1 #2 (2)		2	29	29	29	29	23	20	14	7	5	3	3	0
shk-1 #2 (3)		3	29	28	28	26	20	18	12	6	4	2	1	0
shk-1 #2 (4)	2	1	30	30	30	27	26	26	20	16	10	3	0
shk-1 #2 (5)		2	30	30	28	27	25	25	18	15	8	5	0
shk-1 #2 (6)		3	29	27	27	24	23	20	19	13	4	2	0
shk-1 #2 (7)	3	1	24	23	22	22	22	22	21	12	6	3	0
shk-1 #2 (8)		2	28	26	26	25	22	20	16	11	7	4	0
shk-1 #2 (9)		3	27	25	23	23	23	20	18	15	8	6	1	0
S3C
7.7mM AS
	Biological replicates	Technical replicates	0h	10h	12h	14h	16h	18h	20h	22h	24h	26h	28h	30h	32H	34H
WT	1	1	23	22	19	19	18	16	9	2	0
WT (2)		2	27	27	25	24	23	20	15	4	1	0
WT (3)		3	27	27	26	26	22	19	15	5	2	0
WT (4)	2	1	27	27	27	26	23	23	16	6	2	0
WT (5)		2	27	25	24	23	22	20	12	7	2	0
WT (6)		3	26	26	24	23	22	19	10	5	3	0
WT (7)	3	1	21	18	18	18	16	14	14	7	1	0
WT (8)		2	23	23	22	20	19	12	7	4	2	0
WT (9)		3	25	23	23	22	18	13	9	3	0
shk-1	1	1	25	16	12	6	5	3	0
shk-1 (2)		2	25	19	15	11	7	4	0
shk-1 (3)		3	27	18	14	8	4	2	0
shk-1 (4)	2	1	25	18	15	10	4	1	0
shk-1 (5)		2	24	20	16	8	3	1	0
shk-1 (6)		3	27	22	16	11	6	3	0
shk-1 (7)	3	1	25	19	16	13	3	3	0
shk-1 (8)		2	22	16	11	8	1	0
shk-1 (9)		3	28	22	18	14	6	2	0
skn-1 (1ax120)	1	1	26	26	26	26	25	25	25	21	18	8	4	0
skn-1 gf 1ax120 (2)		2	29	29	29	29	27	26	25	24	19	9	5	0	0
skn-1 gf 1ax120 (3)		3	28	28	28	28	26	25	25	23	20	10	6	1	0
skn-1 gf 1ax120 (4)	2	1	30	30	26	26	26	26	24	20	16	9	5	2	0
skn-1 gf 1ax120 (5)		2	27	27	25	24	24	24	22	20	14	10	6	3	0
skn-1 gf 1ax120 (6)		3	30	30	29	28	28	24	20	19	15	11	4	0
skn-1 gf 1ax120 (7)	3	1	21	21	20	19	19	19	19	18	18	12	6	1	0
skn-1 gf 1ax120 (8)		2	22	22	22	22	20	19	18	18	14	9	3	0
skn-1 gf 1ax120 (9)		3	28	28	26	26	26	26	26	26	24	15	8	4	0
shk-1; skn-1( lax120)	1	1	28	25	21	21	18	16	12	7	3	0
shk-1,skn-1 gf lax120 (2)		2	26	26	25	23	22	19	12	4	1	0
shk-1,skn-1 gf lax120 (3)		3	28	28	27	24	22	19	16	8	4	0
shk-1,skn-1 gf lax120 (4)	2	1	27	26	23	22	20	18	16	9	4	0
shk-1,skn-1 gf lax120 (5)		2	25	25	24	21	21	16	14	5	3	0
shk-1,skn-1 gf lax120 (6)		3	28	28	28	28	26	24	20	7	1	0
shk-1,skn-1 gf lax120 (7)	3	1	25	23	20	17	17	15	12	5	2	0
shk-1,skn-1 gf lax120 (8)		2	26	25	23	19	15	14	9	5	2	0
shk-1,skn-1 gf lax120 (9)		3	25	25	23	21	19	18	17	11	6	2	0
S3D
7.7mM AS
	Biological replicates	Technical replicates	0h	10h	12h	14h	16h	18h	20h	22h	24h	26h	28h	30h	32H	34H
WT	1	1	23	22	19	19	18	16	9	2	0
WT (2)		2	27	27	25	24	23	20	15	4	1	0
WT (3)		3	27	27	26	26	22	19	15	5	2	0
WT (4)	2	1	27	27	27	26	23	23	16	6	2	0
WT (5)		2	27	25	24	23	22	20	12	7	2	0
WT (6)		3	26	26	24	23	22	19	10	5	3	0
WT (7)	3	1	21	18	18	18	16	14	14	7	1	0
WT (8)		2	23	23	22	20	19	12	7	4	2	0
WT (9)		3	25	23	23	22	18	13	9	3	0
shk-1	1	1	25	16	12	6	5	3	0
shk-1 (2)		2	25	19	15	11	7	4	0
shk-1 (3)		3	27	18	14	8	4	2	0
shk-1 (4)	2	1	25	18	15	10	4	1	0
shk-1 (5)		2	24	20	16	8	3	1	0
shk-1 (6)		3	27	22	16	11	6	3	0
shk-1 (7)	3	1	25	19	16	13	3	3	0
shk-1 (8)		2	22	16	11	8	1	0
shk-1 (9)		3	28	22	18	14	6	2	0
skn-1 (1ax188)	1	1	31	31	30	30	29	27	27	23	21	10	6	3	0
skn-1 gf 1ax188 (2)		2	26	26	25	25	24	23	23	20	18	8	4	2	0
skn-1 gf 1ax188 (3)		3	26	26	25	25	24	24	24	21	19	9	5	1	0
skn-1 gf 1ax188 (4)	2	1	25	25	24	24	24	24	22	22	21	8	3	0
skn-1 gf 1ax188 (5)		2	28	27	26	26	26	26	24	22	20	10	6	4	1	0
skn-1 gf 1ax188 (6)		3	23	22	21	21	21	21	20	20	19	9	5	3	0
skn-1 gf 1ax188 (7)	3	1	25	25	23	23	22	22	19	19	18	8	4	3	0
skn-1 gf 1ax188 (8)		2	23	22	20	20	20	20	20	19	17	11	6	2	0
skn-1 gf 1ax188 (9)		3	28	26	26	24	24	24	22	20	18	8	6	2	0
shk-1; skn-1 (lax188)	1	1	25	24	23	22	21	18	12	4	3	0
shk-1,skn-1 gf lax188 (2)		2	24	23	22	19	18	16	14	5	4	0
shk-1,skn-1 gf lax188 (3)		3	26	26	25	24	20	15	12	5	4	0
shk-1,skn-1 gf lax188 (4)	2	1	25	24	22	22	18	14	10	3	2	0
shk-1,skn-1 gf lax188 (5)		2	29	28	26	26	25	20	18	7	6	2	0
shk-1,skn-1 gf lax188 (6)		3	28	27	26	26	23	20	17	11	6	0
shk-1,skn-1 gf lax188 (7)	3	1	27	26	25	25	21	17	15	10	9	5	0
shk-1,skn-1 gf lax188 (8)		2	27	27	25	24	20	16	14	6	3	0
shk-1,skn-1 gf lax188 (9)		3	27	27	25	22	19	18	16	12	7	3	0
S3F
7.7mM AS
	Biological replicates	Technical replicates	0h	10h	12h	14h	16h	18h	20h	22h
WT	1	1	29	29	29	23	15	5	2	0
WT (2)		2	26	25	25	23	17	5	1	0
WT (3)		3	26	25	22	15	8	3	0
WT (4)	2	1	23	23	23	17	10	8	2	0
WT (5)		2	26	25	24	18	12	3	0
WT (6)		3	24	24	24	20	10	6	2	0
WT (7)	3	1	29	29	28	18	14	6	1	0
WT (8)		2	27	26	25	20	17	3	0
WT (9)		3	25	24	23	15	11	6	3	0
shk-1 isoforms (abcdef)	1	1	24	20	17	9	2	0
shk-1 isoforms (abcdef) (2)		2	27	21	14	9	5	0
shk-1 isoforms (abcdef) (3)		3	29	22	16	6	2	0
shk-1 isoforms (abcdef) (4)	2	1	24	20	16	10	3	0
shk-1 isoforms (abcdef) (5)		2	28	25	17	11	3	0
shk-1 isoforms (abcdef) (6)		3	21	19	16	11	5	0
shk-1 isoforms (abcdef) (7)	3	1	30	26	18	12	5	0
shk-1 isoforms (abcdef) (8)		2	27	25	17	10	2	0
shk-1 isoforms (abcdef) (9)		3	28	26	14	7	1	0
shk-1 isoforms (cd)	1	1	21	20	19	19	14	8	3	0
shk-1 isoforms (cd) (2)		2	25	23	18	14	8	4	1	0
shk-1 isoforms (cd) (3)		3	27	26	26	25	15	8	1	0
shk-1 isoforms (cd) (4)	2	1	25	24	24	24	14	7	1	0
shk-1 isoforms (cd) (5)		2	26	25	23	20	9	4	0
shk-1 isoforms (cd) (6)		3	26	26	26	25	19	8	0
shk-1 isoforms (cd) (7)	3	1	24	23	20	18	8	4	0
shk-1 isoforms (cd) (8)		2	27	25	24	23	14	7	0
shk-1 isoforms (cd) (9)		3	28	27	26	24	14	8	2	0
shk-1 isoform (e)	1	1	28	28	27	26	11	7	3	0
shk-1 isoform (e) (2)		2	29	28	27	26	12	6	0
shk-1 isoform (e) (3)		3	27	27	26	24	13	10	1	0
shk-1 isoform (e) (4)	2	1	28	27	24	21	12	5	2	0
shk-1 isoform (e) (5)		2	28	27	23	19	11	7	4	0
shk-1 isoform (e) (6)		3	28	27	22	18	10	5	0
shk-1 isoform (e) (7)	3	1	28	28	24	21	15	7	3	0
shk-1 isoform (e) (8)		2	28	24	19	18	11	4	0
shk-1 isoform (e) (9)		3	28	25	17	15	8	3	0
shk-1 isoform (e)	1	1	28	26	22	18	11	6	3	0
shk-1 isoform (e) (2)		2	28	27	23	17	15	8	2	0
shk-1 isoform (e) (3)		3	28	27	20	18	9	3	0
shk-1 isoform (e) (4)	2	1	28	26	17	17	14	8	3	0
shk-1 isoform (e) (5)		2	28	27	21	20	10	7	2	0
shk-1 isoform (e) (6)		3	28	28	23	19	11	7	4	0
shk-1 isoform (e) (7)	3	1	28	27	21	18	9	3	0
shk-1 isoform (e) (8)		2	28	28	24	20	11	5	2	0
shk-1 isoform (e) (9)		3	25	24	18	18	13	5	1	0
shk-1 isoforms (abc)	1	1	28	28	24	18	17	8	3	0
shk-1 isoforms (abc) (2)		2	28	28	23	17	16	8	2	0
shk-1 isoforms (abc) (3)		3	29	27	22	21	19	3	0
shk-1 isoforms (abc) (4)	2	1	30	30	21	16	12	4	1	0
shk-1 isoforms (abc) (5)		2	30	30	24	20	19	6	3	0
shk-1 isoforms (abc) (6)		3	26	24	20	17	9	1	0
shk-1 isoforms (abc) (7)	3	1	25	24	23	18	10	5	2	0
shk-1 isoforms (abc) (8)		2	24	21	20	14	11	3	0
shk-1 isoforms (abc) (9)		3	27	25	25	14	9	4	1	0
S3I
7.7mM AS
	Biological replicates	Technical replicates	0h	10h	12h	14h	16h	18h	20h	22h	24h
rde-1; EV(RNAi)	1	1	29	28	28	20	16	6	3	0	0
rde-1; EV(RNAi) (2)		2	29	29	29	25	19	9	4	1	0
rde-1; EV(RNAi) (3)		3	28	27	27	24	19	9	5	2	0
rde-1; EV(RNAi) (4)	2	1	30	29	29	23	17	14	4	1	0
rde-1; EV(RNAi) (5)		2	30	27	27	24	19	16	6	3	0
rde-1; EV(RNAi) (6)		3	30	29	29	19	16	13	3	0
rde-1; EV(RNAi) (7)	3	1	27	27	26	19	14	4	2	0
rde-1; EV(RNAi) (8)		2	29	29	29	23	14	4	2	0
rde-1; EV(RNAi) (9)		3	26	26	26	18	12	6	3	0
rde-1; shk-1(RNAi)	1	1	29	28	27	20	16	7	4	1	0
rde-1; shk-1(RNAi) (2)		2	29	28	28	25	23	12	7	3	0
rde-1; shk-1(RNAi) (3)		3	22	22	21	17	13	4	2	0	0
rde-1; shk-1(RNAi) (4)	2	1	28	27	24	20	17	14	11	1	0
rde-1; shk-1(RNAi) (5)		2	30	30	30	25	20	15	12	2	0
rde-1; shk-1(RNAi) (6)		3	25	24	23	20	17	13	10	1	0
rde-1; shk-1(RNAi) (7)	3	1	27	26	25	19	13	7	0
rde-1; shk-1(RNAi) (8)		2	28	28	27	24	19	7	1	0
rde-1; shk-1(RNAi) (9)		3	28	28	27	25	20	9	1	0
rde-1; hlh-1p::rde-1; EV(RNAi)	1	1	23	22	21	19	13	7	1	0
rde-1; hlh-1p::rde-1; EV(RNAi) (2)		2	24	24	24	24	16	10	0
rde-1; hlh-1p::rde-1; EV(RNAi) (3)		3	27	26	26	19	11	4	2	0
rde-1; hlh-1p::rde-1; EV(RNAi) (4)	2	1	26	22	21	17	8	6	3	0
rde-1; hlh-1p::rde-1; EV(RNAi) (5)		2	28	27	26	20	9	3	2	0
rde-1; hlh-1p::rde-1; EV(RNAi) (6)		3	27	24	22	17	11	7	1	0
rde-1; hlh-1p::rde-1; EV(RNAi) (7)	3	1	28	27	26	24	12	5	3	1	0
rde-1; hlh-1p::rde-1; EV(RNAi) (8)		2	23	22	22	20	13	6	2	0
rde-1; hlh-1p::rde-1; EV(RNAi) (9)		3	26	25	25	20	15	7	0
rde-1; hlh-1p::rde-1; shk-1(RNAi)	1	1	23	20	13	3	0
rde-1; hlh-1p::rde-1; shk-1(RNAi) (2)		2	20	18	11	1	0
rde-1; hlh-1p::rde-1; shk-1(RNAi) (3)		3	21	17	8	4	0
rde-1; hlh-1p::rde-1; shk-1(RNAi) (4)	2	1	21	19	9	5	0
rde-1; hlh-1p::rde-1; shk-1(RNAi) (5)		2	21	16	7	3	0
rde-1; hlh-1p::rde-1; shk-1(RNAi) (6)		3	28	20	11	3	0
rde-1; hlh-1p::rde-1; shk-1(RNAi) (7)	3	1	24	19	11	5	1	0
rde-1; hlh-1p::rde-1; shk-1(RNAi) (8)		2	29	22	11	5	0
rde-1; hlh-1p::rde-1; shk-1(RNAi) (9)		3	26	20	12	6	0

## Sheet: S4 Fig
S4B
7.7mM AS
	Biological replicates	Technical replicates	0h	10h	12h	14h	16h	18h	20h	22h	24h
WT; EV(RNAi)	1	1	29	26	22	22	18	12	9	4	0
WT; EV(RNAi) (2)		2	27	27	27	27	21	15	10	5	0
WT; EV(RNAi) (3)		3	30	29	29	27	20	13	7	4	0
WT; EV(RNAi) (4)	2	1	27	27	27	22	22	17	12	4	0
WT; EV(RNAi) (5)		2	25	24	24	19	17	11	4	1	0
WT; EV(RNAi) (6)		3	25	23	22	19	17	15	7	2	0
WT; EV(RNAi) (7)	3	1	29	24	23	20	15	12	9	5	0
WT; EV(RNAi) (8)		2	26	24	24	23	20	16	11	8	0
WT; EV(RNAi) (9)		3	29	21	16	8	1	0																										0
shk-1; EV(RNAi)	1	1	29	20	14	6	1	0
shk-1; EV(RNAi) (2)		2	29	20	16	7	1	0
shk-1; EV(RNAi) (3)		3	30	19	12	7	3	0
shk-1; EV(RNAi) (4)	2	1	28	21	14	9	5	2	0
shk-1; EV(RNAi) (5)		2	29	20	11	7	3	1	0
shk-1; EV(RNAi) (6)		3	30	22	12	9	2	0
shk-1; EV(RNAi) (7)	3	1	30	30	26	14	2	0
shk-1; EV(RNAi) (8)		2	28	22	19	10	7	3	0
shk-1; EV(RNAi) (9)		3	29	28	22	12	5	0																										0
WT; zip-8(RNAi)	1	1	27	27	27	27	19	12	5	3	0
WT; zip-8(RNAi) (2)		2	29	28	27	25	19	11	6	3	0
WT; zip-8(RNAi) (3)		3	30	29	28	28	24	16	11	6	0
WT; zip-8(RNAi) (4)	2	1	29	29	28	27	19	13	6	4	0
WT; zip-8(RNAi) (5)		2	29	28	28	25	15	8	2	2	0
WT; zip-8(RNAi) (6)		3	29	29	29	29	19	16	4	2	0
WT; zip-8(RNAi) (7)	3	1	26	26	26	26	20	10	2	0
WT; zip-8(RNAi) (8)		2	27	27	27	25	24	12	2	0
WT; zip-8(RNAi) (9)		3	28	28	28	28	22	12	3	0																								0
shk-1; zip-8(RNAi)	1	1	26	22	20	10	2	0
shk-1; zip-8(RNAi) (2)		2	29	21	20	10	1	0
shk-1; zip-8(RNAi) (3)		3	27	20	14	6	0
shk-1; zip-8(RNAi) (4)	2	1	29	19	13	2	0
shk-1; zip-8(RNAi) (5)		2	30	19	13	3	0
shk-1; zip-8(RNAi) (6)		3	30	20	8	3	0
shk-1; zip-8(RNAi) (7)	3	1	29	25	19	10	5	1	0
shk-1; zip-8(RNAi) (8)		2	26	20	14	10	4	3	0
shk-1; zip-8(RNAi) (9)		3	28	24	16	6	2	2	0																									0
S4C
7.7mM AS
	Biological replicates	Technical replicates	0h	10h	12h	14h	16h	18h	20h	22h	24h	26h
WT	1	1	24	24	24	23	23	20	14	2	2	0
WT (2)		2	28	28	27	27	27	26	18	3	1	0
WT (3)		3	26	26	26	26	25	23	10	1	0
WT (4)	2	1	27	27	27	27	26	21	16	3	0
WT (5)		2	28	26	26	24	19	14	8	2	1	0
WT (6)		3	28	25	25	24	23	20	12	6	3	0
WT (7)	3	1	27	27	27	27	26	15	10	10	5	0
WT (8)		2	28	28	28	28	26	17	14	7	3	0
WT (9)		3	28	28	28	27	25	18	11	7	5	0																						0
shk-1	1	1	26	24	19	12	8	5	2	0
shk-1 (2)		2	24	22	17	13	9	6	2	0
shk-1 (3)		3	27	22	17	9	6	5	0
shk-1 (4)	2	1	27	20	13	8	5	3	1	0
shk-1 (5)		2	26	22	18	15	10	5	1	0
shk-1 (6)		3	27	24	20	13	7	4	2	0
shk-1 (7)	3	1	24	20	15	9	3	2	0
shk-1 (8)		2	25	20	12	8	5	1	0
shk-1 (9)		3	24	21	12	7	3	1	0																									0
cav-1	1	1	28	28	28	27	27	20	12	4	2	0
cav-1 (2)		2	24	24	24	22	21	20	13	4	3	0
cav-1 (3)		3	25	25	24	24	24	22	16	5	2	0
cav-1 (4)	2	1	28	27	27	26	25	17	12	7	3	0
cav-1 (5)		2	26	25	25	24	23	18	14	9	5	0
cav-1 (6)		3	28	28	28	28	26	18	12	7	4	0
cav-1 (7)	3	1	23	21	21	21	20	14	10	5	3	0
cav-1 (8)		2	26	26	26	26	23	13	9	4	0
cav-1 (9)		3	27	27	26	25	22	13	9	7	4	0																						0
shk-1; cav-1	1	1	26	23	18	12	8	5	2	0
shk-1; cav-1 (2)		2	25	21	15	12	8	6	1	0
shk-1; cav-1 (3)		3	27	20	14	7	3	3	1	0
shk-1; cav-1 (4)	2	1	28	25	20	11	8	3	1	0
shk-1; cav-1 (5)		2	26	15	9	6	3	3	0
shk-1; cav-1 (6)		3	27	17	13	5	2	1	1	0
shk-1; cav-1 (7)	3	1	23	14	9	8	4	3	2	0
shk-1; cav-1 (8)		2	26	22	18	10	7	4	0
shk-1; cav-1 (9)		3	27	23	19	17	10	4	3	0																								0
S4D
7.7mM AS	Biological replicates	Technical replicates	0h	10h	12h	14h	16h	18h	20h	22h	24h	26h
WT	1	1	25	25	25	23	19	10	2	0
WT (2)		2	23	23	23	20	20	15	7	3	0
WT (3)		3	26	25	25	25	24	12	4	1	0
WT (4)	2	1	26	26	26	26	25	12	2	0
WT (5)		2	25	24	24	22	22	18	9	4	0
WT (6)		3	25	24	23	23	21	16	12	6	3	0
WT (7)	3	1	25	24	24	24	24	20	10	5	0
WT (8)		2	28	27	27	27	26	22	9	4	1	0
WT (9)		3	24	23	23	23	22	21	11	5	2	0																						0
zip-8 0E	1	1	23	23	22	22	20	19	12	6	0
zip-8 0E (2)		2	24	23	23	22	22	17	8	4	0
zip-8 0E (3)		3	23	22	22	21	21	18	5	3	0
zip-8 0E (4)	2	1	26	25	24	23	22	16	8	4	2	0
zip-8 0E (5)		2	24	24	23	22	21	16	10	4	1	0
zip-8 0E (6)		3	20	20	19	18	18	15	10	6	4	0
zip-8 0E (7)	3	1	20	19	19	19	17	13	8	5	2	0
zip-8 0E (8)		2	25	25	25	23	21	13	3	0
zip-8 0E (9)		3	28	27	27	27	24	14	7	3	0																							0
S4E
7.7mM AS	Biological replicates	Technical replicates	0h	10h	12h	14h	16h	18h	20h	22h	24h	26h
WT	1	1	26	26	26	25	22	17	3	1	0
		2	26	26	26	25	24	17	6	2	0
		3	22	22	21	21	19	17	10	5	1	0
	2	1	24	24	24	23	23	17	10	6	2	0
		2	25	24	22	22	19	12	9	3	0
		3	23	22	19	18	15	13	11	5	2	0
	3	1	22	22	21	20	18	16	7	4	0
		2	25	25	25	25	23	14	10	3	0
		3	20	20	20	19	17	16	8	2	0																							0
cav-1 0E	1	1	24	24	24	23	21	18	10	2	1	0
cav-1 0E (2)		2	25	24	24	23	20	15	7	3	0
cav-1 0E (3)		3	22	22	21	21	20	18	4	2	0
cav-1 0E (4)	2	1	27	27	27	27	24	16	6	3	0
cav-1 0E (5)		2	26	25	25	25	21	12	3	1	0
cav-1 0E (6)		3	26	26	26	25	19	15	5	2	0
cav-1 0E (7)	3	1	22	22	20	20	20	16	10	5	1	0
cav-1 0E (8)		2	28	28	28	27	23	16	8	3	0
cav-1 0E (9)		3	25	24	23	20	19	11	6	2	0																							0

## Sheet: S5 Fig
S5A
7.7mM AS	Biological replicates	Technical replicates	0h	10h	12h	14h	16h	18h	20h	22h	24h	26h	28h
WT	1	1	25	24	22	21	20	18	13	9	7	4	0
		2	23	23	23	23	20	16	10	6	3	2	0
		3	29	29	29	29	27	17	15	10	5	1	0
	2	1	26	25	25	23	23	15	11	6	3	0
		2	26	26	26	26	23	14	14	8	4	2	0
		3	29	29	29	28	27	17	11	7	3	1	0
	3	1	26	25	23	23	23	15	9	6	3	0
		2	26	26	26	23	23	14	11	10	5	2	0
		3	24	23	23	21	20	18	14	6	2	0																						0
catp-2	1	1	25	24	23	23	19	11	8	3	0
catp-2 (2)		2	26	22	19	16	11	8	6	0
catp-2 (3)		3	22	20	17	16	13	6	2	1	0
catp-2 (4)	2	1	29	25	20	19	14	7	3	0
catp-2 (5)		2	27	24	18	16	11	8	4	0
catp-2 (6)		3	29	23	16	15	9	5	2	0
catp-2 (7)	3	1	28	25	22	19	16	12	5	3	0
catp-2 (8)		2	26	24	20	17	17	13	6	0
catp-2 (9)		3	29	27	22	20	16	6	2	0																								0
S5B
7.7mM AS	Biological replicates	Technical replicates	0h	10h	12h	14h	16h	18h	20h	22h	24h	26h
WT	1	1	26	26	26	23	23	12	5	3	1	0
		2	29	28	27	23	18	14	9	5	2	0
		3	25	25	23	20	15	12	9	6	1	0
	2	1	27	26	22	20	19	15	12	9	5	0
		2	20	20	17	15	12	6	3	3	0
		3	23	22	22	21	16	14	9	7	3	0
	3	1	22	20	19	16	13	9	4	2	0
		2	29	27	25	23	17	8	5	2	0
		3	25	24	24	22	22	16	15	9	2	0																						0
catp-3	1	1	24	23	18	14	9	6	3	0
catp-3 (2)		2	23	22	19	16	6	4	2	0	0
catp-3 (3)		3	26	24	24	20	12	10	8	5	0
catp-3 (4)	2	1	28	28	26	24	14	9	4	0
catp-3 (5)		2	24	22	18	14	11	8	5	0
catp-3 (6)		3	28	27	22	13	7	5	3	0
catp-3 (7)	3	1	28	26	24	20	15	10	6	1	0
catp-3 (8)		2	29	25	22	19	13	10	6	2	0
catp-3 (9)		3	27	25	20	15	9	7	5	2	0																							0
S5C
7.7mM AS	Biological replicates	Technical replicates	0h	10h	12h	14h	16h	18h	20h	22h	24h	26h	28h
WT	1	1	21	20	19	19	14	9	7	4	1	1	0
		2	27	27	27	22	20	13	7	4	2	0
		3	25	25	25	22	19	16	7	4	2	0
	2	1	28	28	28	26	20	20	12	7	4	0
		2	21	21	21	17	15	12	7	3	1	0
		3	24	24	24	22	19	15	10	5	2	0
	3	1	26	26	26	24	20	12	7	3	2	0
		2	22	21	20	20	16	13	10	5	1	0
		3	27	25	24	21	19	10	5	3	1	0																						0
catp-4	1	1	24	21	18	17	16	15	9	7	4	1	0
catp-4 (2)		2	29	25	24	22	17	14	10	6	4	2	0
catp-4 (3)		3	26	25	24	24	19	14	10	2	1	0
catp-4 (4)	2	1	28	28	27	26	25	19	17	12	4	2	0
catp-4 (5)		2	23	22	18	18	18	12	9	3	1	0
catp-4 (6)		3	27	26	24	24	22	16	14	4	3	1	0
catp-4 (7)	3	1	27	26	24	24	23	18	15	8	3	0
catp-4 (8)		2	23	21	21	20	19	16	11	5	2	0	0
catp-4 (9)		3	22	22	20	18	16	11	6	3	0																							0
S5D
7.7mM AS	Biological replicates	Technical replicates	0h	10h	12h	14h	16h	18h	20h	22h	24h	26h
WT	1	1	31	31	31	30	29	17	12	5	2	0
		2	29	28	27	26	21	11	4	1	0
		3	29	29	28	26	21	11	3	0
	2	1	29	28	27	24	22	14	5	2	0
		2	27	26	26	24	19	11	5	1	0
		3	29	28	25	23	19	16	5	3	0
	3	1	28	28	25	22	20	10	2	1	0
		2	25	24	24	23	21	12	6	3	1	0
		3	27	26	25	22	19	16	11	6	3	0																						0
catp-6	1	1	26	24	17	14	9	5	3	0
catp-6 (2)		2	27	23	9	7	4	3	0
catp-6 (3)		3	28	19	15	11	9	1	0
catp-6 (4)	2	1	29	18	14	10	8	1	0
catp-6 (5)		2	30	23	19	13	5	3	0
catp-6 (6)		3	28	16	12	12	6	1	0
catp-6 (7)	3	1	30	24	19	13	3	1	0
catp-6 (8)		2	30	25	21	14	4	1	0
catp-6 (9)		3	28	21	18	11	9	7	1	0																								0
S5E
7.7mM AS	Biological replicates	Technical replicates	0h	10h	12h	14h	16h	18h	20h	22h	24h	26h
WT	1	1	28	28	27	27	26	13	10	6	3	0
		2	28	28	28	27	26	10	8	3	1	0
		3	30	29	28	28	28	26	16	10	5	0
	2	1	29	29	28	26	21	16	8	4	2	0
		2	29	28	27	26	22	15	6	2	0
		3	24	23	22	20	14	10	7	3	0
	3	1	20	20	18	18	16	15	8	2	0
		2	18	18	17	17	17	15	5	1	0
		3	23	23	23	23	23	21	15	10	2	0																						0
catp-7	1	1	27	27	26	25	24	15	10	5	2	0
catp-7 (2)		2	26	26	25	24	23	12	8	3	1	0
catp-7 (3)		3	24	24	24	23	22	13	5	2	0
catp-7 (4)	2	1	26	26	25	24	23	21	14	6	3	0
catp-7 (5)		2	29	29	29	28	27	19	12	5	2	0
catp-7 (6)		3	28	28	28	28	28	17	11	3	1	0
catp-7 (7)	3	1	22	21	19	19	19	17	9	3	2	0
catp-7 (8)		2	22	22	21	20	19	18	15	9	3	0
catp-7 (9)		3	24	23	23	23	22	18	14	5	2	0																						0
S5F
7.7mM AS	Biological replicates	Technical replicates	0h	10h	12h	14h	16h	18h	20h	22h	24h	26h	28h
WT	1	1	27	27	25	24	22	18	12	9	5	2	0
WT (2)		2	28	28	25	24	22	15	8	6	3	0
WT (3)		3	26	24	22	20	18	15	11	8	4	2	0
WT (4)	2	1	28	26	24	22	17	15	10	4	1	0
WT (5)		2	27	26	25	23	21	21	10	3	3	1	0
WT (6)		3	32	30	28	27	27	25	22	15	6	3	0
WT (7)	3	1	24	22	20	17	15	12	10	5	3	1	0
WT (8)		2	28	26	24	21	15	13	8	3	1	0
WT (9)		3	20	19	19	18	17	16	12	9	4	2	0																					0
shk-1	1	1	23	18	14	10	6	5	2	0
shk-1 (2)		2	25	20	16	12	8	5	1	0
shk-1 (3)		3	25	16	12	8	3	1	0
shk-1 (4)	2	1	25	18	16	13	7	4	0
shk-1 (5)		2	24	15	15	13	9	5	1	0
shk-1 (6)		3	28	27	18	12	6	3	0
shk-1 (7)	3	1	24	23	18	11	2	1	0
shk-1 (8)		2	28	21	15	9	4	1	0
shk-1 (9)		3	25	20	16	12	7	2	0																									0
WT; catp-2p::catp-2	1	1	22	21	19	17	15	13	6	2	0
WT; catp-2p::catp-2 (2)		2	22	20	18	14	11	7	3	1	0
WT; catp-2p::catp-2 (3)		3	28	27	26	21	17	12	6	3	0
WT; catp-2p::catp-2 (4)	2	1	28	21	21	18	15	12	6	1	0
WT; catp-2p::catp-2 (5)		2	25	24	21	19	16	14	8	4	2	0
WT; catp-2p::catp-2 (6)		3	29	26	24	21	18	15	8	3	1	0
WT; catp-2p::catp-2 (7)	3	1	26	24	22	18	13	10	6	2	0
WT; catp-2p::catp-2 (8)		2	29	27	23	22	14	10	5	1	0
WT; catp-2p::catp-2 (9)		3	29	22	22	22	16	11	6	1	0																							0
shk-1; catp-2p::catp-2	1	1	25	17	13	10	8	5	3	0
shk-1; catp-2p::catp-2 (2)		2	27	23	17	12	7	2	0
shk-1; catp-2p::catp-2 (3)		3	29	20	16	13	9	6	3	0
shk-1; catp-2p::catp-2 (4)	2	1	23	20	10	8	7	3	2	0
shk-1; catp-2p::catp-2 (5)		2	23	16	12	9	6	2	0
shk-1; catp-2p::catp-2 (6)		3	27	18	14	11	8	5	3	0
shk-1; catp-2p::catp-2 (7)	3	1	28	22	19	14	8	2	0
shk-1; catp-2p::catp-2 (8)		2	23	18	14	11	8	5	2	0
shk-1; catp-2p::catp-2 (9)		3	21	16	13	9	5	0																										0
S5G
7.7mM AS	Biological replicates	Technical replicates	0h	10h	12h	14h	16h	18h	20h	22h	24h	26h	28h
WT	1	1	30	30	29	24	21	19	9	6	3	1	0
WT (2)		2	24	22	18	15	14	14	8	5	3	1	0
WT (3)		3	29	29	29	27	22	20	15	9	4	2	0
WT (4)	2	1	26	24	23	20	19	15	8	5	2	0
WT (5)		2	26	24	22	20	20	18	9	5	3	0
WT (6)		3	25	24	22	20	19	17	10	6	4	1	0
WT (7)	3	1	29	26	23	23	20	15	12	9	4	1	0
WT (8)		2	28	28	28	23	16	15	10	8	3	0
WT (9)		3	25	25	25	25	18	14	7	6	3	0																						0
shk-1	1	1	27	25	20	15	7	4	2	0
shk-1 (2)		2	29	27	19	15	11	7	3	0
shk-1 (3)		3	29	27	20	14	9	5	2	0
shk-1 (4)	2	1	30	26	21	16	6	2	0
shk-1 (5)		2	28	25	20	15	7	2	0
shk-1 (6)		3	29	23	19	13	6	3	0
shk-1 (7)	3	1	30	24	19	14	7	1	0
shk-1 (8)		2	28	27	25	22	16	2	1	0
shk-1 (9)		3	23	23	21	19	15	3	0																									0
WT; catp-4p::catp-4	1	1	29	28	26	23	18	14	9	6	4	2	0
WT; catp-4p::catp-4 (2)		2	28	28	27	25	20	16	6	5	2	0
WT; catp-4p::catp-4 (3)		3	24	22	18	18	18	17	10	8	3	1	0
WT; catp-4p::catp-4 (4)	2	1	26	25	22	22	20	15	8	5	3	1	0
WT; catp-4p::catp-4 (5)		2	27	26	26	21	18	13	5	3	1	0
WT; catp-4p::catp-4 (6)		3	22	22	22	21	20	19	9	6	2	0
WT; catp-4p::catp-4 (7)	3	1	25	23	20	17	17	13	8	5	1	0
WT; catp-4p::catp-4 (8)		2	25	25	24	20	17	15	10	7	5	2	0
WT; catp-4p::catp-4 (9)		3	25	24	24	23	19	16	11	7	4	0																						0
shk-1; catp-4p::catp-4	1	1	24	22	20	20	13	10	4	0
shk-1; catp-4p::catp-4 (2)		2	22	20	19	19	18	8	1	0
shk-1; catp-4p::catp-4 (3)		3	26	23	22	22	17	7	4	0
shk-1; catp-4p::catp-4 (4)	2	1	26	20	19	15	3	2	0
shk-1; catp-4p::catp-4 (5)		2	25	21	20	13	4	2	0
shk-1; catp-4p::catp-4 (6)		3	20	18	18	18	15	9	4	0
shk-1; catp-4p::catp-4 (7)	3	1	22	20	18	14	10	3	3	0
shk-1; catp-4p::catp-4 (8)		2	29	25	21	17	7	2	0
shk-1; catp-4p::catp-4 (9)		3	29	23	19	9	5	1	0																									0
S5H
7.7mM AS	Biological replicates	Technical replicates	0h	10h	12h	14h	16h	18h	20h	22h	24h	26h	28h
WT	1	1	19	17	14	14	10	7	3	1	0
WT (2)		2	24	24	23	23	20	16	7	4	2	0
WT (3)		3	29	28	28	28	24	18	12	8	4	1	0
WT (4)	2	1	25	23	23	22	20	16	9	5	1	0
WT (5)		2	28	27	25	25	22	22	14	3	0
WT (6)		3	20	20	20	19	19	13	8	6	2	0
WT (7)	3	1	27	25	24	24	20	18	14	4	1	0
WT (8)		2	28	24	22	20	19	14	5	1	1
WT (9)		3	26	25	22	19	17	13	12	7	1	1	0																					0
shk-1	1	1	26	25	23	20	9	2	0
shk-1 (2)		2	26	26	26	21	15	7	0
shk-1 (3)		3	26	26	25	23	15	10	0
shk-1 (4)	2	1	29	25	18	15	9	4	1	0
shk-1 (5)		2	30	26	25	15	13	7	2	0
shk-1 (6)		3	28	24	21	12	8	6	2	0
shk-1 (7)	3	1	24	21	18	15	12	7	3	0
shk-1 (8)		2	22	20	20	19	7	3	0
shk-1 (9)		3	27	24	24	22	16	7	3	0																								0
WT; catp-6p::catp-6	1	1	27	26	25	20	17	14	10	6	3	1	0
WT; catp-6p::catp-6 (2)		2	26	25	24	21	15	10	4	2	1	0
WT; catp-6p::catp-6 (3)		3	27	25	23	21	20	12	5	2	1	0
WT; catp-6p::catp-6 (4)	2	1	25	24	23	23	19	16	8	5	2	0
WT; catp-6p::catp-6 (5)		2	26	25	24	22	19	15	6	3	1	0
WT; catp-6p::catp-6 (6)		3	26	25	24	22	20	15	8	4	1	0
WT; catp-6p::catp-6 (7)	3	1	28	27	24	21	17	11	7	3	0
WT; catp-6p::catp-6 (8)		2	23	18	18	18	16	13	11	7	3	0
WT; catp-6p::catp-6 (9)		3	26	23	21	19	17	11	8	5	2	0																						0
shk-1; catp-6p::catp-6	1	1	21	19	15	10	6	4	2	1	0
shk-1; catp-6p::catp-6 (2)		2	27	24	20	15	10	5	2	1	0
shk-1; catp-6p::catp-6 (3)		3	26	22	17	11	7	4	2	1	0
shk-1; catp-6p::catp-6 (4)	2	1	25	22	18	14	7	0
shk-1; catp-6p::catp-6 (5)		2	25	23	20	14	8	4	0
shk-1; catp-6p::catp-6 (6)		3	20	19	18	12	8	3	1	0
shk-1; catp-6p::catp-6 (7)	3	1	25	23	21	16	10	5	1	0
shk-1; catp-6p::catp-6 (8)		2	25	24	23	14	11	4	1	0
shk-1; catp-6p::catp-6 (9)		3	26	22	18	11	7	6	3	1	0																							0
S5I
7.7mM AS	Biological replicates	Technical replicates	0h	10h	12h	14h	16h	18h	20h	22h	24h	26h
WT	1	1	24	23	22	22	21	19	14	6	2	0
WT (2)		2	24	24	24	24	24	21	15	4	1	0
WT (3)		3	28	27	27	26	26	22	18	9	2	0
WT (4)	2	1	27	27	25	25	20	19	13	7	3	0
WT (5)		2	27	27	26	23	19	16	14	9	5	0
WT (6)		3	27	25	25	21	20	18	15	6	3	0
WT (7)	3	1	26	25	25	22	19	13	8	6	1	0
WT (8)		2	27	25	23	23	21	18	12	6	3	0
WT (9)		3	27	25	24	23	20	17	11	3	0	0																						0
shk-1	1	1	27	23	17	13	9	4	0
shk-1 (2)		2	27	24	19	12	9	5	0
shk-1 (3)		3	26	25	23	10	3	2	0
shk-1 (4)	2	1	23	21	18	9	4	1	0
shk-1 (5)		2	28	25	20	14	9	5	0
shk-1 (6)		3	25	23	19	13	5	3	0
shk-1 (7)	3	1	25	20	17	11	5	4	0
shk-1 (8)		2	25	21	17	12	3	1	0
shk-1 (9)		3	25	20	17	10	5	1	0																									0
WT; catp-7p::catp-7	1	1	27	27	26	25	20	16	10	4	2	0
WT; catp-7p::catp-7 (2)		2	28	27	27	27	23	20	11	4	1	0
WT; catp-7p::catp-7 (3)		3	27	26	26	25	24	24	12	6	2	0
WT; catp-7p::catp-7 (4)	2	1	27	27	26	23	22	20	15	10	1	0
WT; catp-7p::catp-7 (5)		2	28	27	25	23	20	18	11	6	2	0
WT; catp-7p::catp-7 (6)		3	28	26	24	24	22	20	14	9	2	0
WT; catp-7p::catp-7 (7)	3	1	28	28	27	27	25	24	18	8	4	0
WT; catp-7p::catp-7 (8)		2	26	25	24	24	24	23	12	2	0	0
WT; catp-7p::catp-7 (9)		3	25	24	22	22	21	16	13	2	0																							0
shk-1; catp-7p::catp-7	1	1	28	28	23	10	5	2	0
shk-1; catp-7p::catp-7 (2)		2	23	23	20	15	5	2	0
shk-1; catp-7p::catp-7 (3)		3	27	26	19	12	9	2	0
shk-1; catp-7p::catp-7 (4)	2	1	22	22	21	16	10	3	0
shk-1; catp-7p::catp-7 (5)		2	23	20	19	17	10	1	0
shk-1; catp-7p::catp-7 (6)		3	23	23	19	10	9	2	0
shk-1; catp-7p::catp-7 (7)	3	1	22	18	17	14	5	1	0
shk-1; catp-7p::catp-7 (8)		2	22	20	17	13	3	2	0
shk-1; catp-7p::catp-7 (9)		3	20	17	16	16	5	2	0																									0
S5J
			0d	1d	2 d	3 d	4 d	5 d	6 d	7 d	8 d	9 d	10 d	11 d	12 d	13 d	14 d	15 d	16 d	17 d	18 d	19 d
V. cholerae A1552	Biological replicates	Technical replicates	alive	alive	alive	alive	alive	alive	alive	alive	alive	alive	alive	alive	alive	alive	alive	alive	alive	alive	alive	alive
WT	1	1	30	30	30	26	21	16	14	10	10	9	7	7	4	3	3	3	1	1	0
		2	30	30	28	27	23	20	15	13	10	7	6	5	5	5	3	2	2	1	0
		3	30	29	27	24	18	18	16	13	11	10	8	5	5	4	2	1	1	0
	2	1	30	29	29	28	23	19	17	15	12	10	10	8	6	5	4	3	1	0
		2	30	30	30	27	23	22	19	17	14	13	11	10	9	8	7	5	3	1	1	0
		3	30	29	29	27	22	17	13	10	9	9	8	7	7	5	3	1	0
	3	1	30	28	26	22	19	13	12	9	7	7	7	5	4	4	2	2	1	1	0
		2	30	29	29	27	20	18	12	12	9	8	8	7	7	4	4	2	0
		3	30	30	29	25	20	15	13	10	8	8	7	5	5	3	2	1	0
catp-3	1	1	30	30	30	25	19	15	10	7	5	5	4	3	2	2	1	1	0
		2	30	27	27	21	13	10	7	6	4	4	3	2	2	1	1	0
		3	30	29	28	23	15	11	7	7	4	3	3	1	0
	2	1	30	28	26	20	14	10	8	5	4	4	2	1	1	0
		2	30	28	27	20	12	8	4	4	4	3	3	0
		3	30	29	28	23	15	11	6	4	3	3	2	2	1	1	0
	3	1	30	30	28	22	17	11	7	7	6	6	5	4	3	2	2	1	1	0
		2	30	27	26	22	11	6	6	4	4	3	3	3	2	2	1	1	0
		3	30	28	27	21	11	8	6	5	4	4	2	2	2	1	1	0
S5K
			0d	1d	2 d	3 d	4 d	5 d	6 d	7 d	8 d	9 d	10 d	11 d	12 d	13 d	14 d	15 d	16 d	17 d	18 d	19 d	20d
V. cholerae A1552	Biological replicates	Technical replicates	alive	alive	alive	alive	alive	alive	alive	alive	alive	alive	alive	alive	alive	alive	alive	alive	alive	alive	alive	alive
WT	1	1	30	29	29	28	22	20	18	15	12	10	9	9	7	5	4	2	1	1	0
		2	30	30	29	29	25	21	16	13	12	11	9	8	7	6	4	2	1	0
		3	30	28	28	27	24	18	17	15	13	11	11	9	8	7	6	4	2	1	1	0
	2	1	30	30	28	24	17	17	13	12	9	7	7	6	4	4	4	2	1	0
		2	30	29	28	26	20	16	14	10	10	9	8	6	6	3	2	1	0
		3	30	28	28	25	18	15	13	11	9	7	6	6	4	3	2	2	1	1	1	0
	3	1	30	28	27	23	18	14	14	14	11	10	8	7	6	5	3	1	1	0
		2	30	30	30	25	22	17	12	9	7	7	6	6	6	3	2	2	1	1	0
		3	30	30	29	23	19	15	12	11	10	8	6	5	4	3	2	1	0
shk-1	1	1	30	30	22	13	7	6	5	4	2	2
		2	30	29	22	9	7	7	5	4	2	0
		3	30	29	21	8	3	3	3	2	1	1	1	0
	2	1	30	28	27	15	7	5	4	2	2	1	0
		2	30	29	26	18	11	8	5	4	2	2	1	0
		3	30	30	27	13	6	4	2	2	2	1	0
	3	1	30	29	26	17	10	7	4	3	1	0
		2	30	28	27	21	14	8	6	4	3	2	1	1	0
		3	30	30	26	16	8	5	2	2	1	1	0
WT, catp-3p::catp-3	1	1	30	30	29	29	26	21	19	17	13	10	10	8	6	6	4	2	1	0
WT, catp-3p::catp-3 (2)		2	30	29	29	27	23	20	17	17	15	13	11	10	9	8	5	4	2	2	1	1	0
WT, catp-3p::catp-3 (3)		3	30	30	30	27	24	20	16	14	11	9	9	9	7	6	5	3	2	1	0
WT, catp-3p::catp-3 (4)	2	1	30	30	28	26	18	14	14	12	10	8	7	6	5	4	4	1	0
WT, catp-3p::catp-3 (5)		2	30	30	29	27	21	18	15	11	11	10	9	7	6	5	3	2	1	0
WT, catp-3p::catp-3 (6)		3	30	28	28	25	20	17	14	12	8	8	8	7	5	5	4	2	2	1	1	1	0
WT, catp-3p::catp-3 (7)	3	1	30	29	28	26	19	16	12	12	9	7	7	7	4	2	2	2	2	2	0
WT, catp-3p::catp-3 (8)		2	30	29	29	26	22	18	15	12	10	9	8	6	5	4	3	1	1	1	0
WT, catp-3p::catp-3 (9)		3	30	29	26	21	15	11	11	9	9	8	8	7	6	4	4	2	1	0
shk-1, catp-3p::catp-3	1	1	30	28	27	20	15	11	11	8	8	7	5	5	4	4	2	0
shk-1, catp-3p::catp-3 (2)		2	30	29	28	24	20	17	13	10	10	8	7	6	5	3	3	1	0
shk-1, catp-3p::catp-3 (3)		3	30	28	27	19	13	12	10	7	6	6	6	6	4	4	1	1	0
shk-1, catp-3p::catp-3 (4)	2	1	30	27	26	24	17	15	13	10	7	5	5	4	4	2	1	0
shk-1, catp-3p::catp-3 (5)		2	30	30	29	27	20	16	13	11	9	7	5	5	5	3	1	0
shk-1, catp-3p::catp-3 (6)		3	30	30	27	26	21	17	15	13	11	8	6	4	3	1	0
shk-1, catp-3p::catp-3 (7)	3	1	30	29	24	18	14	10	10	7	5	5	4	4	4	2	2	1	0
shk-1, catp-3p::catp-3 (8)		2	30	30	27	20	14	9	9	7	6	6	4	3	1	0
shk-1, catp-3p::catp-3 (9)		3	30	28	22	20	15	12	10	8	7	6	6	5	5	5	3	0
S5L
			0d	1d	2 d	3 d	4 d	5 d	6 d	7 d	8 d	9 d	10 d	11 d	12 d	13 d	14 d	15 d	16 d	17 d	18 d	19 d	20 d
V. cholerae A1552	Biological replicates	Technical replicates	alive	alive	alive	alive	alive	alive	alive	alive	alive	alive	alive	alive	alive	alive	alive	alive	alive	alive	alive	alive
WT	1	1	30	29	29	28	22	20	18	15	12	10	9	9	7	5	4	2	1	1	0
		2	30	30	29	29	25	21	16	13	12	11	9	8	7	6	4	2	1	0
		3	30	28	28	27	24	18	17	15	13	11	11	9	8	7	6	4	2	1	1	0
	2	1	30	30	28	24	17	17	13	12	9	7	7	6	4	4	4	2	1	0
		2	30	29	28	26	20	16	14	10	10	9	8	6	6	3	2	1	0
		3	30	28	28	25	18	15	13	11	9	7	6	6	4	3	2	2	1	1	1	0
	3	1	30	28	27	23	18	14	14	14	11	10	8	7	6	5	3	1	1	0
		2	30	30	30	25	22	17	12	9	7	7	6	6	6	3	2	2	1	1	0
		3	30	30	29	23	19	15	12	11	10	8	6	5	4	3	2	1	0
shk-1	1	1	30	30	22	13	7	6	5	4	2	2
		2	30	29	22	9	7	7	5	4	2	0
		3	30	29	21	8	3	3	3	2	1	1	1	0
	2	1	30	28	27	15	7	5	4	2	2	1	0
		2	30	29	26	18	11	8	5	4	2	2	1	0
		3	30	30	27	13	6	4	2	2	2	1	0
	3	1	30	29	26	17	10	7	4	3	1	0
		2	30	28	27	21	14	8	6	4	3	2	1	1	0
		3	30	30	26	16	8	5	2	2	1	1	0
WT; myo-3p::catp-3	1	1	30	30	27	25	19	15	15	11	7	7	6	6	6	4	4	2	2	1	1	1	0
		2	30	30	28	26	21	15	13	13	11	9	9	7	6	5	4	2	1	1	1	0
		3	30	29	28	24	18	17	16	14	12	12	9	8	6	6	3	1	1	0
	2	1	30	28	28	23	21	18	14	12	9	9	7	5	5	4	3	3	3	3	2	1	0
		2	30	29	29	22	17	15	14	10	9	7	7	7	5	4	2	1	0
		3	30	28	27	22	16	13	12	12	8	8	6	6	6	3	3	1	1	1	0
	3	1	30	29	28	27	21	18	16	15	12	11	9	7	7	6	5	3	2	2	2	1	0
		2	30	30	27	27	24	19	17	13	11	11	10	10	9	7	5	2	1	1	0
		3	30	30	30	29	23	20	17	16	12	10	10	9	8	6	5	2	0
shk-1; myo-3p::catp-3	1	1	30	27	25	19	14	11	8	6	6	4	4	4	2	2	1	0
		2	30	28	25	21	16	12	11	7	5	5	4	4	4	3	1	1	1	0
		3	30	29	27	21	15	13	10	7	5	4	3	2	2	2	1	0
	2	1	30	28	24	17	13	13	11	9	7	5	5	3	3	3	2	1	0
		2	30	28	26	20	13	10	9	9	9	8	5	4	3	3	3	1	0
		3	30	29	25	17	14	12	9	7	7	7	6	4	3	2	0
	3	1	30	30	28	25	20	16	14	12	10	8	7	7	6	4	3	2	1	0
		2	30	27	22	21	17	15	15	11	9	8	6	4	4	4	2	0
		3	30	29	24	23	19	15	12	10	10	6	5	5	5	5	3	1	0
